# Supplementary material for: Fatuamide A, a Hybrid PKS/NRPS Metallophore from a Leptolyngbya sp. Marine Cyanobacterium Collected in American Samoa
Source: J Nat Prod. 2025 Jan 29;88(2):322–35. doi: 10.1021/acs.jnatprod.4c01051 (PMC11877528; doi:10.1021/acs.jnatprod.4c01051)
Supplement: Supplementary file 2 — np4c01051_si_002.txt [file np4c01051_si_002.txt]

Model compound RR-1m, conformer 01
Geometry @ B3LYP/6-31G(d)/vacuum
Energy -1399.3907575 Hartree @ B3LYP/6-311+G(d,p)/PCM(MeOH)
C           2.20684         1.50140         0.29673
C           2.80303         2.76837         0.34948
C           4.15562         2.91787         0.07139
C           4.94407         1.80872        -0.26229
C           4.36000         0.55161        -0.31737
C           2.99089         0.36664        -0.04913
C           2.35968        -0.95051        -0.13654
C           1.86764        -3.44495        -0.16213
C           0.64105        -2.50316        -0.12998
C          -0.41763        -2.96865         0.87886
C          -1.69877        -2.11026         0.98042
C          -2.58213        -2.66739         2.10890
C          -2.44925        -2.03421        -0.36640
C          -3.76010        -1.21687        -0.39360
C          -4.40382        -1.30711        -1.78747
C          -3.60599         0.24678         0.07730
C          -2.62538         1.12140        -0.72535
C          -2.75013         2.58710        -0.30618
C          -1.55921         4.54652         0.59064
H           2.18317         3.61841         0.61669
H           4.60313         3.90698         0.11845
H           6.00187         1.92868        -0.47348
H           4.96901        -0.31257        -0.56740
H           1.73874        -4.26770        -0.86808
H           2.08689        -3.85469         0.82933
H           0.19924        -2.47811        -1.13681
H          -0.69791        -4.00056         0.62006
H           0.05613        -3.01331         1.86910
H          -1.38918        -1.09604         1.26609
H          -1.77754        -1.62358        -1.13231
H          -2.68106        -3.06092        -0.69099
H          -4.46358        -1.68717         0.30812
H          -4.58645         0.73460         0.03590
H          -3.30381         0.26139         1.13334
H          -2.87742         1.08145        -1.79202
H          -1.59350         0.76585        -0.62422
H          -2.01779        -2.74832         3.04552
H          -3.44874        -2.02778         2.30234
H          -2.95641        -3.66882         1.85799
H          -4.62070        -2.34910        -2.05201
H          -5.34591        -0.74803        -1.82372
H          -3.74755        -0.90283        -2.56775
H          -0.83997         5.13664         0.00878
H          -2.55710         4.96695         0.45669
H          -1.28416         4.60774         1.65135
H          -0.75599         2.61234         0.21108
H           0.64775         0.42951         0.52555
N           1.11843        -1.14580         0.14696
N          -1.59938         3.17043         0.13460
O           0.89101         1.40216         0.58555
O          -3.82666         3.17643        -0.37037
S           3.27826        -2.39325        -0.69522

Model compound RR-1m, conformer 02
Geometry @ B3LYP/6-31G(d)/vacuum
Energy -1399.3896020 Hartree @ B3LYP/6-311+G(d,p)/PCM(MeOH)
C           1.99665         1.70062        -0.11884
C           2.45500         3.00425         0.11456
C           3.80018         3.23868         0.36855
C           4.71862         2.18079         0.39356
C           4.27188         0.88774         0.16347
C           2.91485         0.61470        -0.09013
C           2.43104        -0.74862        -0.31279
C           2.19196        -3.22935        -0.85813
C           0.87070        -2.43326        -0.65917
C           0.11074        -2.88022         0.60705
C          -1.19123        -2.12123         0.94478
C          -1.73212        -2.64276         2.28658
C          -2.22923        -2.23807        -0.19285
C          -3.61489        -1.59785         0.04875
C          -4.53577        -1.87382        -1.15175
C          -3.57055        -0.09621         0.40969
C          -2.96175         0.83984        -0.64977
C          -3.15274         2.30222        -0.24623
C          -2.02066         4.42701         0.26842
H           1.73484         3.81596         0.08790
H           4.13948         4.25569         0.54588
H           5.76983         2.36864         0.58744
H           4.98203         0.06556         0.17300
H           2.39445        -3.42412        -1.91462
H           2.18626        -4.17883        -0.31800
H           0.23412        -2.58820        -1.53677
H          -0.12022        -3.94973         0.49210
H           0.80069        -2.79857         1.45829
H          -0.93113        -1.06207         1.07454
H          -1.80661        -1.80765        -1.11126
H          -2.38528        -3.30708        -0.40803
H          -4.06781        -2.10202         0.91421
H          -4.59210         0.25045         0.60317
H          -3.02088         0.03725         1.35120
H          -3.48252         0.71022        -1.60600
H          -1.90467         0.60998        -0.82387
H          -0.96221        -2.59125         3.06553
H          -2.59091        -2.06116         2.63525
H          -2.05102        -3.69028         2.20285
H          -4.66065        -2.95187        -1.30979
H          -5.53013        -1.44010        -0.99437
H          -4.13302        -1.45288        -2.08105
H          -1.52385         5.05579        -0.48091
H          -3.06399         4.73347         0.35826
H          -1.52155         4.57436         1.23502
H          -1.11125         2.57606        -0.25981
H           0.54654         0.53447        -0.52429
N           1.19964        -1.00962        -0.58598
N          -2.00719         3.03216        -0.12796
O           0.68292         1.51809        -0.36801
O          -4.27387         2.76360        -0.04514
S           3.53349        -2.16251        -0.19173

Model compound RR-1m, conformer 03
Geometry @ B3LYP/6-31G(d)/vacuum
Energy -1399.3888127 Hartree @ B3LYP/6-311+G(d,p)/PCM(MeOH)
C           2.20174         1.06059         0.84713
C           2.93337         2.20131         1.20486
C           4.27737         2.30590         0.86988
C           4.92306         1.27594         0.17320
C           4.20530         0.14407        -0.18505
C           2.84094         0.00932         0.13270
C           2.06992        -1.16771        -0.26935
C           1.30379        -3.48617        -0.98932
C           0.19669        -2.50839        -0.52708
C          -0.80440        -3.16968         0.43159
C          -1.93748        -2.24897         0.92985
C          -2.65262        -2.89756         2.12628
C          -2.95296        -1.87321        -0.17607
C          -3.63534        -0.50336         0.04551
C          -4.99099        -0.43799        -0.67385
C          -2.70643         0.64894        -0.40314
C          -3.02637         2.00630         0.25284
C          -2.26244         3.16537        -0.38890
C          -0.05140         4.22257        -0.65782
H           2.42351         2.98727         1.75301
H           4.83050         3.19594         1.15749
H           5.97471         1.35870        -0.08199
H           4.70355        -0.66159        -0.71700
H           1.02635        -4.02640        -1.89656
H           1.55456        -4.20856        -0.20577
H          -0.33827        -2.14040        -1.41549
H          -1.23574        -4.04936        -0.06822
H          -0.24171        -3.54552         1.29705
H          -1.46313        -1.32689         1.29030
H          -2.47058        -1.85670        -1.16372
H          -3.71468        -2.66416        -0.23180
H          -3.82192        -0.38943         1.12469
H          -1.66201         0.39099        -0.18765
H          -2.77423         0.75007        -1.49563
H          -2.80408         1.95247         1.32759
H          -4.08684         2.24781         0.14323
H          -1.96404        -3.05943         2.96392
H          -3.47443        -2.26963         2.48871
H          -3.07791        -3.87073         1.84811
H          -5.68332        -1.19281        -0.28264
H          -5.46707         0.54199        -0.55864
H          -4.86954        -0.62126        -1.74934
H           0.78135         3.75208        -1.19420
H          -0.64184         4.81766        -1.35606
H           0.36211         4.88557         0.11318
H          -0.51704         2.51098         0.50723
H           0.55524         0.11036         0.90472
N           0.84238        -1.34109         0.07740
N          -0.93242         3.22415        -0.08171
O           0.89812         1.00537         1.20030
O          -2.81352         3.96386        -1.14158
S           2.77872        -2.43987        -1.32585

Model compound RR-1m, conformer 04
Geometry @ B3LYP/6-31G(d)/vacuum
Energy -1399.3886207 Hartree @ B3LYP/6-311+G(d,p)/PCM(MeOH)
C          -5.42848         0.79895        -0.28786
C          -6.79836         0.84987        -0.59401
C          -7.52367        -0.31900        -0.77460
C          -6.90478        -1.57181        -0.65656
C          -5.55307        -1.63328        -0.35368
C          -4.78873        -0.46687        -0.15840
C          -3.36837        -0.52974         0.18270
C          -0.93587        -1.22985         0.46326
C          -1.26733         0.25033         0.77154
C          -0.28312         1.23937         0.12928
C           1.18912         1.10730         0.57483
C           1.36525         1.40890         2.07189
C           2.06105         2.02936        -0.30656
C           3.59080         1.98344        -0.09668
C           4.25723         3.05573        -0.97523
C           4.15965         0.57720        -0.36416
C           5.66054         0.42502        -0.07883
C           6.08235        -1.04567        -0.05921
C           7.89220        -2.63290        -0.63806
H          -7.26159         1.82717        -0.68491
H          -8.58253        -0.25820        -1.01264
H          -7.47413        -2.48430        -0.80313
H          -5.06611        -2.60106        -0.27076
H          -0.27434        -1.67531         1.20852
H          -0.48041        -1.34057        -0.52652
H          -1.26980         0.39287         1.86259
H          -0.34717         1.11285        -0.96025
H          -0.63845         2.25664         0.34270
H           1.50283         0.06900         0.39734
H           1.85418         1.79858        -1.36265
H           1.72339         3.06580        -0.15492
H           3.80595         2.23821         0.95197
H           3.64631        -0.16478         0.25500
H           3.95905         0.29872        -1.40960
H           5.88484         0.83427         0.91734
H           6.26666         0.99319        -0.79471
H           0.74972         0.75362         2.69798
H           2.40321         1.27045         2.39109
H           1.08115         2.44545         2.29668
H           3.82752         4.04553        -0.78124
H           5.33513         3.12538        -0.79239
H           4.11249         2.83497        -2.04122
H           8.82612        -2.66663        -0.06375
H           7.17007        -3.31347        -0.18504
H           8.09759        -2.95804        -1.66488
H           7.82963        -0.53716        -1.00577
H          -3.82588         1.74912         0.07091
N          -2.63477         0.51909         0.31957
N           7.30429        -1.30572        -0.61555
O          -4.77930         1.96318        -0.12982
O           5.37971        -1.91846         0.43960
S          -2.54899        -2.10886         0.47612

Model compound RR-1m, conformer 05
Geometry @ B3LYP/6-31G(d)/vacuum
Energy -1399.3885289 Hartree @ B3LYP/6-311+G(d,p)/PCM(MeOH)
C          -4.40164         1.80102         0.78721
C          -5.40877         2.78001         0.79318
C          -6.46625         2.70804        -0.10206
C          -6.54995         1.65954        -1.02958
C          -5.56145         0.68741        -1.04339
C          -4.47767         0.72697        -0.14503
C          -3.44571        -0.30837        -0.14332
C          -1.83567        -2.17453        -0.78277
C          -1.56079        -1.45800         0.56130
C          -0.08753        -1.06584         0.75143
C           0.92278        -2.23132         0.74725
C           0.63902        -3.24588         1.86871
C           2.37442        -1.71800         0.87923
C           2.91317        -0.77822        -0.22229
C           2.86107        -1.43430        -1.61130
C           4.34461        -0.33839         0.15160
C           4.91373         0.80408        -0.70191
C           6.36598         1.10786        -0.33447
C           8.02161         2.91055         0.03575
H          -5.32794         3.58630         1.51518
H          -7.23487         3.47637        -0.08237
H          -7.37630         1.60883        -1.73158
H          -5.61611        -0.12183        -1.76641
H          -1.73804        -3.25911        -0.70609
H          -1.16912        -1.81278        -1.57312
H          -1.87346        -2.11720         1.38464
H           0.16313        -0.34782        -0.03939
H          -0.00371        -0.52030         1.70148
H           0.83485        -2.76451        -0.21035
H           2.46791        -1.20722         1.84948
H           3.04075        -2.59164         0.93521
H           2.28597         0.12570        -0.24711
H           4.35518        -0.02149         1.20354
H           5.03103        -1.19077         0.08356
H           4.28576         1.70088        -0.61094
H           4.91062         0.52375        -1.76319
H          -0.34518        -3.71679         1.76746
H           1.38590        -4.04802         1.86419
H           0.67671        -2.76333         2.85395
H           1.83628        -1.68732        -1.90441
H           3.26093        -0.77503        -2.38911
H           3.45056        -2.36032        -1.62587
H           8.64593         2.03060         0.19682
H           8.43140         3.49367        -0.79808
H           8.03464         3.53090         0.93987
H           5.95481         3.11625        -0.43074
H          -2.77649         1.16345         1.53056
N          -2.41998        -0.27362         0.63347
N           6.68115         2.43712        -0.25760
O          -3.40140         1.92747         1.67351
O           7.18591         0.21712        -0.14018
S          -3.56633        -1.74677        -1.22513

Model compound RR-1m, conformer 06
Geometry @ B3LYP/6-31G(d)/vacuum
Energy -1399.3884512 Hartree @ B3LYP/6-311+G(d,p)/PCM(MeOH)
C           4.41710        -1.78288         0.80237
C           5.42643        -2.75955         0.82234
C           6.47417        -2.70825        -0.08558
C           6.54588        -1.68334        -1.04017
C           5.55527        -0.71371        -1.06797
C           4.48110        -0.73257        -0.15743
C           3.44746         0.30085        -0.17053
C           1.82977         2.15022        -0.83879
C           1.56846         1.46568         0.52459
C           0.09702         1.07868         0.73854
C          -0.91193         2.24522         0.71484
C          -0.61673         3.28645         1.80865
C          -2.36360         1.73890         0.87208
C          -2.91367         0.77149        -0.19904
C          -2.87989         1.38888        -1.60626
C          -4.33535         0.33208         0.20588
C          -4.93106        -0.79578        -0.64770
C          -6.20757        -1.36245        -0.02252
C          -8.44233        -2.30955        -0.51091
H           5.35475        -3.54757         1.56515
H           7.24451        -3.47448        -0.05474
H           7.36463        -1.64895        -1.75202
H           5.60048         0.07711        -1.81175
H           1.73141         3.23623        -0.78702
H           1.15599         1.76887        -1.61369
H           1.88908         2.14437         1.32882
H          -0.16154         0.34162        -0.03193
H           0.02157         0.55663         1.70224
H          -0.83120         2.75488        -0.25629
H          -2.45203         1.25358         1.85538
H          -3.02632         2.61652         0.91039
H          -2.28697        -0.13292        -0.20883
H          -4.33095        -0.01645         1.24437
H          -5.00735         1.20242         0.17727
H          -4.21037        -1.62447        -0.70988
H          -5.11920        -0.46620        -1.67688
H           0.36729         3.75302         1.68746
H          -1.36235         4.08968         1.79113
H          -0.64681         2.82802         2.80550
H          -1.86220         1.65502        -1.91223
H          -3.26981         0.69756        -2.36128
H          -3.48762         2.30293        -1.64526
H          -8.43343        -2.37337         0.57803
H          -9.29778        -1.70165        -0.82866
H          -8.55173        -3.31813        -0.92824
H          -7.01629        -1.55370        -1.89871
H           2.79761        -1.13143         1.54652
N           2.42916         0.28388         0.61634
N          -7.18762        -1.70158        -0.91501
O           3.42705        -1.88892         1.70227
O          -6.32842        -1.51729         1.18762
S           3.55648         1.71389        -1.28735

Model compound RR-1m, conformer 07
Geometry @ B3LYP/6-31G(d)/vacuum
Energy -1399.3884120 Hartree @ B3LYP/6-311+G(d,p)/PCM(MeOH)
C           2.51861         1.03539         0.64865
C           3.38883         2.11009         0.87446
C           4.72704         2.01512         0.51460
C           5.22704         0.84686        -0.07542
C           4.37024        -0.22029        -0.30306
C           3.00742        -0.15372         0.04230
C           2.09018        -1.26229        -0.22688
C           1.05357        -3.53796        -0.68607
C           0.07179        -2.39356        -0.33914
C          -0.99043        -2.84192         0.67447
C          -2.10592        -1.82301         0.99720
C          -2.89269        -2.31816         2.22263
C          -3.03987        -1.58924        -0.21348
C          -4.03554        -0.40207        -0.11724
C          -5.33507        -0.74386        -0.86674
C          -3.47491         0.92977        -0.65812
C          -2.27666         1.51327         0.09721
C          -1.99396         2.96878        -0.29507
C          -0.25872         4.71915        -0.34646
H           2.98986         3.00506         1.34152
H           5.38980         2.85628         0.69905
H           6.27453         0.77349        -0.34991
H           4.75571        -1.13132        -0.75197
H           0.70120        -4.14378        -1.52317
H           1.23225        -4.18883         0.17615
H          -0.41973        -2.06489        -1.26664
H          -1.45132        -3.76700         0.29708
H          -0.46956        -3.11084         1.60348
H          -1.62227        -0.87771         1.26971
H          -2.44633        -1.45556        -1.12893
H          -3.60774        -2.51970        -0.36488
H          -4.29871        -0.24679         0.93958
H          -3.20670         0.80147        -1.71717
H          -4.26728         1.68582        -0.64116
H          -1.37304         0.91283        -0.05410
H          -2.48002         1.50517         1.17873
H          -2.23639        -2.43188         3.09350
H          -3.69304        -1.62522         2.50161
H          -3.35447        -3.29414         2.02231
H          -5.81179        -1.63904        -0.44995
H          -6.05505         0.08052        -0.81076
H          -5.13583        -0.93757        -1.92899
H          -1.08915         5.26103        -0.80156
H           0.02105         5.22058         0.58963
H           0.60235         4.74167        -1.02506
H          -0.03775         2.69171         0.27411
H           0.77100         0.30124         0.83354
N           0.85549        -1.25059         0.14019
N          -0.69907         3.35724        -0.11291
O           1.22673         1.17464         1.02188
O          -2.87174         3.71799        -0.71491
S           2.62986        -2.71277        -1.14472

Model compound RR-1m, conformer 08
Geometry @ B3LYP/6-31G(d)/vacuum
Energy -1399.3883751 Hartree @ B3LYP/6-311+G(d,p)/PCM(MeOH)
C          -5.44548         0.81027        -0.17644
C          -6.82175         0.88029        -0.44818
C          -7.55571        -0.27610        -0.66942
C          -6.93946        -1.53509        -0.62737
C          -5.58157        -1.61550        -0.35881
C          -4.80822        -0.46233        -0.12384
C          -3.38107        -0.54618         0.18170
C          -0.94654        -1.26845         0.37565
C          -1.26367         0.19731         0.75950
C          -0.28895         1.21113         0.14190
C           1.19043         1.06191         0.55802
C           1.39135         1.31642         2.06073
C           2.04828         2.00991        -0.30955
C           3.58071         1.98380        -0.11051
C           4.21979         3.07065        -0.99198
C           4.16635         0.58638        -0.39314
C           5.67501         0.45571        -0.14283
C           6.17948        -0.95283        -0.45834
C           7.83303        -2.68729         0.16503
H          -7.28285         1.86226        -0.48056
H          -8.61938        -0.20047        -0.88012
H          -7.51568        -2.43749        -0.80595
H          -5.09682        -2.58764        -0.33512
H          -0.27220        -1.75075         1.08577
H          -0.51218        -1.33495        -0.62747
H          -1.24147         0.28900         1.85589
H          -0.37036         1.12912        -0.95060
H          -0.63962         2.21900         0.40214
H           1.49788         0.02880         0.34191
H           1.83878         1.79500        -1.36814
H           1.69800         3.03879        -0.13688
H           3.79835         2.24073         0.93728
H           3.65579        -0.15815         0.23005
H           3.96447         0.29853        -1.43206
H           5.92014         0.73493         0.89149
H           6.23059         1.14520        -0.79182
H           0.78317         0.64456         2.67656
H           2.43427         1.16705         2.35898
H           1.11466         2.34636         2.32176
H           3.76297         4.04840        -0.79899
H           5.29505         3.17219        -0.81034
H           4.08097         2.84343        -2.05700
H           8.89450        -2.56637        -0.08436
H           7.75072        -3.31077         1.06317
H           7.32710        -3.18458        -0.66366
H           7.51353        -0.79873         1.09371
H          -3.83121         1.73749         0.19019
N          -2.63929         0.49204         0.35125
N           7.18261        -1.40369         0.35642
O          -4.78824         1.96343         0.02371
O           5.72771        -1.61554        -1.38557
S          -2.56314        -2.14080         0.38267

Model compound RR-1m, conformer 09
Geometry @ B3LYP/6-31G(d)/vacuum
Energy -1399.3883036 Hartree @ B3LYP/6-311+G(d,p)/PCM(MeOH)
C          -4.22636         1.96744         0.47230
C          -5.23369         2.93912         0.35478
C          -6.40272         2.66129        -0.33884
C          -6.60105         1.40810        -0.93618
C          -5.61328         0.44145        -0.82545
C          -4.41743         0.68817        -0.12385
C          -3.38379        -0.33644         0.01253
C          -1.85591        -2.34600        -0.32107
C          -1.40783        -1.30785         0.73573
C           0.07308        -0.91724         0.61430
C           1.08660        -2.06715         0.78759
C           0.97432        -2.73038         2.17129
C           2.53694        -1.57588         0.57255
C           2.90624        -1.01715        -0.81921
C           2.72151        -2.07000        -1.92443
C           4.35810        -0.49175        -0.84576
C           4.61225         0.76730        -0.00422
C           6.08905         1.16166        -0.01723
C           7.67035         3.06369        -0.11614
H          -5.06371         3.90470         0.82027
H          -7.16967         3.42726        -0.41971
H          -7.51493         1.19573        -1.48200
H          -5.75745        -0.52790        -1.29468
H          -1.73724        -3.37418         0.02608
H          -1.30728        -2.22270        -1.26105
H          -1.59755        -1.71842         1.73858
H           0.20531        -0.44292        -0.36606
H           0.27910        -0.14042         1.36363
H           0.87127        -2.83750         0.03334
H           2.74476        -0.81592         1.33907
H           3.21690        -2.41328         0.78870
H           2.24483        -0.16835        -1.04938
H           5.04966        -1.27419        -0.51129
H           4.63101        -0.26995        -1.88640
H           4.34574         0.58629         1.04514
H           3.97843         1.59479        -0.35125
H          -0.01001        -3.18110         2.34022
H           1.72019        -3.52574         2.28213
H           1.14692        -1.99996         2.97242
H           1.68491        -2.41660        -1.99769
H           3.00089        -1.66300        -2.90311
H           3.35375        -2.94779        -1.73751
H           7.88311         3.61519        -1.03974
H           7.80946         3.73829         0.73753
H           8.36769         2.22932        -0.02915
H           5.54499         3.13059        -0.21558
H          -2.50831         1.50596         1.13197
N          -2.26198        -0.12465         0.60716
N           6.33153         2.50310        -0.13529
O          -3.11573         2.29682         1.15071
O           6.98400         0.33026         0.08862
S          -3.63525        -2.00527        -0.62401

Model compound RR-1m, conformer 10
Geometry @ B3LYP/6-31G(d)/vacuum
Energy -1399.3882276 Hartree @ B3LYP/6-311+G(d,p)/PCM(MeOH)
C          -4.26515         1.97526         0.42304
C          -5.28416         2.93111         0.27927
C          -6.45363         2.61728        -0.39799
C          -6.64095         1.34275        -0.95226
C          -5.64174         0.39143        -0.81517
C          -4.44498         0.67475        -0.12903
C          -3.39950        -0.33333         0.03593
C          -1.85390        -2.33853        -0.23598
C          -1.40926        -1.25853         0.77950
C           0.06730        -0.85946         0.63463
C           1.09180        -1.99177         0.85333
C           0.99466        -2.59183         2.26674
C           2.53590        -1.49883         0.60461
C           2.88976        -0.99421        -0.81150
C           2.65289        -2.07036        -1.88334
C           4.35073        -0.50442        -0.88793
C           4.67327         0.72674        -0.02978
C           6.03415         1.32619        -0.39195
C           8.03443         2.47302         0.50996
H          -5.12243         3.91365         0.71097
H          -7.22951         3.37162        -0.50014
H          -7.55513         1.10230        -1.48580
H          -5.77721        -0.59443        -1.25147
H          -1.72210        -3.35240         0.14675
H          -1.31337        -2.24324        -1.18388
H          -1.58912        -1.63428         1.79777
H           0.19205        -0.42659        -0.36564
H           0.26904        -0.04915         1.34883
H           0.87865        -2.79783         0.13685
H           2.74561        -0.70445         1.33535
H           3.22332        -2.32291         0.84963
H           2.24885        -0.13232        -1.05088
H           5.02617        -1.32772        -0.61237
H           4.59233        -0.24607        -1.92447
H           4.62762         0.49713         1.04176
H           3.92066         1.50713        -0.21608
H           0.01575        -3.04302         2.46323
H           1.74832        -3.37499         2.40878
H           1.16541        -1.82381         3.03244
H           1.60188        -2.37386        -1.94130
H           2.94383        -1.70312        -2.87397
H           3.24740        -2.96966        -1.67482
H           8.28899         2.43540        -0.55010
H           7.98763         3.52118         0.83024
H           8.81561         1.96280         1.08587
H           6.35354         1.74187         1.59191
H          -2.53708         1.55664         1.08514
N          -2.27557        -0.08901         0.61395
N           6.75140         1.81239         0.66690
O          -3.15486         2.33945         1.08386
O           6.43646         1.38224        -1.54860
S          -3.63876        -2.02691        -0.53719

Model compound RR-1m, conformer 11
Geometry @ B3LYP/6-31G(d)/vacuum
Energy -1399.3881293 Hartree @ B3LYP/6-311+G(d,p)/PCM(MeOH)
C           1.50364         1.91019         0.04587
C           1.59531         3.30894         0.03858
C           2.83300         3.93038        -0.06469
C           4.00818         3.17358        -0.16307
C           3.92577         1.78894        -0.16047
C           2.68732         1.12740        -0.06237
C           2.59158        -0.33224        -0.09127
C           3.03179        -2.83702         0.03052
C           1.55429        -2.40379        -0.12887
C           0.61288        -3.18230         0.80460
C          -0.84336        -2.67127         0.87618
C          -1.62583        -3.50737         1.90172
C          -1.53790        -2.65764        -0.50251
C          -2.88390        -1.90080        -0.59674
C          -3.52830        -2.17416        -1.96571
C          -2.69562        -0.38961        -0.33637
C          -3.99295         0.42889        -0.35228
C          -3.93341         1.89796         0.08362
C          -2.53409         3.83434         0.66164
H           0.67871         3.88456         0.11884
H           2.88541         5.01582        -0.06574
H           4.97398         3.66299        -0.23830
H           4.83420         1.19678        -0.22743
H           3.29310        -3.67034        -0.62467
H           3.26158        -3.11054         1.06536
H           1.25372        -2.58167        -1.17213
H           0.62208        -4.23682         0.49214
H           1.03381        -3.15483         1.81911
H          -0.78903        -1.64340         1.25379
H          -0.86713        -2.21432        -1.25106
H          -1.69641        -3.70004        -0.81839
H          -3.56472        -2.29122         0.17401
H          -2.21649        -0.25663         0.64134
H          -1.99304         0.00666        -1.08476
H          -4.74333        -0.03616         0.29920
H          -4.43863         0.43615        -1.35423
H          -1.12964        -3.49904         2.87948
H          -2.64191        -3.12613         2.04668
H          -1.70641        -4.55321         1.57715
H          -3.63876        -3.25138        -2.13725
H          -4.52286        -1.72480        -2.04932
H          -2.90955        -1.77036        -2.77829
H          -2.10803         4.43974        -0.14978
H          -3.52104         4.22703         0.91008
H          -1.87932         3.91105         1.53757
H          -1.85739         1.90638         0.11292
H           0.40974         0.35741         0.16426
N           1.47853        -0.95652         0.07864
N          -2.69834         2.44891         0.26392
O           0.27979         1.35164         0.15484
O          -4.97502         2.52891         0.24411
S           4.02922        -1.36133        -0.42752

Model compound RR-1m, conformer 12
Geometry @ B3LYP/6-31G(d)/vacuum
Energy -1399.3880956 Hartree @ B3LYP/6-311+G(d,p)/PCM(MeOH)
C           1.45713         1.94703         0.06809
C           1.55463         3.29198         0.45009
C           2.79264         3.84968         0.74214
C           3.96156         3.08161         0.65784
C           3.87284         1.74889         0.28327
C           2.63357         1.15051        -0.01107
C           2.52761        -0.26348        -0.37242
C           2.93657        -2.65293        -1.16430
C           1.46224        -2.26480        -0.86551
C           0.91187        -3.00027         0.37706
C          -0.46645        -2.53977         0.89637
C          -0.76565        -3.25001         2.22729
C          -1.59509        -2.76835        -0.13330
C          -2.91999        -2.01588         0.13619
C          -4.05621        -2.64928        -0.68288
C          -2.77304        -0.50700        -0.16564
C          -3.91814         0.36184         0.37687
C          -3.94084         1.83586        -0.04253
C          -2.66568         3.83700        -0.64390
H           0.64265         3.87766         0.50813
H           2.85032         4.89455         1.03502
H           4.92772         3.52273         0.88121
H           4.77698         1.15081         0.21051
H           3.14446        -2.66895        -2.23750
H           3.20386        -3.62184        -0.73622
H           0.84918        -2.51431        -1.73815
H           0.87604        -4.07388         0.13978
H           1.64556        -2.88326         1.18653
H          -0.38699        -1.46473         1.10125
H          -1.25399        -2.48176        -1.13817
H          -1.79842        -3.84865        -0.18239
H          -3.17437        -2.12475         1.20090
H          -1.82737        -0.15380         0.26211
H          -2.69028        -0.37315        -1.25404
H          -3.91064         0.33387         1.47652
H          -4.89275        -0.02879         0.07158
H           0.01346        -3.04201         2.97011
H          -1.72119        -2.92871         2.65462
H          -0.81339        -4.33829         2.08923
H          -4.19111        -3.70418        -0.41651
H          -5.01361        -2.14339        -0.52119
H          -3.83381        -2.60292        -1.75716
H          -2.74150         4.49825         0.23025
H          -1.71390         4.02352        -1.14915
H          -3.49108         4.07948        -1.31723
H          -1.86722         1.93961        -0.14079
H           0.36170         0.49469        -0.49775
N           1.40388        -0.81617        -0.67254
N          -2.73944         2.43434        -0.27720
O           0.23448         1.45104        -0.21818
O          -5.00371         2.44383        -0.14310
S           3.96718        -1.34124        -0.38719

Model compound RR-1m, conformer 13
Geometry @ B3LYP/6-31G(d)/vacuum
Energy -1399.3880354 Hartree @ B3LYP/6-311+G(d,p)/PCM(MeOH)
C          -2.04160         2.13509         0.00344
C          -2.24289         3.52449         0.04609
C          -3.52564         4.04817         0.11748
C          -4.64439         3.20300         0.14834
C          -4.45674         1.82983         0.10959
C          -3.16852         1.26489         0.04213
C          -2.96608        -0.18267         0.03082
C          -3.23875        -2.70494        -0.19717
C          -1.80006        -2.18312         0.03827
C          -0.78492        -2.86349        -0.89193
C           0.67199        -2.35553        -0.81283
C           1.53096        -3.14228        -1.81589
C           1.23128        -2.42800         0.62342
C           2.69481        -1.97901         0.83539
C           3.06576        -2.14789         2.31835
C           2.92966        -0.54160         0.33229
C           4.37198        -0.03501         0.49788
C           4.62637         1.21214        -0.34899
C           5.56837         3.50054        -0.35037
H          -1.36707         4.16476         0.01625
H          -3.66058         5.12637         0.14589
H          -5.64674         3.61656         0.19839
H          -5.31989         1.16999         0.12247
H          -3.46749        -3.57909         0.41586
H          -3.40784        -2.95360        -1.25002
H          -1.52484        -2.38873         1.08352
H          -0.80510        -3.94256        -0.67731
H          -1.13599        -2.74503        -1.92621
H           0.66006        -1.30495        -1.12854
H           0.60025        -1.81614         1.28315
H           1.13537        -3.46442         0.98398
H           3.35023        -2.64511         0.25432
H           2.69270        -0.47501        -0.73405
H           2.24094         0.14477         0.84722
H           5.06982        -0.80474         0.13855
H           4.61440         0.14592         1.55192
H           1.08583        -3.11625        -2.81755
H           2.54204        -2.73126        -1.89793
H           1.62020        -4.19575        -1.51821
H           2.86015        -3.16924         2.66062
H           4.12727        -1.94912         2.50170
H           2.48306        -1.46349         2.94937
H           6.64613         3.70012        -0.31187
H           5.25716         3.41203        -1.39216
H           5.03685         4.34124         0.11189
H           5.45110         2.14154         1.28374
H          -0.81591         0.69314        -0.11773
N          -1.80832        -0.72736        -0.11041
N           5.24126         2.24613         0.30216
O          -0.77801         1.68806        -0.06949
O           4.31347         1.26360        -1.53347
S          -4.34788        -1.31776         0.27165

Model compound RR-1m, conformer 14
Geometry @ B3LYP/6-31G(d)/vacuum
Energy -1399.3879312 Hartree @ B3LYP/6-311+G(d,p)/PCM(MeOH)
C          -3.91923         1.45347         0.96634
C          -4.93646         2.41708         1.06686
C          -5.96546         2.45487         0.13715
C          -6.01017         1.53470        -0.92023
C          -5.01166         0.57878        -1.02819
C          -3.95612         0.50858        -0.09872
C          -2.91490        -0.51270        -0.19746
C          -1.27227        -2.27622        -1.01933
C          -1.04227        -1.73435         0.41233
C           0.42261        -1.36665         0.69430
C           1.43543        -2.52390         0.57246
C           1.12470        -3.66906         1.55210
C           2.88264        -2.03383         0.80366
C           3.44062        -0.95486        -0.14989
C           3.40286        -1.40837        -1.61781
C           4.86945        -0.58139         0.30106
C           5.46971         0.66190        -0.36912
C           4.74664         1.94851         0.03841
C           4.19062         4.25585        -0.66800
H          -4.88553         3.12377         1.88900
H          -6.74219         3.20939         0.23176
H          -6.81429         1.56996        -1.64855
H          -5.03587        -0.13063        -1.85087
H          -1.16826        -3.36138        -1.07748
H          -0.58514        -1.81435        -1.73655
H          -1.37508        -2.49346         1.13572
H           0.69455        -0.55484         0.00853
H           0.47780        -0.94417         1.70668
H           1.37326        -2.93491        -0.44581
H           2.95477        -1.65405         1.83336
H           3.54767        -2.90993         0.75713
H           2.82564        -0.05128        -0.04616
H           4.85963        -0.39449         1.38028
H           5.53896        -1.43559         0.12712
H           5.49501         0.56177        -1.46158
H           6.51569         0.76860        -0.04849
H           0.14492        -4.12374         1.36751
H           1.87380        -4.46504         1.46893
H           1.13485        -3.31120         2.58969
H           2.38019        -1.60320        -1.95902
H           3.82183        -0.65105        -2.28979
H           3.98052        -2.33214        -1.75739
H           3.71484         4.23123         0.31327
H           4.96271         5.03529        -0.67160
H           3.43830         4.50090        -1.42676
H           5.22382         2.76463        -1.78210
H          -2.30842         0.73918         1.67168
N          -1.91291        -0.57248         0.60755
N           4.76034         2.94113        -0.90266
O          -2.94875         1.47088         1.89275
O           4.21839         2.08141         1.13720
S          -2.99210        -1.80330        -1.45674

Model compound RR-1m, conformer 15
Geometry @ B3LYP/6-31G(d)/vacuum
Energy -1399.3878623 Hartree @ B3LYP/6-311+G(d,p)/PCM(MeOH)
C          -5.39888         0.71044         0.15880
C          -6.73386         0.82370        -0.26303
C          -7.34565        -0.21400        -0.95139
C          -6.64536        -1.39463        -1.23789
C          -5.32676        -1.51637        -0.82654
C          -4.67370        -0.48034        -0.13162
C          -3.27664        -0.59851         0.28442
C          -0.96658        -1.44430         0.96233
C          -1.24365         0.06864         1.18300
C          -0.42873         0.98893         0.24958
C           1.08408         1.07767         0.54883
C           1.35932         1.82081         1.86613
C           1.79425         1.74572        -0.64990
C           3.33205         1.87765        -0.58715
C           3.82503         2.67239        -1.80823
C           4.01618         0.50223        -0.47402
C           5.54098         0.55398        -0.30256
C           6.10607        -0.80516         0.11531
C           8.02063        -2.35551        -0.13122
H          -7.26281         1.74238        -0.03024
H          -8.38022        -0.10752        -1.26741
H          -7.12853        -2.20686        -1.77186
H          -4.78284        -2.43319        -1.03686
H          -1.02304        -2.00642         1.89825
H           0.00559        -1.63003         0.50089
H          -1.01941         0.31998         2.22552
H          -0.58374         0.64119        -0.78098
H          -0.86711         1.99397         0.30519
H           1.47359         0.05459         0.64870
H           1.53547         1.18793        -1.56264
H           1.36729         2.75140        -0.78219
H           3.59481         2.45769         0.31027
H           3.62275        -0.04847         0.38586
H           3.77115        -0.09782        -1.36320
H           5.79301         1.26411         0.49891
H           6.03674         0.91775        -1.21064
H           0.82682         1.36976         2.71067
H           2.42423         1.81165         2.12001
H           1.04026         2.86895         1.79486
H           3.31518         3.64040        -1.87902
H           4.90125         2.87194        -1.76178
H           3.62636         2.12466        -2.73909
H           8.18318        -2.96523        -1.02796
H           8.99200        -2.14324         0.33198
H           7.40348        -2.91397         0.57386
H           7.72623        -0.48353        -1.10091
H          -3.92530         1.49879         1.05660
N          -2.67053         0.31180         0.96369
N           7.30763        -1.13190        -0.45028
O          -4.86371         1.74571         0.82489
O           5.52832        -1.53305         0.91574
S          -2.29223        -2.04010        -0.16217

Model compound RR-1m, conformer 16
Geometry @ B3LYP/6-31G(d)/vacuum
Energy -1399.3877239 Hartree @ B3LYP/6-311+G(d,p)/PCM(MeOH)
C           2.20705         1.63122         0.03700
C           2.79848         2.89913        -0.04377
C           4.16809         3.02228        -0.23907
C           4.97893         1.88559        -0.35662
C           4.39999         0.62709        -0.28086
C           3.01486         0.46698        -0.09061
C           2.39127        -0.85634        -0.04679
C           1.89091        -3.33900         0.19520
C           0.66902        -2.40382         0.04042
C          -0.45976        -2.74302         1.02441
C          -1.71567        -1.85253         0.91887
C          -2.62651        -2.08625         2.13511
C          -2.50190        -2.05308        -0.39967
C          -3.29026        -0.80221        -0.85097
C          -4.43831        -1.18022        -1.79835
C          -2.33894         0.22518        -1.50692
C          -2.85588         1.67967        -1.52898
C          -3.09966         2.23794        -0.12698
C          -2.02155         3.09260         1.92054
H           2.15933         3.77088         0.05482
H           4.61122         4.01285        -0.29672
H           6.04962         1.98581        -0.50348
H           5.02530        -0.25750        -0.36362
H           1.80309        -4.23982        -0.41532
H           2.04669        -3.62789         1.23976
H           0.29158        -2.49355        -0.98935
H          -0.74131        -3.79594         0.87604
H          -0.05328        -2.66840         2.04241
H          -1.37419        -0.81030         0.96206
H          -1.82865        -2.34626        -1.21828
H          -3.19228        -2.89864        -0.26771
H          -3.73725        -0.33752         0.03827
H          -1.36786         0.21401        -0.99747
H          -2.13611        -0.09133        -2.54036
H          -3.80848         1.74710        -2.06128
H          -2.13127         2.30738        -2.06422
H          -2.11326        -1.83883         3.07192
H          -3.53030        -1.46974         2.07924
H          -2.94256        -3.13620         2.19254
H          -5.15095        -1.85196        -1.30567
H          -4.99481        -0.29658        -2.12918
H          -4.05828        -1.69317        -2.69221
H          -2.98261         2.80722         2.35185
H          -1.20667         2.65165         2.50353
H          -1.93214         4.18636         1.96620
H          -1.06302         2.49119         0.12767
H           0.63730         0.58763         0.30290
N           1.13580        -1.02243         0.18548
N          -1.97440         2.60211         0.55525
O           0.87365         1.56103         0.23789
O          -4.22668         2.31049         0.35835
S           3.33716        -2.35286        -0.37070

Model compound RR-1m, conformer 17
Geometry @ B3LYP/6-31G(d)/vacuum
Energy -1399.3876518 Hartree @ B3LYP/6-311+G(d,p)/PCM(MeOH)
C          -5.30262         1.02397         0.55436
C          -6.67870         1.30409         0.58499
C          -7.59448         0.39338         0.07807
C          -7.16545        -0.82177        -0.47485
C          -5.80918        -1.10849        -0.50922
C          -4.85355        -0.20931         0.00150
C          -3.42449        -0.51862        -0.01445
C          -1.11414        -1.44259        -0.55982
C          -1.16270        -0.23300         0.40512
C          -0.14943         0.86594         0.05206
C           1.33588         0.44513         0.07939
C           1.80370         0.04366         1.48791
C           2.18332         1.59564        -0.50990
C           3.71419         1.40144        -0.56514
C           4.37268         2.69505        -1.07367
C           4.10871         0.17939        -1.41947
C           5.58744        -0.22360        -1.33512
C           5.96737        -0.75956         0.04765
C           7.83658        -1.06650         1.64287
H          -6.99406         2.25007         1.01350
H          -8.65501         0.62969         0.10971
H          -7.88420        -1.53017        -0.87470
H          -5.47030        -2.04423        -0.94530
H          -0.42486        -2.21849        -0.22176
H          -0.83429        -1.13510        -1.57305
H          -0.97358        -0.58909         1.42861
H          -0.40474         1.24526        -0.94737
H          -0.30299         1.70233         0.74732
H           1.44822        -0.43061        -0.57625
H           1.82169         1.80982        -1.52768
H           1.97790         2.50368         0.07717
H           4.07088         1.22370         0.45769
H           3.52546        -0.69123        -1.10575
H           3.85376         0.37622        -2.47052
H           6.24950         0.60251        -1.62281
H           5.77898        -1.03351        -2.05331
H           1.16564        -0.73497         1.92138
H           2.82398        -0.35128         1.47291
H           1.77672         0.90638         2.16730
H           4.09015         3.55046        -0.44881
H           5.46692         2.63485        -1.06519
H           4.05965         2.91854        -2.10224
H           8.60635        -1.82469         1.45317
H           8.27793        -0.25549         2.23366
H           7.02212        -1.52053         2.20872
H           7.87882        -0.08018        -0.24312
H          -3.53699         1.59687         0.94745
N          -2.52617         0.30327         0.40198
N           7.27148        -0.56144         0.40426
O          -4.46542         1.94596         1.05499
O           5.16573        -1.34868         0.76780
S          -2.82275        -2.11672        -0.59502

Model compound RR-1m, conformer 18
Geometry @ B3LYP/6-31G(d)/vacuum
Energy -1399.3876275 Hartree @ B3LYP/6-311+G(d,p)/PCM(MeOH)
C           1.88736         1.58101         0.59590
C           2.37262         2.77162         1.15353
C           3.73903         3.01557         1.20462
C           4.65247         2.07962         0.70162
C           4.17987         0.89690         0.15159
C           2.80240         0.61616         0.08883
C           2.29657        -0.64192        -0.46282
C           1.97034        -2.86828        -1.66911
C           0.70312        -2.23496        -1.02802
C           0.17295        -3.05743         0.16642
C          -1.02900        -2.44236         0.91163
C          -1.22082        -3.14607         2.26513
C          -2.33917        -2.47747         0.08750
C          -3.33399        -1.35146         0.45417
C          -4.77845        -1.75130         0.11840
C          -2.94284        -0.02902        -0.24596
C          -3.44464         1.23906         0.47170
C          -3.22611         2.49733        -0.36866
C          -1.55493         4.13542        -1.14529
H           1.65436         3.48881         1.53814
H           4.09837         3.94520         1.63770
H           5.71917         2.27642         0.73858
H           4.88360         0.17162        -0.24740
H           1.98446        -2.74015        -2.75460
H           2.06274        -3.93172        -1.43679
H          -0.07856        -2.16076        -1.79236
H          -0.09362        -4.05938        -0.20081
H           1.00376        -3.19244         0.87272
H          -0.77797        -1.39383         1.11827
H          -2.12748        -2.40812        -0.98911
H          -2.81448        -3.45820         0.23368
H          -3.27488        -1.19080         1.54165
H          -1.85181         0.03087        -0.34097
H          -3.33602        -0.04143        -1.27215
H          -2.94126         1.33082         1.44364
H          -4.52087         1.17612         0.65499
H          -0.33990        -3.02492         2.90636
H          -2.08380        -2.74294         2.80714
H          -1.39024        -4.22203         2.12717
H          -5.09128        -2.62933         0.69581
H          -5.48463        -0.94156         0.33376
H          -4.87590        -1.99916        -0.94652
H          -1.16129         4.95096        -0.52609
H          -0.78524         3.84863        -1.87304
H          -2.43917         4.48687        -1.67899
H          -1.23620         2.51580         0.18665
H           0.39625         0.50836         0.10519
N           1.03803        -0.87825        -0.59594
N          -1.95803         3.00540        -0.32989
O           0.55106         1.38828         0.56414
O          -4.12669         2.98617        -1.04529
S           3.40665        -1.96711        -0.95373

Model compound RR-1m, conformer 19
Geometry @ B3LYP/6-31G(d)/vacuum
Energy -1399.3875125 Hartree @ B3LYP/6-311+G(d,p)/PCM(MeOH)
C           2.07312         1.65726        -0.07261
C           2.58840         2.92352         0.23518
C           3.92799         3.07222         0.57036
C           4.78437         1.96380         0.60152
C           4.28112         0.70763         0.29606
C           2.92693         0.52077        -0.03827
C           2.38396        -0.80499        -0.33902
C           2.04974        -3.22648        -1.05706
C           0.76103        -2.40150        -0.78792
C           0.01286        -2.90325         0.46607
C          -1.25006        -2.12272         0.89144
C          -1.72926        -2.66713         2.24786
C          -2.35451        -2.20671        -0.18760
C          -3.67036        -1.41598         0.03513
C          -4.81187        -2.10425        -0.73608
C          -3.60672         0.06718        -0.38859
C          -2.72444         0.99628         0.46069
C          -2.98174         2.46333         0.10907
C          -1.93441         4.59345        -0.55030
H           1.91622         3.77513         0.20145
H           4.31168         4.06111         0.80635
H           5.83182         2.08417         0.85896
H           4.94385        -0.15309         0.31222
H           2.24957        -3.33316        -2.12670
H           2.00708        -4.21912        -0.60321
H           0.10489        -2.48031        -1.66110
H          -0.25937        -3.95441         0.28823
H           0.72696        -2.90275         1.30098
H          -0.95582        -1.07741         1.03505
H          -1.94531        -1.89748        -1.16012
H          -2.60858        -3.27239        -0.29792
H          -3.93318        -1.44914         1.10197
H          -3.28600         0.12365        -1.43994
H          -4.61936         0.48484        -0.35593
H          -1.66201         0.75761         0.36140
H          -2.98443         0.87372         1.52111
H          -0.92896        -2.61560         2.99551
H          -2.58015        -2.10161         2.63981
H          -2.03900        -3.71740         2.16311
H          -4.94721        -3.14122        -0.40665
H          -5.76192        -1.57729        -0.59297
H          -4.60256        -2.12279        -1.81392
H          -1.35675         5.21483         0.14583
H          -1.55246         4.75959        -1.56547
H          -2.98263         4.89361        -0.50984
H          -0.96573         2.72721        -0.20281
H           0.58042         0.59565        -0.60231
N           1.14504        -0.99621        -0.63582
N          -1.86698         3.19156        -0.18540
O           0.76765         1.56252        -0.40452
O          -4.11802         2.93100         0.10246
S           3.42492        -2.27038        -0.29774

Model compound RR-1m, conformer 20
Geometry @ B3LYP/6-31G(d)/vacuum
Energy -1399.3874036 Hartree @ B3LYP/6-311+G(d,p)/PCM(MeOH)
C           5.03491        -0.66777        -0.75439
C           6.35955        -0.54325        -1.20468
C           7.06049         0.63849        -1.01276
C           6.46166         1.73049        -0.36791
C           5.15483         1.61795         0.08113
C           4.41656         0.43121        -0.09226
C           3.04611         0.30298         0.39929
C           0.66409         0.74805         1.18372
C           1.02521        -0.72587         0.87801
C          -0.02776        -1.44411         0.02068
C          -1.44491        -1.53560         0.62598
C          -1.46011        -2.34158         1.93512
C          -2.40319        -2.13117        -0.42946
C          -3.90236        -2.19807        -0.06499
C          -4.68355        -2.90745        -1.18430
C          -4.52652        -0.83344         0.30250
C          -4.48804         0.23967        -0.79544
C          -5.30975         1.47047        -0.40635
C          -5.47715         3.93111        -0.62609
H           6.80753        -1.39627        -1.70422
H           8.08421         0.71527        -1.36990
H           7.01168         2.65502        -0.22331
H           4.68279         2.46413         0.57288
H           0.09527         0.85596         2.10919
H           0.09537         1.19825         0.36285
H           1.15124        -1.26396         1.82932
H          -0.07775        -0.92698        -0.94765
H           0.34267        -2.45627        -0.19062
H          -1.78264        -0.51325         0.85311
H          -2.29141        -1.56102        -1.36344
H          -2.06206        -3.15051        -0.66548
H          -4.00322        -2.82526         0.83199
H          -5.57573        -0.98193         0.57941
H          -4.03705        -0.43425         1.20053
H          -4.92680        -0.15427        -1.72227
H          -3.45678         0.52779        -1.03723
H          -0.79537        -1.91013         2.69174
H          -2.46226        -2.37806         2.37392
H          -1.13532        -3.37545         1.75913
H          -4.31100        -3.92763        -1.33404
H          -5.75077        -2.97212        -0.94209
H          -4.59021        -2.38501        -2.14438
H          -5.79796         4.37632        -1.57617
H          -6.35694         3.72791        -0.01406
H          -4.83079         4.64524        -0.10260
H          -3.94329         2.65848        -1.37256
H           3.48478        -1.75203        -0.60450
N           2.33087        -0.75101         0.21484
N          -4.79675         2.66547        -0.83343
O           4.40731        -1.83378        -0.97366
O          -6.35730         1.38537         0.22443
S           2.26828         1.62710         1.34673

Model compound RR-1m, conformer 21
Geometry @ B3LYP/6-31G(d)/vacuum
Energy -1399.3873568 Hartree @ B3LYP/6-311+G(d,p)/PCM(MeOH)
C          -3.00803         1.96866        -0.11437
C          -3.62654         3.22948        -0.13472
C          -5.00947         3.33610        -0.09979
C          -5.81538         2.18987        -0.04404
C          -5.21470         0.94030        -0.02161
C          -3.81428         0.79638        -0.05065
C          -3.17746        -0.51891        -0.00289
C          -2.65724        -3.00739        -0.15816
C          -1.45437        -2.06445         0.09186
C          -0.25869        -2.41492        -0.80601
C           0.99461        -1.52340        -0.66573
C           2.05119        -1.96529        -1.69198
C           1.54021        -1.53084         0.77890
C           2.84529        -0.74697         1.04294
C           3.26848        -0.94284         2.50845
C           2.69692         0.74377         0.67635
C           3.98965         1.56814         0.74498
C           5.02294         1.13485        -0.29761
C           7.43804         1.12119        -0.84672
H          -2.98894         4.10653        -0.18172
H          -5.46908         4.32095        -0.11906
H          -6.89715         2.27680        -0.02217
H          -5.83414         0.04823         0.01079
H          -2.62627        -3.89416         0.47816
H          -2.70847        -3.32199        -1.20569
H          -1.15580        -2.15572         1.14671
H           0.01801        -3.46100        -0.60569
H          -0.59798        -2.37686        -1.85021
H           0.68683        -0.50083        -0.91887
H           0.76961        -1.13846         1.45832
H           1.70643        -2.57754         1.07927
H           3.63234        -1.17066         0.40649
H           2.31613         0.83212        -0.34503
H           1.94926         1.20631         1.33609
H           4.42999         1.54841         1.74976
H           3.75025         2.62086         0.53761
H           1.61617        -2.01826        -2.69747
H           2.89461        -1.26961        -1.73370
H           2.44251        -2.96272        -1.44841
H           3.35923        -2.00846         2.75083
H           4.23699        -0.47835         2.72571
H           2.52909        -0.50869         3.19472
H           7.93040         2.05065        -1.15905
H           8.18089         0.47187        -0.36904
H           7.03602         0.61940        -1.72786
H           6.50930         1.82125         0.93600
H          -1.39743         0.96813        -0.14855
N          -1.90454        -0.68431        -0.09565
N           6.32332         1.38206         0.04598
O          -1.66668         1.92863        -0.15418
O           4.70794         0.62953        -1.37138
S          -4.15296        -2.01751         0.23869

Model compound RR-1m, conformer 22
Geometry @ B3LYP/6-31G(d)/vacuum
Energy -1399.3872251 Hartree @ B3LYP/6-311+G(d,p)/PCM(MeOH)
C           1.81789         2.11829        -0.46434
C           1.88519         3.51805        -0.37150
C           3.06241         4.14214         0.01492
C           4.20667         3.39001         0.31811
C           4.15058         2.00745         0.23149
C           2.97009         1.34163        -0.15082
C           2.90002        -0.11680        -0.21930
C           3.41790        -2.61144        -0.39750
C           1.92072        -2.20224        -0.49141
C           1.10900        -2.69700         0.72490
C          -0.35313        -2.21160         0.82407
C          -0.98296        -2.77873         2.10651
C          -1.16214        -2.57490        -0.43888
C          -2.65840        -2.18866        -0.45726
C          -3.28244        -2.64712        -1.78607
C          -2.86551        -0.68347        -0.20046
C          -4.33673        -0.23576        -0.18738
C          -4.49337         1.14966         0.43946
C          -5.51232         3.38900         0.17301
H           0.99166         4.08557        -0.61087
H           3.09446         5.22668         0.07995
H           5.12730         3.88219         0.61550
H           5.03640         1.42021         0.45779
H           3.83445        -2.85679        -1.37823
H           3.57213        -3.45915         0.27433
H           1.49737        -2.63413        -1.40495
H           1.12624        -3.79717         0.70785
H           1.64188        -2.38900         1.63505
H          -0.32424        -1.11859         0.91419
H          -0.68811        -2.10514        -1.31235
H          -1.08859        -3.66218        -0.60001
H          -3.16708        -2.73544         0.35098
H          -2.44275        -0.40806         0.77058
H          -2.31452        -0.10189        -0.95447
H          -4.92043        -0.92841         0.43551
H          -4.77388        -0.26766        -1.19261
H          -0.36440        -2.54702         2.98155
H          -1.97826        -2.36251         2.29136
H          -1.08193        -3.87112         2.04845
H          -3.09446        -3.71331        -1.96089
H          -4.36772        -2.49936        -1.80342
H          -2.85555        -2.09243        -2.63243
H          -5.10045         4.12740        -0.52569
H          -6.58779         3.57176         0.28638
H          -5.02485         3.50503         1.14201
H          -5.62276         1.74023        -1.16871
H           0.78394         0.58262        -0.87417
N           1.84574        -0.74713        -0.60442
N          -5.25281         2.03384        -0.27688
O           0.65443         1.57151        -0.85169
O          -3.98425         1.43176         1.51864
S           4.30120        -1.14229         0.26597

Model compound RR-1m, conformer 23
Geometry @ B3LYP/6-31G(d)/vacuum
Energy -1399.3871546 Hartree @ B3LYP/6-311+G(d,p)/PCM(MeOH)
C          -4.75264         1.71629         0.54030
C          -5.89037         2.53302         0.43366
C          -6.97494         2.13312        -0.33350
C          -6.95681         0.90876        -1.01719
C          -5.83914         0.09445        -0.91778
C          -4.72354         0.46713        -0.14323
C          -3.55330        -0.39972        -0.01901
C          -1.73037        -2.13736        -0.39660
C          -1.48335        -1.11463         0.73879
C          -0.07362        -0.50404         0.71034
C           1.09106        -1.50233         0.87458
C           1.04235        -2.21969         2.23484
C           2.46064        -0.80311         0.70929
C           2.79334        -0.21464        -0.67910
C           2.88212        -1.29624        -1.76901
C           4.06152         0.66834        -0.63546
C           5.36937        -0.04294        -0.25218
C           6.57706         0.87245        -0.45789
C           8.73939         1.60868         0.49650
H          -5.88729         3.47880         0.96599
H          -7.84520         2.78043        -0.40491
H          -7.80516         0.60139        -1.62055
H          -5.81552        -0.85051        -1.45361
H          -1.47323        -3.15726        -0.10425
H          -1.17033        -1.87477        -1.30060
H          -1.64773        -1.61275         1.70589
H           0.02591         0.04127        -0.23626
H          -0.01563         0.24952         1.50771
H           1.00568        -2.27010         0.09186
H           2.52682         0.00017         1.45949
H           3.24054        -1.53069         0.97609
H           1.98100         0.46814        -0.96522
H           4.21615         1.12874        -1.61733
H           3.89226         1.49512         0.06835
H           5.52485        -0.91633        -0.89938
H           5.33270        -0.41554         0.77907
H           0.12102        -2.79685         2.37088
H           1.88155        -2.91752         2.33703
H           1.10681        -1.49906         3.06047
H           1.91900        -1.79508        -1.92380
H           3.18250        -0.85980        -2.72867
H           3.61237        -2.07404        -1.51299
H           8.72408         2.18466        -0.42979
H           8.80847         2.29768         1.34683
H           9.62086         0.95586         0.49888
H           7.34280         0.24035         1.33823
H          -3.01062         1.47383         1.25222
N          -2.49938        -0.06437         0.63950
N           7.51012         0.83806         0.54236
O          -3.73330         2.15957         1.29271
O           6.70060         1.57024        -1.45838
S          -3.52755        -2.04282        -0.76334

Model compound RR-1m, conformer 24
Geometry @ B3LYP/6-31G(d)/vacuum
Energy -1399.3870857 Hartree @ B3LYP/6-311+G(d,p)/PCM(MeOH)
C          -4.77799         1.70915         0.44548
C          -5.92043         2.51381         0.30268
C          -6.99548         2.08152        -0.46024
C          -6.96295         0.83582        -1.10370
C          -5.84056         0.03324        -0.96846
C          -4.73432         0.43880        -0.19703
C          -3.55921        -0.41508        -0.03481
C          -1.72088        -2.15023        -0.34141
C          -1.49155        -1.09113         0.76390
C          -0.08549        -0.47234         0.72988
C           1.08392        -1.46011         0.92126
C           1.01571        -2.17389         2.28267
C           2.45256        -0.75317         0.78224
C           2.78734        -0.11658        -0.58400
C           2.83378        -1.15142        -1.72074
C           4.07942         0.72974        -0.51484
C           5.38164        -0.04086        -0.24266
C           6.55284         0.91647        -0.01936
C           8.94348         1.33300        -0.50893
H          -5.92854         3.47622         0.80427
H          -7.86960         2.71986        -0.55981
H          -7.80399         0.50287        -1.70373
H          -5.80583        -0.92851        -1.47290
H          -1.45833        -3.15849        -0.01540
H          -1.15472        -1.91114        -1.24817
H          -1.66201        -1.55998         1.74438
H           0.01562         0.05215        -0.22829
H          -0.03633         0.29915         1.51041
H           1.01944        -2.23118         0.13954
H           2.51768         0.02531         1.55726
H           3.22987        -1.49018         1.02895
H           1.99102         0.60028        -0.82830
H           4.18947         1.27494        -1.46250
H           3.97832         1.49148         0.26597
H           5.60152        -0.74620        -1.05386
H           5.28393        -0.63453         0.67574
H           0.10205        -2.76747         2.39862
H           1.86481        -2.85590         2.40707
H           1.04835        -1.44996         3.10707
H           1.85552        -1.61532        -1.88865
H           3.13802        -0.68305        -2.66468
H           3.54419        -1.95930        -1.50433
H           8.71752         2.19123         0.12541
H           9.73819         0.73964        -0.04034
H           9.29771         1.68981        -1.48346
H           7.73163        -0.27184        -1.20705
H          -3.04090         1.50253         1.18092
N          -2.51377        -0.05171         0.62208
N           7.71889         0.56531        -0.64343
O          -3.76861         2.18398         1.19173
O           6.44996         1.91561         0.68370
S          -3.51514        -2.08093        -0.72686

Model compound RR-1m, conformer 25
Geometry @ B3LYP/6-31G(d)/vacuum
Energy -1399.3869719 Hartree @ B3LYP/6-311+G(d,p)/PCM(MeOH)
C           2.52889         1.46142         0.07781
C           3.29310         2.63215        -0.01648
C           4.65244         2.55969        -0.29260
C           5.28047         1.32064        -0.47740
C           4.52975         0.15750        -0.38637
C           3.14924         0.19598        -0.11675
C           2.34050        -1.02145        -0.05073
C           1.49144        -3.39772         0.25700
C           0.41392        -2.29975         0.10336
C          -0.72662        -2.44984         1.11882
C          -1.90850        -1.46508         0.96654
C          -2.80697        -1.56945         2.21026
C          -2.71134        -1.72553        -0.32895
C          -3.77546        -0.65956        -0.71325
C          -5.05315        -1.34181        -1.23101
C          -3.27899         0.35232        -1.76916
C          -2.14482         1.29373        -1.34370
C          -2.57590         2.27716        -0.24935
C          -1.78017         3.80550         1.51207
H           2.79488         3.58444         0.13511
H           5.23179         3.47650        -0.36130
H           6.34400         1.26861        -0.68761
H           5.01341        -0.80590        -0.52185
H           1.25800        -4.29094        -0.32571
H           1.63235        -3.67997         1.30560
H           0.00711        -2.35622        -0.91714
H          -1.11045        -3.47881         1.05318
H          -0.29485        -2.34199         2.12318
H          -1.49843        -0.44714         0.93726
H          -2.02455        -1.84848        -1.17813
H          -3.20555        -2.70152        -0.21003
H          -4.05218        -0.08391         0.17815
H          -2.96106        -0.19756        -2.66694
H          -4.12704         0.97992        -2.06320
H          -1.84258         1.89578        -2.21301
H          -1.24616         0.74499        -1.03780
H          -2.24693        -1.33307         3.12274
H          -3.65593        -0.88086         2.15664
H          -3.20820        -2.58611         2.31778
H          -5.47459        -2.01849        -0.47806
H          -5.82104        -0.60309        -1.48717
H          -4.84702        -1.93586        -2.13181
H          -1.50530         4.81055         1.16412
H          -2.84286         3.80260         1.75890
H          -1.19438         3.57426         2.40809
H          -0.59876         2.54584         0.27272
H           0.84479         0.63996         0.41116
N           1.07948        -0.99957         0.21133
N          -1.55600         2.79819         0.49150
O           1.21410         1.57436         0.36074
O          -3.75406         2.57935        -0.07189
S           3.04873        -2.64430        -0.36976

Model compound RR-1m, conformer 26
Geometry @ B3LYP/6-31G(d)/vacuum
Energy -1399.3869191 Hartree @ B3LYP/6-311+G(d,p)/PCM(MeOH)
C          -5.17395        -1.25990        -0.16164
C          -6.49730        -1.58188         0.18202
C          -7.37966        -0.59247         0.59129
C          -6.96916         0.74612         0.66853
C          -5.66459         1.07458         0.33216
C          -4.74181         0.09470        -0.08105
C          -3.35965         0.43604        -0.41609
C          -1.20614         1.62439        -1.09635
C          -1.14567         0.07382        -1.01212
C          -0.26964        -0.44902         0.14567
C           1.25358        -0.25714        -0.02622
C           1.82690        -1.15579        -1.13434
C           1.94005        -0.50513         1.33640
C           3.47984        -0.40187         1.38983
C           3.96798        -0.79970         2.79306
C           3.97586         1.00072         0.98274
C           5.49289         1.12210         0.78215
C           5.98543         0.32789        -0.43024
C           7.93339        -0.84400        -1.41257
H          -6.80003        -2.62189         0.11343
H          -8.40018        -0.86204         0.85098
H          -7.66337         1.51872         0.98395
H          -5.34420         2.11174         0.38038
H          -1.26665         1.97131        -2.13133
H          -0.34992         2.10259        -0.61601
H          -0.76059        -0.31615        -1.96061
H          -0.60638         0.04322         1.06870
H          -0.48501        -1.51833         0.27003
H           1.43512         0.78903        -0.31324
H           1.51693         0.19475         2.07359
H           1.65528        -1.51071         1.68137
H           3.89328        -1.12400         0.67374
H           3.50771         1.29568         0.03908
H           3.65863         1.72999         1.74166
H           6.04521         0.83064         1.68409
H           5.74565         2.17549         0.59540
H           1.28175        -1.03535        -2.07751
H           2.87608        -0.92133        -1.33827
H           1.75841        -2.21417        -0.84880
H           3.61498        -1.80251         3.06087
H           5.06153        -0.81120         2.86450
H           3.59207        -0.10226         3.55341
H           7.20129        -0.98345        -2.20900
H           8.78312        -0.27130        -1.80421
H           8.29260        -1.82383        -1.07727
H           7.78684         0.05951         0.50935
H          -3.47983        -1.86098        -0.76855
N          -2.50972        -0.43064        -0.84371
N           7.26713        -0.13593        -0.33399
O          -4.36923        -2.25958        -0.55497
O           5.28864         0.14778        -1.42541
S          -2.74359         2.11853        -0.21951

Model compound RR-1m, conformer 27
Geometry @ B3LYP/6-31G(d)/vacuum
Energy -1399.3868371 Hartree @ B3LYP/6-311+G(d,p)/PCM(MeOH)
C          -3.55170         0.96578         0.77536
C          -4.70340         1.76737         0.75777
C          -5.76879         1.44950        -0.07314
C          -5.71288         0.32741        -0.91170
C          -4.57641        -0.46735        -0.90581
C          -3.48109        -0.17711        -0.07050
C          -2.28031        -1.01162        -0.06095
C          -0.32797        -2.49883        -0.72918
C          -0.19603        -1.76303         0.62484
C           1.15474        -1.05834         0.81746
C           2.41687        -1.93995         0.72859
C           2.47298        -2.97667         1.86165
C           3.68063        -1.04798         0.74124
C           3.94832        -0.27189        -0.57088
C           4.70260        -1.15174        -1.58075
C           4.71138         1.04934        -0.34272
C           3.92581         2.13349         0.41303
C           2.68278         2.58646        -0.35771
C           0.31884         3.30511        -0.13727
H          -4.73050         2.63333         1.41150
H          -6.65325         2.08119        -0.07167
H          -6.54657         0.08356        -1.56257
H          -4.52380        -1.33169        -1.56213
H          -0.00361        -3.53966        -0.67337
H           0.23568        -1.99107        -1.51882
H          -0.35713        -2.48607         1.43880
H           1.20804        -0.25250         0.07620
H           1.13538        -0.56753         1.80079
H           2.39886        -2.48477        -0.22769
H           3.59049        -0.35513         1.58983
H           4.55909        -1.67129         0.96178
H           2.98753        -0.00311        -1.02962
H           5.64800         0.84695         0.19584
H           4.98532         1.46520        -1.31844
H           4.56875         3.01565         0.53583
H           3.65847         1.80368         1.42480
H           1.60124        -3.64134         1.86208
H           3.36566        -3.60617         1.77144
H           2.51251        -2.48300         2.84151
H           4.18868        -2.10559        -1.75071
H           4.79732        -0.64815        -2.54936
H           5.71421        -1.38146        -1.22065
H           0.34744         3.14991        -1.21675
H          -0.52323         2.75412         0.29333
H           0.18015         4.37631         0.05883
H           1.65281         2.71328         1.41045
H          -1.83544         0.62896         1.51342
N          -1.28023        -0.78104         0.71610
N           1.57487         2.81625         0.40918
O          -2.54727         1.32582         1.59659
O           2.69073         2.72847        -1.57649
S          -2.11691        -2.43776        -1.14989

Model compound RR-1m, conformer 28
Geometry @ B3LYP/6-31G(d)/vacuum
Energy -1399.3868195 Hartree @ B3LYP/6-311+G(d,p)/PCM(MeOH)
C           2.07673         1.62964        -0.47133
C           2.60019         2.92806        -0.40559
C           3.93688         3.12961        -0.08670
C           4.78240         2.04251         0.17125
C           4.27126         0.75429         0.10805
C           2.92021         0.51515        -0.20479
C           2.36830        -0.84036        -0.24890
C           2.00731        -3.36113        -0.41592
C           0.72976        -2.47506        -0.44725
C          -0.14449        -2.66914         0.81078
C          -1.38904        -1.76464         0.91595
C          -1.97439        -1.85388         2.33516
C          -2.46791        -2.09226        -0.14431
C          -3.41122        -0.91088        -0.46735
C          -4.73377        -1.40322        -1.07317
C          -2.70818         0.09743        -1.40500
C          -3.26580         1.53553        -1.36151
C          -3.15928         2.16949         0.02585
C          -1.61142         3.11287         1.69998
H           1.93578         3.76059        -0.61462
H           4.32716         4.14282        -0.04194
H           5.82771         2.20349         0.41493
H           4.92545        -0.09191         0.29871
H           2.27025        -3.73277        -1.40985
H           1.90319        -4.21012         0.26354
H           0.14553        -2.73262        -1.33759
H          -0.45391        -3.72427         0.84477
H           0.49422        -2.50187         1.68917
H          -1.05285        -0.73093         0.76319
H          -2.00303        -2.42362        -1.08443
H          -3.05656        -2.94925         0.21429
H          -3.65220        -0.39498         0.47167
H          -1.63891         0.13484        -1.16782
H          -2.77058        -0.27444        -2.43782
H          -4.32595         1.55099        -1.62828
H          -2.72849         2.14931        -2.09642
H          -1.24707        -1.52488         3.08677
H          -2.86628        -1.22712         2.44106
H          -2.26186        -2.88580         2.57649
H          -5.27009        -2.05498        -0.37363
H          -5.39848        -0.56807        -1.32024
H          -4.55583        -1.97508        -1.99393
H          -2.53649         3.09352         2.27799
H          -0.84524         2.52416         2.21824
H          -1.26081         4.15010         1.62421
H          -1.11698         2.37639        -0.22625
H           0.58901         0.49602        -0.81551
N           1.14549        -1.07759        -0.57452
N          -1.90012         2.55384         0.39230
O           0.77329         1.48290        -0.79249
O          -4.13720         2.29094         0.76035
S           3.36573        -2.27301         0.18030

Model compound RR-1m, conformer 29
Geometry @ B3LYP/6-31G(d)/vacuum
Energy -1399.3867110 Hartree @ B3LYP/6-311+G(d,p)/PCM(MeOH)
C           4.84409        -1.40621        -0.18734
C           6.05213        -2.07549        -0.44303
C           7.16867        -1.37322        -0.87300
C           7.11296         0.01525        -1.06252
C           5.92543         0.68563        -0.81249
C           4.77542         0.00474        -0.36847
C           3.52937         0.71249        -0.08089
C           1.60346         2.36604        -0.06103
C           1.34758         1.01024         0.63952
C          -0.03418         0.43545         0.27693
C          -0.64642        -0.55735         1.28764
C           0.21677        -1.81237         1.49729
C          -2.07192        -0.98120         0.86563
C          -3.15508         0.11481         0.75574
C          -3.37525         0.84284         2.09152
C          -4.45549        -0.51650         0.21854
C          -5.56952         0.48466        -0.11959
C          -6.69562        -0.17524        -0.91770
C          -9.14819        -0.28285        -1.23735
H           6.07740        -3.15043        -0.29554
H           8.09393        -1.90961        -1.06702
H           7.98711         0.56070        -1.40398
H           5.87386         1.75991        -0.96682
H           1.21104         3.20729         0.51416
H           1.16444         2.38372        -1.06435
H           1.39404         1.16623         1.72984
H          -0.71933         1.28631         0.17011
H           0.03573        -0.03235        -0.71508
H          -0.71109        -0.03968         2.25666
H          -2.00239        -1.49988        -0.10211
H          -2.42614        -1.73600         1.58352
H          -2.83001         0.85870         0.01229
H          -4.23872        -1.08020        -0.69543
H          -4.83389        -1.24695         0.94875
H          -5.15885         1.28528        -0.75206
H          -5.96405         0.96757         0.78272
H           1.20510        -1.56978         1.89748
H          -0.26937        -2.49844         2.20101
H           0.36375        -2.35307         0.55378
H          -2.45876         1.32248         2.45189
H          -4.13520         1.62734         2.00577
H          -3.70741         0.13984         2.86720
H          -8.81662        -0.98190        -2.00635
H          -9.81662        -0.80430        -0.54184
H          -9.70218         0.53643        -1.71178
H          -8.07065         0.86327         0.19671
H           3.02494        -1.52022         0.33849
N           2.45339         0.11312         0.29370
N          -7.96045         0.20402        -0.55957
O           3.79644        -2.14025         0.21975
O          -6.47166        -0.97016        -1.82381
S           3.42723         2.51067        -0.20692

Model compound RR-1m, conformer 30
Geometry @ B3LYP/6-31G(d)/vacuum
Energy -1399.3867075 Hartree @ B3LYP/6-311+G(d,p)/PCM(MeOH)
C          -4.39572        -1.55964        -0.34052
C          -5.49314        -2.40250        -0.58117
C          -6.74541        -1.86878        -0.84916
C          -6.94038        -0.48043        -0.88274
C          -5.86355         0.36047        -0.64663
C          -4.57796        -0.14770        -0.37833
C          -3.43639         0.73687        -0.15157
C          -1.94077         2.68868         0.48150
C          -1.22861         1.34232         0.20770
C          -0.15368         1.04130         1.26821
C           0.99942         0.11138         0.83031
C           0.51737        -1.28652         0.41420
C           2.04395         0.04876         1.96773
C           3.37014        -0.69014         1.68171
C           4.18788        -0.79096         2.98068
C           4.16420        -0.01308         0.54841
C           5.43515        -0.75962         0.11978
C           6.00903        -0.19617        -1.18194
C           8.09753         0.27912        -2.42393
H          -5.32617        -3.47439        -0.54809
H          -7.58236        -2.53784        -1.03181
H          -7.92247        -0.06626        -1.08824
H          -6.01087         1.43684        -0.66256
H          -1.41121         3.53222         0.03383
H          -2.05359         2.86745         1.55620
H          -0.74847         1.39571        -0.78282
H           0.28905         2.00004         1.57323
H          -0.65376         0.63429         2.15808
H           1.46792         0.58166        -0.04670
H           2.28890         1.07633         2.27845
H           1.56805        -0.42295         2.84077
H           3.13494        -1.71591         1.36126
H           3.54188         0.08801        -0.34586
H           4.43040         1.00954         0.85533
H           5.19048        -1.81542        -0.06918
H           6.19408        -0.75140         0.91151
H          -0.19381        -1.23857        -0.41501
H           1.35322        -1.91527         0.09000
H           0.01977        -1.79556         1.25001
H           3.60346        -1.26644         3.77715
H           5.10073        -1.38190         2.84751
H           4.48384         0.20516         3.33618
H           8.68337        -0.53560        -2.86740
H           7.35562         0.61869        -3.14795
H           8.77288         1.10882        -2.18394
H           7.90246        -0.49488        -0.45063
H          -2.55196        -1.40269         0.07689
N          -2.25682         0.30123         0.12404
N           7.37527        -0.16545        -1.24592
O          -3.21081        -2.13446        -0.08012
O           5.29255         0.17861        -2.10381
S          -3.60649         2.52978        -0.27295

Model compound RR-1m, conformer 31
Geometry @ B3LYP/6-31G(d)/vacuum
Energy -1399.3866976 Hartree @ B3LYP/6-311+G(d,p)/PCM(MeOH)
C           2.31513         1.40590         0.45208
C           3.03571         2.51625         0.91218
C           4.42216         2.47153         0.98074
C           5.12082         1.32093         0.59159
C           4.41368         0.21812         0.13503
C           3.00857         0.22844         0.05740
C           2.25366        -0.93551        -0.41108
C           1.49145        -3.11789        -1.49616
C           0.37230        -2.20422        -0.91575
C          -0.34080        -2.84889         0.29092
C          -1.49873        -2.04265         0.91960
C          -1.87467        -2.68470         2.26595
C          -2.72014        -1.96501        -0.02705
C          -3.86519        -0.99695         0.38234
C          -5.23221        -1.61560         0.04328
C          -3.76189         0.39735        -0.26919
C          -2.51856         1.21044         0.09948
C          -2.61507         2.67129        -0.35920
C          -1.31202         4.72235        -0.77685
H           2.48141         3.40049         1.21051
H           4.96644         3.34127         1.33880
H           6.20455         1.29116         0.64273
H           4.95248        -0.67221        -0.17695
H           1.52924        -3.07042        -2.58756
H           1.37048        -4.16014        -1.19244
H          -0.36010        -2.00741        -1.70629
H          -0.72444        -3.82845        -0.03088
H           0.41993        -3.04819         1.05820
H          -1.13186        -1.02869         1.12142
H          -2.39357        -1.69546        -1.04138
H          -3.12586        -2.98448        -0.11068
H          -3.83239        -0.85475         1.47257
H          -3.80992         0.28780        -1.36237
H          -4.63968         0.99126         0.00713
H          -1.61234         0.75891        -0.31950
H          -2.38378         1.21744         1.19148
H          -1.01974        -2.68999         2.95227
H          -2.69134        -2.14974         2.76130
H          -2.19714        -3.72510         2.12607
H          -5.37682        -2.57071         0.56215
H          -6.05320        -0.94770         0.32823
H          -5.31964        -1.80638        -1.03444
H          -0.60819         4.87658        -1.60339
H          -2.30335         5.06190        -1.08051
H          -0.97962         5.32222         0.08087
H          -0.57227         2.81941        -0.16796
H           0.63435         0.61409         0.04845
N           0.97160        -0.92541        -0.53345
N          -1.41449         3.31549        -0.43946
O           0.96888         1.49288         0.40193
O          -3.68823         3.21094        -0.61375
S           3.07914        -2.47568        -0.82719

Model compound RR-1m, conformer 32
Geometry @ B3LYP/6-31G(d)/vacuum
Energy -1399.3866945 Hartree @ B3LYP/6-311+G(d,p)/PCM(MeOH)
C          -4.41559        -1.49975        -0.50665
C          -5.52087        -2.30123        -0.83631
C          -6.76853        -1.73016        -1.04143
C          -6.95099        -0.34487        -0.92168
C          -5.86634         0.45534        -0.59665
C          -4.58511        -0.09065        -0.38854
C          -3.43527         0.75339        -0.06847
C          -1.92083         2.61033         0.77147
C          -1.22157         1.29581         0.35008
C          -0.14757         0.87060         1.36806
C           0.99564        -0.01610         0.82697
C           0.49895        -1.35450         0.25948
C           2.04137        -0.21638         1.94727
C           3.36804        -0.91244         1.56980
C           4.17841        -1.19385         2.84663
C           4.17009        -0.08629         0.54614
C           5.43668        -0.77348         0.01718
C           6.02177        -0.03077        -1.18581
C           8.12026         0.59218        -2.34297
H          -5.36357        -3.37169        -0.92163
H          -7.61168        -2.36763        -1.29486
H          -7.92950         0.09810        -1.07838
H          -6.00391         1.52820        -0.49369
H          -1.38402         3.49307         0.41792
H          -2.03093         2.67118         1.85952
H          -0.74281         1.45320        -0.63001
H           0.30481         1.78600         1.77491
H          -0.64960         0.37307         2.20953
H           1.46746         0.54406         0.00642
H           2.28620         0.76510         2.38211
H           1.56662        -0.79239         2.75594
H           3.13346        -1.88349         1.10902
H           3.55131         0.14703        -0.32557
H           4.44294         0.87972         0.99680
H           5.18419        -1.78819        -0.32471
H           6.19209        -0.88779         0.80410
H          -0.20949        -1.20822        -0.56053
H           1.32859        -1.95372        -0.13011
H          -0.00651        -1.94609         1.03393
H           3.59072        -1.77803         3.56448
H           5.09377        -1.75820         2.63720
H           4.46953        -0.25720         3.34077
H           8.70927        -0.15418        -2.89013
H           7.38419         1.03027        -3.01841
H           8.79399         1.37992        -1.98536
H           7.90875        -0.46475        -0.50741
H          -2.57002        -1.40603        -0.07812
N          -2.25955         0.27943         0.15553
N           7.38852        -0.01133        -1.24412
O          -3.23563        -2.11018        -0.31350
O           5.31318         0.48813        -2.04156
S          -3.58877         2.55033         0.00747

Model compound RR-1m, conformer 33
Geometry @ B3LYP/6-31G(d)/vacuum
Energy -1399.3866928 Hartree @ B3LYP/6-311+G(d,p)/PCM(MeOH)
C           4.81311        -1.41636        -0.32774
C           6.00808        -2.07956        -0.65160
C           7.12801        -1.36092        -1.04406
C           7.08885         0.03854        -1.12708
C           5.91432         0.70303        -0.80918
C           4.76132         0.00504        -0.40081
C           3.52916         0.70460        -0.04231
C           1.62653         2.37640         0.13183
C           1.36105         0.97380         0.72943
C          -0.03168         0.44426         0.34043
C          -0.64747        -0.61035         1.28401
C           0.20953        -1.88056         1.41096
C          -2.07491        -1.00018         0.83768
C          -3.14631         0.11101         0.76671
C          -3.33003         0.81792         2.11913
C          -4.46770        -0.50071         0.25469
C          -5.54872         0.52040        -0.12879
C          -6.85631        -0.16849        -0.51845
C          -8.74456        -0.16419        -2.11921
H           6.02076        -3.16280        -0.58581
H           8.04303        -1.89274        -1.29178
H           7.96565         0.59718        -1.43909
H           5.87557         1.78652        -0.88068
H           1.25429         3.17559         0.77624
H           1.17338         2.47760        -0.86025
H           1.42181         1.04479         1.82777
H          -0.70713         1.30863         0.30152
H           0.02410         0.04786        -0.68322
H          -0.70982        -0.15656         2.28458
H          -2.00441        -1.47957        -0.15042
H          -2.44166        -1.77984         1.52160
H          -2.82344         0.86190         0.02905
H          -4.25337        -1.12359        -0.62466
H          -4.88771        -1.17503         1.01045
H          -5.18978         1.17565        -0.93438
H          -5.77894         1.16892         0.72629
H           1.19938        -1.66975         1.82531
H          -0.28004        -2.60815         2.06902
H           0.35343        -2.35980         0.43429
H          -2.40720         1.30436         2.45331
H          -4.10188         1.59381         2.07314
H          -3.62718         0.09999         2.89455
H          -9.04013        -0.98486        -1.46409
H          -9.51926         0.61195        -2.09437
H          -8.65350        -0.53894        -3.14577
H          -7.03746         1.10762        -2.11583
H           3.00082        -1.54687         0.21806
N           2.45036         0.09212         0.30164
N          -7.47474         0.33955        -1.62847
O           3.76140        -2.16583         0.03869
O          -7.31761        -1.09926         0.13269
S           3.44984         2.50831        -0.03074

Model compound RR-1m, conformer 34
Geometry @ B3LYP/6-31G(d)/vacuum
Energy -1399.3866409 Hartree @ B3LYP/6-311+G(d,p)/PCM(MeOH)
C          -4.59969        -1.02390        -1.22776
C          -5.70735        -1.83314        -1.52960
C          -6.58157        -2.23233        -0.52896
C          -6.37665        -1.83784         0.80108
C          -5.28673        -1.03830         1.10975
C          -4.38328        -0.61051         0.11787
C          -3.24552         0.25004         0.43742
C          -1.33129         1.46388         1.59807
C          -1.37760         1.56761         0.05438
C          -0.01741         1.31170        -0.61264
C           1.11646         2.27882        -0.21494
C           0.77873         3.73874        -0.56432
C           2.45225         1.88929        -0.88748
C           3.04845         0.50086        -0.56571
C           3.34167         0.33061         0.93314
C           4.30121         0.28551        -1.44261
C           4.96746        -1.09472        -1.32438
C           5.95214        -1.19840        -0.15691
C           6.96759        -2.74641         1.48843
H          -5.85030        -2.13205        -2.56312
H          -7.43208        -2.85974        -0.78292
H          -7.06012        -2.15563         1.58219
H          -5.11767        -0.73765         2.14012
H          -1.11503         2.42164         2.07515
H          -0.59056         0.72751         1.92783
H          -1.73900         2.56895        -0.22290
H           0.27017         0.27893        -0.37979
H          -0.16192         1.35408        -1.70104
H           1.25431         2.22367         0.87447
H           2.31926         1.96893        -1.97730
H           3.20140         2.64916        -0.62040
H           2.31741        -0.26895        -0.85730
H           4.01430         0.44207        -2.49038
H           5.05849         1.04201        -1.20341
H           5.55784        -1.28218        -2.23200
H           4.21333        -1.89252        -1.27713
H          -0.10974         4.10086        -0.03493
H           1.60918         4.40298        -0.29902
H           0.59363         3.85256        -1.64035
H           2.44107         0.48035         1.53921
H           3.71449        -0.67391         1.15925
H           4.10184         1.04561         1.26902
H           7.48017        -1.81953         1.74927
H           6.45303        -3.13581         2.37447
H           7.70950        -3.48420         1.15822
H           5.43396        -3.17027         0.07414
H          -3.05645        -0.11427        -1.85327
N          -2.37800         0.61801        -0.43930
N           6.02230        -2.43194         0.43208
O          -3.78683        -0.67463        -2.23725
O           6.64874        -0.25345         0.19619
S          -3.00181         0.89253         2.10512

Model compound RR-1m, conformer 35
Geometry @ B3LYP/6-31G(d)/vacuum
Energy -1399.3866367 Hartree @ B3LYP/6-311+G(d,p)/PCM(MeOH)
C           5.03045        -0.62629        -0.33304
C           6.29588        -0.45510        -0.91812
C           6.75283         0.81203        -1.25011
C           5.96289         1.94513        -1.00750
C           4.71185         1.78727        -0.43116
C           4.21469         0.51513        -0.08785
C           2.88710         0.34434         0.49970
C           0.66204         0.67419         1.70249
C           1.03383        -0.78503         1.32162
C           0.14714        -1.38593         0.21004
C          -1.32426        -1.66730         0.58535
C          -1.44324        -2.75899         1.66126
C          -2.10708        -2.03467        -0.69541
C          -3.63327        -2.22723        -0.55827
C          -4.22621        -2.69296        -1.89914
C          -4.37690        -0.99710         0.00822
C          -4.26101         0.29354        -0.81593
C          -5.18279         1.38951        -0.27728
C          -5.44759         3.83452         0.01002
H           6.89628        -1.34156        -1.09581
H           7.73597         0.92344        -1.70006
H           6.32597         2.93560        -1.26316
H           4.10034         2.66286        -0.23094
H           0.83364         0.86991         2.76438
H          -0.37532         0.91894         1.46499
H           0.96698        -1.41168         2.21749
H           0.18283        -0.70405        -0.65075
H           0.61902        -2.32112        -0.11887
H          -1.75772        -0.74184         0.99318
H          -1.91538        -1.26348        -1.45567
H          -1.67911        -2.96244        -1.10417
H          -3.80760        -3.04075         0.15998
H          -5.44232        -1.23303         0.10179
H          -4.02863        -0.79390         1.02937
H          -4.56475         0.10527        -1.85471
H          -3.22394         0.65102        -0.85548
H          -0.89641        -2.49909         2.57428
H          -2.48539        -2.92748         1.95087
H          -1.04097        -3.71182         1.29316
H          -3.77908        -3.64300        -2.21454
H          -5.30971        -2.84115        -1.82225
H          -4.04461        -1.96780        -2.70200
H          -5.68652         4.46179        -0.85794
H          -6.37677         3.48215         0.45988
H          -4.89912         4.43930         0.74155
H          -3.77734         2.79178        -0.79761
H           3.74046        -1.81944         0.38299
N           2.42682        -0.79890         0.87120
N          -4.68427         2.66075        -0.37382
O           4.64642        -1.87602        -0.02941
O          -6.28981         1.14414         0.18839
S           1.77878         1.75082         0.71795

Model compound RR-1m, conformer 36
Geometry @ B3LYP/6-31G(d)/vacuum
Energy -1399.3865433 Hartree @ B3LYP/6-311+G(d,p)/PCM(MeOH)
C          -5.39823         1.18124        -0.39508
C          -6.71796         1.46107        -0.78614
C          -7.60088         0.43032        -1.07392
C          -7.19411        -0.90858        -0.98147
C          -5.89384        -1.19587        -0.59526
C          -4.97384        -0.17425        -0.29036
C          -3.60928        -0.47521         0.13898
C          -1.34335        -1.56487         0.54507
C          -1.46027        -0.06313         0.90241
C          -0.28900         0.77889         0.37471
C           1.10737         0.40489         0.91714
C           1.21367         0.63524         2.43339
C           2.17475         1.20194         0.13425
C           3.66101         0.93878         0.46470
C           4.53764         1.90394        -0.35124
C           4.03910        -0.54024         0.24153
C           5.50220        -0.90144         0.54832
C           6.45344        -0.63576        -0.62158
C           8.78335        -0.05721        -1.23067
H          -7.01603         2.50230        -0.85613
H          -8.61743         0.66787        -1.37675
H          -7.88606        -1.71246        -1.21223
H          -5.57019        -2.23117        -0.53176
H          -0.81728        -2.13745         1.31130
H          -0.83838        -1.70930        -0.41596
H          -1.51934         0.03684         1.99667
H          -0.28755         0.69926        -0.72097
H          -0.49831         1.83191         0.60659
H           1.26838        -0.66519         0.72176
H           2.02777         1.01616        -0.94012
H           1.97540         2.27391         0.28357
H           3.82488         1.16840         1.52901
H           3.39790        -1.16843         0.87093
H           3.83855        -0.82152        -0.79977
H           5.56814        -1.97986         0.74906
H           5.84867        -0.39667         1.46083
H           0.45983         0.06752         2.99027
H           2.19240         0.33184         2.81934
H           1.07502         1.69693         2.67633
H           4.21923         2.94162        -0.19464
H           5.59301         1.83944        -0.06527
H           4.47407         1.68522        -1.42322
H           8.34328        -0.17043        -2.22232
H           9.21055         0.94808        -1.13870
H           9.58641        -0.79480        -1.10938
H           7.93663        -0.17473         0.71915
H          -3.69747         1.85086         0.11413
N          -2.73244         0.43671         0.37582
N           7.72066        -0.26405        -0.26304
O          -4.58963         2.22049        -0.13485
O           6.11013        -0.78470        -1.78893
S          -3.07026        -2.17560         0.40688

Model compound RR-1m, conformer 37
Geometry @ B3LYP/6-31G(d)/vacuum
Energy -1399.3865129 Hartree @ B3LYP/6-311+G(d,p)/PCM(MeOH)
C          -4.43034         1.58784         0.45975
C          -5.52128         2.47074         0.51265
C          -6.68879         2.18958        -0.18219
C          -6.80178         1.02215        -0.95100
C          -5.73072         0.14373        -1.00972
C          -4.53382         0.39504        -0.31150
C          -3.41174        -0.54077        -0.35303
C          -1.72060        -2.30464        -1.04150
C          -1.33831        -1.42942         0.17605
C           0.12553        -0.95766         0.09989
C           0.79516        -0.59545         1.44235
C           0.07501         0.53854         2.19008
C           2.28084        -0.21523         1.24469
C           3.22253        -1.27222         0.62733
C           3.23543        -2.57878         1.43714
C           4.66310        -0.73732         0.49106
C           4.83012         0.45744        -0.45890
C           6.30255         0.71426        -0.78652
C           8.00413         2.46782        -1.18454
H          -5.41652         3.37134         1.10917
H          -7.52161         2.88606        -0.12948
H          -7.71504         0.80775        -1.49708
H          -5.80947        -0.75764        -1.61128
H          -1.47976        -3.35793        -0.88330
H          -1.22171        -1.95763        -1.95275
H          -1.47362        -2.02710         1.09230
H           0.70287        -1.76627        -0.36629
H           0.17596        -0.10319        -0.58973
H           0.75003        -1.48957         2.08181
H           2.31099         0.69757         0.63240
H           2.69008         0.06807         2.22646
H           2.87216        -1.50797        -0.38930
H           5.04653        -0.46720         1.48606
H           5.31230        -1.53744         0.11933
H           4.35936         1.36249        -0.05660
H           4.32648         0.23715        -1.41165
H          -0.95455         0.27411         2.44680
H           0.60077         0.77659         3.12246
H           0.04096         1.45311         1.58430
H           2.25006        -3.05625         1.46960
H           3.93729        -3.29952         1.00226
H           3.54840        -2.39449         2.47325
H           8.60417         1.57020        -1.34005
H           8.00629         3.06482        -2.10477
H           8.44892         3.06222        -0.37755
H           5.96123         2.73288        -0.64853
H          -2.65219         1.19752         0.99291
N          -2.29466        -0.32148         0.24839
N           6.66310         2.03286        -0.83870
O          -3.32511         1.91687         1.14749
O           7.09044        -0.19937        -1.00519
S          -3.53400        -2.10583        -1.24372

Model compound RR-1m, conformer 38
Geometry @ B3LYP/6-31G(d)/vacuum
Energy -1399.3863865 Hartree @ B3LYP/6-311+G(d,p)/PCM(MeOH)
C           4.44022        -1.55893         0.51596
C           5.53426        -2.43564         0.60028
C           6.69531        -2.18345        -0.11602
C           6.79879        -1.05198        -0.93821
C           5.72472        -0.17999        -1.02831
C           4.53406        -0.40235        -0.30982
C           3.40889         0.52744        -0.38516
C           1.70815         2.25449        -1.14045
C           1.33644         1.43356         0.11767
C          -0.12648         0.95459         0.07235
C          -0.78777         0.65639         1.43451
C          -0.05871        -0.43653         2.23309
C          -2.27302         0.26003         1.26571
C          -3.22222         1.27945         0.59828
C          -3.24484         2.62034         1.35043
C          -4.66008         0.72663         0.49332
C          -4.83238        -0.48009        -0.44014
C          -6.27236        -0.99334        -0.43394
C          -8.08421        -1.93822        -1.83159
H           5.43683        -3.30833         1.23809
H           7.53059        -2.87463        -0.03830
H           7.70710        -0.86033        -1.50075
H           5.79604         0.69323        -1.67094
H           1.46538         3.31319        -1.02766
H           1.20374         1.86579        -2.03167
H           1.47562         2.07215         1.00525
H          -0.70844         1.73831        -0.42945
H          -0.17790         0.06743        -0.57461
H          -0.74236         1.58121         2.02874
H          -2.30068        -0.68495         0.70485
H          -2.67644         0.02799         2.26258
H          -2.87051         1.47427        -0.42666
H          -5.03022         0.44749         1.48695
H          -5.31887         1.53160         0.14017
H          -4.20028        -1.31378        -0.10795
H          -4.50871        -0.22714        -1.45932
H           0.97109        -0.15538         2.47065
H          -0.57857        -0.63063         3.17869
H          -0.02434        -1.37964         1.67293
H          -2.26006         3.09945         1.37309
H          -3.94169         3.32244         0.87796
H          -3.56986         2.47970         2.38944
H          -8.56753        -1.93634        -0.85361
H          -8.68112        -1.33829        -2.52885
H          -8.03509        -2.96844        -2.20523
H          -6.15721        -1.28947        -2.46173
H           2.66494        -1.15027         1.04556
N           2.29670         0.33289         0.23331
N          -6.75840        -1.37413        -1.65538
O           3.34185        -1.85927         1.22700
O          -6.93055        -1.07140         0.59738
S           3.52048         2.05144        -1.34666

Model compound RR-1m, conformer 39
Geometry @ B3LYP/6-31G(d)/vacuum
Energy -1399.3863835 Hartree @ B3LYP/6-311+G(d,p)/PCM(MeOH)
C          -2.73086         1.95525         0.44188
C          -3.19454         3.27770         0.34994
C          -4.46721         3.54580        -0.13344
C          -5.31436         2.50409        -0.53780
C          -4.86545         1.19482        -0.45342
C          -3.57784         0.88816         0.02651
C          -3.09043        -0.48896         0.09083
C          -2.86044        -3.03141         0.17508
C          -1.56956        -2.20573         0.44066
C          -0.52721        -2.37893        -0.68465
C           0.73714        -1.49853        -0.59188
C           1.61948        -1.73819        -1.82823
C           1.49892        -1.74050         0.72954
C           2.83076        -0.98166         0.92389
C           3.47167        -1.41138         2.25419
C           2.63208         0.54552         0.84158
C           3.92198         1.37700         0.85926
C           4.79125         1.14628        -0.37904
C           7.10125         1.27362        -1.26354
H          -2.52813         4.07235         0.66990
H          -4.80829         4.57605        -0.19481
H          -6.31127         2.71719        -0.91067
H          -5.52058         0.38305        -0.75756
H          -3.28109        -3.43738         1.09909
H          -2.68722        -3.85199        -0.52517
H          -1.13298        -2.53598         1.38962
H          -0.23150        -3.43870        -0.70360
H          -1.02727        -2.17550        -1.64159
H           0.40116        -0.45412        -0.61455
H           0.84213        -1.48977         1.57544
H           1.70721        -2.81886         0.81525
H           3.51064        -1.27376         0.11365
H           2.10382         0.79549        -0.08267
H           1.99124         0.87356         1.67218
H           4.50451         1.20201         1.77246
H           3.65566         2.44355         0.86703
H           1.03437        -1.62610        -2.74914
H           2.45198        -1.02988        -1.87785
H           2.03602        -2.75499        -1.82324
H           3.59313        -2.50044         2.29662
H           4.46429        -0.96970         2.39787
H           2.84770        -1.11399         3.10768
H           7.55062         2.25115        -1.47888
H           7.90027         0.56501        -1.01621
H           6.57244         0.92309        -2.15085
H           6.44403         1.64498         0.72665
H          -1.33613         0.77162         0.94270
N          -1.94159        -0.79893         0.58104
N           6.12891         1.35883        -0.18898
O          -1.49288         1.75733         0.92352
O           4.32193         0.82223        -1.46631
S          -4.07064        -1.85635        -0.55560

Model compound RR-1m, conformer 40
Geometry @ B3LYP/6-31G(d)/vacuum
Energy -1399.3863301 Hartree @ B3LYP/6-311+G(d,p)/PCM(MeOH)
C          -2.72387        -1.84707         0.82989
C          -3.24203        -3.10878         1.16349
C          -4.47323        -3.51688         0.67054
C          -5.22306        -2.67924        -0.16758
C          -4.71951        -1.43209        -0.50480
C          -3.47141        -0.98908        -0.02675
C          -2.92488         0.31390        -0.40186
C          -2.60918         2.72793        -1.14861
C          -1.37615         2.03192        -0.52409
C          -0.66384         2.92452         0.50243
C           0.62341         2.32923         1.11135
C           1.02212         3.12731         2.36364
C           1.78663         2.27768         0.09391
C           2.89964         1.25205         0.41416
C           4.20252         1.63060        -0.30836
C           2.42910        -0.17847         0.07251
C           3.38147        -1.30856         0.49645
C           4.49679        -1.57861        -0.51589
C           6.83420        -2.35561        -0.77609
H          -2.65124        -3.74394         1.81578
H          -4.85810        -4.49653         0.94186
H          -6.18788        -3.00008        -0.54756
H          -5.30003        -0.77513        -1.14667
H          -2.35194         3.29968        -2.04254
H          -3.10205         3.39121        -0.43004
H          -0.67581         1.77287        -1.33246
H          -0.42977         3.88742         0.02457
H          -1.37839         3.14043         1.30837
H           0.38555         1.30648         1.43021
H           1.40755         2.05547        -0.91347
H           2.22650         3.28386         0.03017
H           3.09832         1.29043         1.49723
H           1.45655        -0.35952         0.54500
H           2.27437        -0.26347        -1.01025
H           2.80984        -2.24390         0.57028
H           3.79386        -1.11911         1.49720
H           0.23816         3.08418         3.12885
H           1.94413         2.74094         2.81209
H           1.19178         4.18374         2.11674
H           4.50278         2.65442        -0.05418
H           5.03013         0.96808        -0.03384
H           4.08316         1.56991        -1.39643
H           7.07214        -3.41886        -0.64576
H           6.56948        -2.17642        -1.81906
H           7.72012        -1.76228        -0.52168
H           5.76119        -2.03564         1.03441
H          -1.32604        -0.58162         1.01895
N          -1.81444         0.76620         0.06635
N           5.69287        -1.96162         0.02986
O          -1.53066        -1.50314         1.34254
O           4.31785        -1.49127        -1.72548
S          -3.76520         1.37163        -1.59711

Model compound RR-1m, conformer 41
Geometry @ B3LYP/6-31G(d)/vacuum
Energy -1399.3863135 Hartree @ B3LYP/6-311+G(d,p)/PCM(MeOH)
C           4.23138         1.78052         0.14590
C           5.37803         2.52451         0.46879
C           6.58279         1.88590         0.72530
C           6.67920         0.48806         0.66859
C           5.55334        -0.25583         0.34979
C           4.31668         0.36048         0.07820
C           3.13345        -0.42018        -0.27933
C           1.39057        -2.25633        -0.55435
C           0.94925        -0.82422        -0.94136
C          -0.42246        -0.43568        -0.36903
C          -1.61107        -1.30797        -0.82244
C          -1.80212        -1.27426        -2.34873
C          -2.92509        -0.87119        -0.13490
C          -2.98565        -0.95674         1.40562
C          -2.67167        -2.37030         1.92230
C          -4.35825        -0.50966         1.95635
C          -4.78074         0.93111         1.62595
C          -5.47759         1.06942         0.26984
C          -5.91950         2.61218        -1.61669
H           5.28614         3.60510         0.51151
H           7.45842         2.47951         0.97508
H           7.62219        -0.00856         0.87441
H           5.61990        -1.33976         0.31411
H           1.07024        -3.00370        -1.28269
H           1.01220        -2.53843         0.43405
H           0.92397        -0.74550        -2.03832
H          -0.33691        -0.45418         0.72469
H          -0.61831         0.60969        -0.64563
H          -1.40619        -2.35019        -0.53853
H          -3.13155         0.16273        -0.44572
H          -3.74772        -1.47324        -0.54413
H          -2.23341        -0.27074         1.82496
H          -5.14400        -1.18067         1.58845
H          -4.33251        -0.61933         3.04794
H          -3.92709         1.61881         1.70231
H          -5.51280         1.26563         2.37413
H          -0.93433        -1.67022        -2.88833
H          -2.67128        -1.87312        -2.64323
H          -1.97281        -0.24853        -2.70069
H          -1.65464        -2.68838         1.66864
H          -2.76586        -2.41819         3.01360
H          -3.36685        -3.10542         1.49654
H          -6.61773         3.44785        -1.48260
H          -5.18590         2.88535        -2.38389
H          -6.47593         1.73435        -1.94784
H          -4.67340         2.94712         0.07640
H           2.38504         1.78162        -0.29006
N           1.97985         0.11212        -0.48567
N          -5.26359         2.26018        -0.37003
O           3.09342         2.45394        -0.08662
O          -6.20106         0.19111        -0.18661
S           3.22594        -2.20844        -0.49489

Model compound RR-1m, conformer 42
Geometry @ B3LYP/6-31G(d)/vacuum
Energy -1399.3861592 Hartree @ B3LYP/6-311+G(d,p)/PCM(MeOH)
C           4.11444         0.99735        -1.16514
C           5.21205         1.85001        -1.36757
C           6.10333         2.10791        -0.33596
C           5.92577         1.52478         0.92687
C           4.84600         0.68052         1.13696
C           3.92623         0.39259         0.11045
C           2.79962        -0.51482         0.32329
C           0.91643        -1.90237         1.33006
C           0.93109        -1.77688        -0.21295
C          -0.44414        -1.43642        -0.80674
C          -1.54872        -2.49124        -0.58359
C          -1.25170        -3.79505        -1.34332
C          -2.92862        -1.93452        -1.00384
C          -3.55592        -0.88244        -0.06171
C          -4.07043        -1.51647         1.24020
C          -4.67355        -0.13026        -0.81536
C          -5.41751         0.97164        -0.02606
C          -4.48480         2.06096         0.49267
C          -3.58345         4.32646         0.05966
H           5.33348         2.29585        -2.34964
H           6.94554         2.77209        -0.51233
H           6.62196         1.73274         1.73331
H           4.69754         0.23412         2.11638
H           0.71836        -2.92225         1.66504
H           0.17829        -1.22986         1.77955
H           1.29161        -2.72393        -0.64223
H          -0.75359        -0.47120        -0.38686
H          -0.31605        -1.27730        -1.88620
H          -1.59095        -2.73186         0.48867
H          -2.82805        -1.50894        -2.01407
H          -3.63415        -2.77303        -1.10163
H          -2.79087        -0.14552         0.21213
H          -4.24579         0.31814        -1.72312
H          -5.42388        -0.85745        -1.15848
H          -5.92015         0.54021         0.84449
H          -6.19795         1.39910        -0.66920
H          -0.29265        -4.23888        -1.05313
H          -2.02972        -4.54326        -1.15282
H          -1.21943        -3.61705        -2.42614
H          -3.30340        -2.13973         1.71346
H          -4.35068        -0.74501         1.96257
H          -4.94318        -2.15659         1.05037
H          -3.03150         4.06270         0.96283
H          -2.87211         4.51977        -0.75234
H          -4.16324         5.23829         0.24598
H          -5.05548         3.27397        -1.06103
H           2.56268         0.17681        -1.88485
N           1.91678        -0.75757        -0.58138
N          -4.45188         3.20628        -0.25477
O           3.28372         0.79062        -2.19924
O          -3.78980         1.90179         1.49323
S           2.59444        -1.39705         1.88205

Model compound RR-1m, conformer 43
Geometry @ B3LYP/6-31G(d)/vacuum
Energy -1399.3861242 Hartree @ B3LYP/6-311+G(d,p)/PCM(MeOH)
C           2.42763         1.45287        -0.47200
C           3.15324         2.64902        -0.39417
C           4.49827         2.62995        -0.04788
C           5.14943         1.41972         0.22553
C           4.43656         0.23179         0.15055
C           3.07106         0.21666        -0.18901
C           2.30251        -1.02837        -0.24337
C           1.53381        -3.45275        -0.41867
C           0.41873        -2.36958        -0.45569
C          -0.47192        -2.41177         0.80394
C          -1.63424        -1.39681         0.87835
C          -2.22111        -1.43001         2.30005
C          -2.71504        -1.69385        -0.18809
C          -3.88184        -0.67425        -0.31572
C          -5.21364        -1.41269        -0.53324
C          -3.68436         0.35529        -1.44876
C          -2.48773         1.30413        -1.30899
C          -2.61825         2.24758        -0.10857
C          -1.38187         3.67192         1.47726
H           2.63779         3.57794        -0.61684
H           5.04814         3.56570         0.00605
H           6.20196         1.40850         0.49019
H           4.93989        -0.70932         0.35383
H           1.74263        -3.85614        -1.41313
H           1.28592        -4.27740         0.25328
H          -0.19842        -2.53315        -1.34562
H          -0.88679        -3.42775         0.88256
H           0.18233        -2.27424         1.67576
H          -1.22283        -0.39307         0.71166
H          -2.24355        -1.80485        -1.17515
H          -3.13255        -2.68404         0.04950
H          -3.97328        -0.10722         0.61797
H          -3.59716        -0.17922        -2.40600
H          -4.58695         0.97288        -1.50859
H          -2.42915         1.93553        -2.20716
H          -1.54147         0.75312        -1.26933
H          -1.45389        -1.19335         3.04667
H          -3.03384        -0.70817         2.42396
H          -2.61989        -2.42594         2.53554
H          -5.42830        -2.09691         0.29630
H          -6.04948        -0.70829        -0.61317
H          -5.18937        -2.00811        -1.45612
H          -0.67909         3.34823         2.25323
H          -1.07303         4.66262         1.11762
H          -2.38267         3.75124         1.90421
H          -0.56595         2.42415        -0.04265
H           0.78664         0.56900        -0.84981
N           1.06079        -1.06040        -0.58494
N          -1.43622         2.70100         0.40001
O           1.12460         1.51614        -0.82244
O          -3.71356         2.57698         0.34163
S           3.04467        -2.60401         0.19733

Model compound RR-1m, conformer 44
Geometry @ B3LYP/6-31G(d)/vacuum
Energy -1399.3860887 Hartree @ B3LYP/6-311+G(d,p)/PCM(MeOH)
C           3.21406        -0.50553        -1.42237
C           4.13756        -1.14309        -2.26682
C           5.08119        -2.01656        -1.74578
C           5.13225        -2.27906        -0.36898
C           4.22351        -1.65695         0.47315
C           3.24882        -0.76963        -0.02318
C           2.27066        -0.13483         0.85761
C           1.03488         0.85593         2.84969
C           0.43860         1.15108         1.45252
C           0.03849         2.62417         1.29971
C          -0.63140         3.02281        -0.03328
C          -0.88303         4.53988        -0.03394
C          -1.94303         2.23973        -0.31746
C          -1.81581         1.05517        -1.30467
C          -1.60941         1.56252        -2.74167
C          -3.05031         0.13086        -1.25280
C          -3.14558        -0.74730         0.00454
C          -4.46331        -1.51943         0.05218
C          -5.49813        -3.73298         0.44633
H           4.08776        -0.92608        -3.32903
H           5.78930        -2.49783        -2.41537
H           5.87605        -2.95828         0.03553
H           4.26495        -1.84815         1.54195
H           0.26741         0.59072         3.57970
H           1.60809         1.70854         3.22863
H          -0.45198         0.51953         1.31463
H          -0.64294         2.87511         2.12643
H           0.94052         3.23507         1.44187
H           0.08645         2.80823        -0.83538
H          -2.36372         1.89397         0.63717
H          -2.69424         2.92847        -0.72914
H          -0.93001         0.46165        -1.03423
H          -3.96929         0.72482        -1.32801
H          -3.03859        -0.52785        -2.13186
H          -3.11887        -0.12178         0.90657
H          -2.28316        -1.42522         0.06175
H           0.03888         5.10162         0.15912
H          -1.28164         4.87017        -0.99983
H          -1.61214         4.81909         0.73804
H          -0.75026         2.23795        -2.82001
H          -1.43499         0.72945        -3.43210
H          -2.49602         2.10769        -3.09115
H          -5.56677        -4.18099         1.44507
H          -6.38658        -3.12674         0.26404
H          -5.45336        -4.53686        -0.29838
H          -3.42764        -3.23941         0.47819
H           1.77123         0.71317        -1.24891
N           1.41144         0.73004         0.44288
N          -4.34948        -2.85193         0.34125
O           2.32838         0.33347        -1.98329
O          -5.54193        -0.97020        -0.14395
S           2.17288        -0.56561         2.60719

Model compound RR-1m, conformer 45
Geometry @ B3LYP/6-31G(d)/vacuum
Energy -1399.3859599 Hartree @ B3LYP/6-311+G(d,p)/PCM(MeOH)
C           4.74485        -0.92580        -0.52067
C           6.05952        -1.23461        -0.90659
C           7.03783        -0.25097        -0.92341
C           6.73360         1.06848        -0.55859
C           5.43877         1.38377        -0.17579
C           4.42363         0.40854        -0.14056
C           3.06351         0.73324         0.28593
C           0.86652         1.90887         0.77003
C           0.85083         0.36472         0.86639
C          -0.39584        -0.23266         0.18891
C          -0.83455        -1.63009         0.67628
C           0.22781        -2.71330         0.42743
C          -2.16845        -2.05336         0.01873
C          -3.42980        -1.22642         0.35345
C          -3.80924        -1.34274         1.83845
C          -4.57884        -1.66889        -0.57777
C          -5.88759        -0.87698        -0.45082
C          -5.73166         0.59368        -0.84368
C          -6.65913         2.86792        -0.52566
H           6.27734        -2.25936        -1.19009
H           8.04912        -0.50971        -1.22652
H           7.50024         1.83670        -0.57782
H           5.19521         2.40644         0.09875
H           0.31509         2.37785         1.58761
H           0.45091         2.25145        -0.18352
H           0.84932         0.08105         1.93173
H          -1.22299         0.46813         0.35790
H          -0.22489        -0.25030        -0.89636
H          -0.98715        -1.56547         1.76440
H          -2.02485        -2.04895        -1.07201
H          -2.36654        -3.10129         0.29045
H          -3.23053        -0.17125         0.12654
H          -4.23785        -1.57900        -1.61495
H          -4.79845        -2.73177        -0.40268
H          -6.31388        -0.96276         0.55648
H          -6.63097        -1.31251        -1.13367
H           1.16281        -2.50073         0.95315
H          -0.13305        -3.69069         0.76931
H           0.46013        -2.79988        -0.64168
H          -2.98874        -1.02954         2.49302
H          -4.67202        -0.71567         2.08977
H          -4.06192        -2.37956         2.09888
H          -6.52337         3.47410         0.37762
H          -5.85144         3.08226        -1.22685
H          -7.61583         3.13718        -0.99050
H          -7.26304         1.06798         0.43645
H           2.96662        -1.52824        -0.24973
N           2.10926        -0.13059         0.30088
N          -6.59576         1.45068        -0.21763
O           3.84036        -1.91781        -0.53104
O          -4.90927         0.96898        -1.67290
S           2.63543         2.39146         0.85693

Model compound RR-1m, conformer 46
Geometry @ B3LYP/6-31G(d)/vacuum
Energy -1399.3859350 Hartree @ B3LYP/6-311+G(d,p)/PCM(MeOH)
C           4.15818         0.07434        -1.38193
C           5.34024         0.40888        -2.06262
C           6.41773         0.95163        -1.37746
C           6.34730         1.17844         0.00464
C           5.18488         0.85156         0.68615
C           4.07532         0.29306         0.02292
C           2.85670        -0.07315         0.74276
C           0.93533        -0.19642         2.39784
C           0.73991        -0.95924         1.06572
C          -0.66357        -0.72483         0.47775
C          -1.19345        -1.81521        -0.47732
C          -0.29741        -2.02853        -1.70818
C          -2.63511        -1.50094        -0.94046
C          -3.72697        -1.37827         0.14391
C          -3.86151        -2.66578         0.97292
C          -5.10001        -1.01998        -0.46600
C          -5.19045         0.33888        -1.17498
C          -4.97310         1.51685        -0.22260
C          -4.22824         3.87428        -0.07759
H           5.37738         0.23020        -3.13250
H           7.32350         1.20478        -1.92243
H           7.19055         1.60742         0.53675
H           5.12149         1.03370         1.75542
H           0.59139        -0.77480         3.25778
H           0.41388         0.76657         2.38463
H           0.87216        -2.03672         1.25694
H          -1.35937        -0.63782         1.32152
H          -0.66616         0.25184        -0.02661
H          -1.20957        -2.76148         0.08369
H          -2.59536        -0.57053        -1.52536
H          -2.94230        -2.28685        -1.64743
H          -3.46644        -0.56269         0.83085
H          -5.39807        -1.80490        -1.17558
H          -5.84238        -1.01818         0.33947
H          -6.20057         0.45032        -1.59411
H          -4.50080         0.39877        -2.02596
H           0.70928        -2.35589        -1.43359
H          -0.72809        -2.79137        -2.36779
H          -0.19735        -1.10342        -2.29029
H          -2.93876        -2.91056         1.51018
H          -4.65862        -2.56611         1.71843
H          -4.10852        -3.52297         0.33214
H          -4.86516         4.67612        -0.47147
H          -4.49452         3.68875         0.96388
H          -3.18203         4.19734        -0.13078
H          -4.21254         2.60542        -1.78633
H           2.39084        -0.60891        -1.47144
N           1.81684        -0.55589         0.15706
N          -4.42836         2.63118        -0.80029
O           3.14722        -0.44116        -2.09957
O          -5.28599         1.46883         0.96262
S           2.74077         0.10625         2.53470

Model compound RR-1m, conformer 47
Geometry @ B3LYP/6-31G(d)/vacuum
Energy -1399.3856933 Hartree @ B3LYP/6-311+G(d,p)/PCM(MeOH)
C           3.81976         1.79433         0.43615
C           4.72493         2.84873         0.64150
C           6.07969         2.67094         0.40141
C           6.57192         1.43699        -0.04786
C           5.68700         0.38963        -0.25372
C           4.30524         0.53788        -0.02647
C           3.36774        -0.55818        -0.26436
C           2.28632        -2.84144        -0.51082
C           1.32276        -1.63252        -0.44563
C           0.12444        -1.90735         0.48175
C          -1.17265        -1.12727         0.17295
C          -1.00923         0.39583         0.28812
C          -2.29611        -1.66734         1.08715
C          -3.70257        -1.04764         0.93797
C          -4.63522        -1.64065         2.00768
C          -4.26425        -1.23442        -0.48608
C          -5.56210        -0.46912        -0.78067
C          -5.35402         1.04742        -0.78639
C          -6.45847         3.23291        -0.41848
H           4.32821         3.79600         0.99254
H           6.76392         3.49912         0.56728
H           7.63315         1.29988        -0.23039
H           6.06391        -0.57132        -0.59298
H           1.98859        -3.56404        -1.27355
H           2.35149        -3.35021         0.45696
H           0.94925        -1.42803        -1.46212
H          -0.10657        -2.98043         0.41740
H           0.44251        -1.72181         1.51700
H          -1.43525        -1.35733        -0.87079
H          -2.37904        -2.75556         0.93692
H          -1.97728        -1.53330         2.13209
H          -3.61991         0.03052         1.12611
H          -3.52466        -0.89689        -1.21788
H          -4.43451        -2.30499        -0.66960
H          -6.36310        -0.74650        -0.08426
H          -5.91888        -0.74434        -1.78332
H          -0.19573         0.75921        -0.34642
H          -1.92098         0.91591        -0.02147
H          -0.77815         0.68844         1.32130
H          -4.22139        -1.49469         3.01244
H          -5.62809        -1.17689         1.99593
H          -4.77037        -2.72034         1.85865
H          -7.17521         3.61975        -1.15346
H          -6.71491         3.63326         0.56921
H          -5.45581         3.56491        -0.69092
H          -7.28479         1.29048        -0.14176
H           2.02469         1.18193         0.50785
N           2.10427        -0.46070        -0.03991
N          -6.44232         1.78103        -0.40449
O           2.52297         2.02547         0.69257
O          -4.29626         1.56350        -1.13551
S           3.93128        -2.14119        -0.92648

Model compound RR-1m, conformer 48
Geometry @ B3LYP/6-31G(d)/vacuum
Energy -1399.3856049 Hartree @ B3LYP/6-311+G(d,p)/PCM(MeOH)
C          -4.46545        -1.06690        -0.84444
C          -5.68195        -1.56985        -1.33408
C          -6.84840        -0.82802        -1.21700
C          -6.83665         0.43474        -0.60680
C          -5.64107         0.94055        -0.12037
C          -4.43751         0.21718        -0.22911
C          -3.17182         0.75848         0.26141
C          -1.38811         2.01423         1.55963
C          -0.88967         0.86961         0.64556
C           0.16425        -0.00358         1.35073
C           1.14765        -0.76909         0.43785
C           0.44634        -1.77296        -0.48965
C           2.22134        -1.44460         1.32026
C           3.38107        -2.16491         0.59885
C           4.29729        -2.84704         1.62915
C           4.17471        -1.26968        -0.37865
C           4.85494        -0.03811         0.23922
C           5.79419         0.63995        -0.75962
C           6.64136         2.81962        -1.57335
H          -5.67474        -2.55008        -1.79986
H          -7.78011        -1.23520        -1.60111
H          -7.75221         1.01012        -0.51255
H          -5.62801         1.91422         0.36164
H          -0.75319         2.90033         1.49389
H          -1.44400         1.69200         2.60499
H          -0.43972         1.31421        -0.25734
H           0.75660         0.65416         2.00292
H          -0.35948        -0.70517         2.01457
H           1.64493        -0.01735        -0.19500
H           2.64442        -0.68874         1.99902
H           1.71913        -2.17596         1.97150
H           2.94832        -2.96766        -0.01427
H           4.95649        -1.86889        -0.85777
H           3.51463        -0.93563        -1.18990
H           5.47203        -0.34003         1.09606
H           4.11466         0.67623         0.62201
H          -0.28531        -1.28204        -1.13715
H           1.16495        -2.28559        -1.13740
H          -0.08473        -2.53815         0.09122
H           3.73815        -3.57838         2.22465
H           5.12183        -3.37545         1.13652
H           4.73514        -2.12582         2.33038
H           7.21078         2.13651        -2.20507
H           6.05802         3.49596        -2.20942
H           7.33820         3.41527        -0.97076
H           5.16059         2.47181        -0.08438
H          -2.60815        -1.34069        -0.57167
N          -2.06155         0.10912         0.20312
N           5.77538         2.00848        -0.73708
O          -3.37191        -1.83376        -0.97999
O           6.52142        -0.00132        -1.50962
S          -3.07857         2.41686         0.96947

Model compound RR-1m, conformer 49
Geometry @ B3LYP/6-31G(d)/vacuum
Energy -1399.3854112 Hartree @ B3LYP/6-311+G(d,p)/PCM(MeOH)
C           5.01830         0.16138        -1.32835
C           6.28158         0.58759        -1.77036
C           7.13039         1.27765        -0.91711
C           6.74463         1.56403         0.40047
C           5.50010         1.14714         0.84719
C           4.61636         0.43975         0.00936
C           3.31275        -0.01974         0.48473
C           1.11361        -0.30495         1.73760
C           1.26487        -1.10316         0.41992
C           0.03856        -0.99760        -0.49900
C          -1.29229        -1.51877         0.08469
C          -1.23210        -3.02252         0.39886
C          -2.43513        -1.17886        -0.89798
C          -3.87776        -1.52558        -0.46736
C          -4.85069        -1.22249        -1.61959
C          -4.31360        -0.87134         0.86472
C          -4.41601         0.66460         0.87965
C          -5.74108         1.18451         0.31516
C          -6.81808         3.04862        -0.90873
H           6.56389         0.36065        -2.79345
H           8.10334         1.60015        -1.27880
H           7.40953         2.10802         1.06394
H           5.19226         1.37465         1.86410
H           0.68185        -0.90367         2.54187
H           0.50092         0.59154         1.59393
H           1.44836        -2.15988         0.66515
H          -0.07609         0.05836        -0.78071
H           0.26494        -1.54012        -1.42679
H          -1.48093        -0.98165         1.02617
H          -2.38175        -0.10554        -1.13366
H          -2.23257        -1.69491        -1.84870
H          -3.92260        -2.61007        -0.29347
H          -5.29872        -1.26080         1.14459
H          -3.62074        -1.18114         1.65645
H          -3.56245         1.13390         0.37391
H          -4.38045         1.00771         1.92286
H          -0.43062        -3.26358         1.10607
H          -2.16740        -3.37927         0.84177
H          -1.05371        -3.60388        -0.51520
H          -4.59912        -1.81775        -2.50560
H          -5.88446        -1.44418        -1.33680
H          -4.81020        -0.16657        -1.91470
H          -6.71887         3.21080        -1.98829
H          -7.68308         2.41153        -0.71974
H          -6.97351         4.01777        -0.41868
H          -4.74865         2.79546        -0.47884
H           3.38638        -0.71714        -1.73545
N           2.46559        -0.62676        -0.27054
N          -5.65495         2.36321        -0.37417
O           4.24003        -0.49713        -2.20143
O          -6.80296         0.60125         0.50336
S           2.81481         0.20687         2.20390

Model compound RR-1m, conformer 50
Geometry @ B3LYP/6-31G(d)/vacuum
Energy -1399.3852830 Hartree @ B3LYP/6-311+G(d,p)/PCM(MeOH)
C           3.76368         1.72102        -0.43579
C           4.80266         2.66026        -0.32602
C           5.99180         2.32544         0.30534
C           6.17979         1.04566         0.84690
C           5.16097         0.11068         0.74336
C           3.94411         0.41540         0.10393
C           2.87696        -0.57570        -0.02554
C           1.30828        -2.55344         0.30213
C           0.84670        -1.46757        -0.69982
C          -0.61779        -1.04610        -0.50750
C          -1.66130        -2.17314        -0.65917
C          -1.57062        -2.86930        -2.02843
C          -3.09679        -1.63332        -0.46320
C          -3.41536        -0.94374         0.87909
C          -3.15690        -1.85938         2.08643
C          -4.87650        -0.44484         0.93010
C          -5.32179         0.53050        -0.18523
C          -4.42160         1.75653        -0.30119
C          -4.11497         4.11340         0.39432
H           4.64007         3.64704        -0.74771
H           6.78279         3.06723         0.38095
H           7.10962         0.78821         1.34439
H           5.29714        -0.87946         1.16966
H           1.14425        -3.56548        -0.07303
H           0.80292        -2.44624         1.26797
H           0.98803        -1.84676        -1.72283
H          -0.69834        -0.59479         0.48907
H          -0.84499        -0.24474        -1.22218
H          -1.46833        -2.93407         0.11156
H          -3.29053        -0.91965        -1.27239
H          -3.79850        -2.47125        -0.60033
H          -2.76845        -0.06303         0.97164
H          -5.55361        -1.31090         0.90401
H          -5.04054         0.03971         1.90285
H          -6.36207         0.82648         0.00378
H          -5.30344         0.03149        -1.15806
H          -0.60749        -3.36916        -2.18155
H          -2.35182        -3.63214        -2.12793
H          -1.70533        -2.14788        -2.84447
H          -2.10379        -2.15066         2.16201
H          -3.42539        -1.36005         3.02535
H          -3.75150        -2.78031         2.01851
H          -4.67886         4.93383        -0.06543
H          -3.86134         4.39259         1.42402
H          -3.19517         3.95225        -0.16953
H          -5.75811         2.83042         0.82568
H           2.00416         1.33490        -1.03610
N           1.73905        -0.31318        -0.56480
N          -4.86578         2.87120         0.35537
O           2.63630         2.10642        -1.05262
O          -3.35706         1.72809        -0.91399
S           3.10773        -2.27399         0.54129

Model compound RR-1m, conformer 51
Geometry @ B3LYP/6-31G(d)/vacuum
Energy -1399.3849128 Hartree @ B3LYP/6-311+G(d,p)/PCM(MeOH)
C           4.81557        -0.86147        -0.56146
C           6.15863        -0.78060        -0.96489
C           6.83690         0.42894        -0.91775
C           6.19599         1.59227        -0.46845
C           4.87030         1.52294        -0.06693
C           4.15435         0.31113        -0.09677
C           2.76202         0.23196         0.34569
C           0.33784         0.73720         0.95813
C           0.73330        -0.75860         0.87068
C          -0.26805        -1.59900         0.06307
C          -1.71173        -1.59849         0.60757
C          -1.81101        -2.30395         1.97006
C          -2.65903        -2.23212        -0.43481
C          -4.17469        -2.13639        -0.14485
C          -4.97756        -2.74656        -1.30476
C          -4.64544        -0.70464         0.19617
C          -4.42494         0.34999        -0.91256
C          -4.07911         1.72021        -0.33351
C          -4.58472         4.14219        -0.39680
H           6.63908        -1.68956        -1.31273
H           7.87554         0.47082        -1.23581
H           6.72794         2.53802        -0.43678
H           4.36561         2.42294         0.27342
H          -0.26372         0.96214         1.84000
H          -0.21841         1.06580         0.07522
H           0.81315        -1.16523         1.89020
H          -0.26622        -1.21320        -0.96575
H           0.11163        -2.62850         0.00809
H          -2.01318        -0.55140         0.73925
H          -2.45540        -1.77233        -1.41300
H          -2.39977        -3.29481        -0.55566
H          -4.38573        -2.74323         0.74721
H          -5.71297        -0.73655         0.45152
H          -4.12515        -0.36127         1.09490
H          -5.28765         0.40251        -1.58744
H          -3.56363         0.07132        -1.53187
H          -1.15803        -1.84265         2.71931
H          -2.83012        -2.26752         2.36991
H          -1.52409        -3.36054         1.88488
H          -4.68126        -3.78637        -1.48669
H          -6.05353        -2.73797        -1.09168
H          -4.81786        -2.19365        -2.23932
H          -4.30416         4.77274        -1.24880
H          -5.47884         4.56470         0.07661
H          -3.76804         4.13287         0.32606
H          -5.53793         2.57967        -1.48427
H           3.27051        -1.93573        -0.32272
N           2.07291        -0.85364         0.28523
N          -4.80978         2.76849        -0.81121
O           4.21117        -2.05784        -0.63454
O          -3.17972         1.85865         0.49414
S           1.92356         1.66229         1.04837

Model compound RS-1m, conformer 01
Geometry @ B3LYP/6-31G(d)/vacuum
Energy -1399.3889994 Hartree @ B3LYP/6-311+G(d,p)/PCM(MeOH)
C           1.61164         1.87737         0.30930
C           1.89017         3.25036         0.33770
C           3.16888         3.71224         0.05410
C           4.19836         2.81642        -0.26280
C           3.92883         1.45602        -0.29560
C           2.64252         0.95515        -0.02000
C           2.34609        -0.47685        -0.08400
C           2.47894        -3.01685        -0.09250
C           1.05935        -2.40352        -0.02080
C           0.19254        -3.10290         1.03480
C          -1.26155        -2.60787         1.19830
C          -1.90907        -3.35875         2.37480
C          -2.12426        -2.75925        -0.08250
C          -2.16413        -1.55325        -1.05160
C          -2.79284        -1.97463        -2.38910
C          -2.90830        -0.35493        -0.42680
C          -2.70148         0.97626        -1.17730
C          -3.34235         2.13218        -0.41380
C          -2.94241         3.85847         1.30200
H           1.08519         3.93398         0.58860
H           3.36821         4.78013         0.08260
H           5.19787         3.17999        -0.47850
H           4.72602         0.75710        -0.53220
H           2.53452        -3.84735        -0.79900
H           2.81743        -3.36076         0.89030
H           0.58535        -2.50931        -1.00740
H           0.17571        -4.17650         0.79470
H           0.70474        -3.00881         2.00240
H          -1.21603        -1.54657         1.47360
H          -1.78768        -3.65136        -0.63220
H          -3.16106        -2.97503         0.21310
H          -1.13432        -1.22687        -1.25200
H          -3.98351        -0.57231        -0.37120
H          -2.57090        -0.21444         0.60820
H          -3.17168         0.94197        -2.16410
H          -1.62797         1.15414        -1.31650
H          -1.31347        -3.26427         3.29070
H          -2.91126        -2.96843         2.58410
H          -2.01009        -4.42905         2.15160
H          -2.82872        -1.14523        -3.10330
H          -2.22396        -2.78825        -2.85550
H          -3.82095        -2.32991        -2.24120
H          -2.38409         4.78646         1.12610
H          -3.99841         4.03189         1.08860
H          -2.83182         3.58057         2.35820
H          -1.52984         2.48014         0.49160
H           0.34341         0.47510         0.55850
N           1.19568        -0.96512         0.22820
N          -2.49034         2.79826         0.42250
O           0.35424         1.47720         0.59990
O          -4.53524         2.40200        -0.52190
S           3.57827        -1.65667        -0.65590

Model compound RS-1m, conformer 02
Geometry @ B3LYP/6-31G(d)/vacuum
Energy -1399.3888743 Hartree @ B3LYP/6-311+G(d,p)/PCM(MeOH)
C          -3.87671        -1.70599         0.45640
C          -4.77011        -2.78169         0.58640
C          -6.01111        -2.74489        -0.03280
C          -6.39751        -1.63499        -0.79810
C          -5.52240        -0.56819        -0.93360
C          -4.25330        -0.57519        -0.32310
C          -3.32040         0.53911        -0.48220
C          -2.26600         2.82481        -0.86720
C          -1.34730         1.73331        -0.26590
C          -0.53500         2.26491         0.92440
C           0.50390         1.29130         1.52400
C           0.98510         1.83030         2.88100
C           1.67800         1.05140         0.55060
C           2.74850         0.02110         0.97630
C           2.14580        -1.37850         1.17780
C           3.88300         0.01710        -0.06970
C           5.12860        -0.78590         0.32950
C           6.17650        -0.79221        -0.78340
C           8.60380        -0.73891        -1.26840
H          -4.45701        -3.63179         1.18410
H          -6.68921        -3.58669         0.08120
H          -7.37101        -1.60759        -1.27740
H          -5.82060         0.29851        -1.51700
H          -1.76900         3.39311        -1.65600
H          -2.62070         3.51831        -0.09750
H          -0.66320         1.38251        -1.05280
H          -0.02570         3.18830         0.61070
H          -1.24950         2.55291         1.70730
H          -0.01210         0.33940         1.70250
H           1.28420         0.73230        -0.42490
H           2.17580         2.01750         0.37420
H           3.18190         0.34820         1.93350
H           3.51460        -0.37550        -1.02500
H           4.18880         1.05410        -0.26530
H           4.86109        -1.83410         0.51700
H           5.55250        -0.39810         1.26610
H           0.13950         2.00270         3.55700
H           1.66650         1.13290         3.37920
H           1.51550         2.78440         2.76010
H           2.90439        -2.10950         1.47780
H           1.37489        -1.38170         1.95540
H           1.68389        -1.74060         0.25020
H           9.21410         0.16899        -1.19180
H           9.24089        -1.60981        -1.07080
H           8.20040        -0.81451        -2.27920
H           7.65250        -0.61351         0.63170
H          -2.19161        -0.95539         0.89410
N          -2.17770         0.58721         0.10890
N           7.47380        -0.69041        -0.35880
O          -2.69231        -1.79689         1.08210
O           5.87080        -0.89890        -1.96580
S          -3.70640         1.92701        -1.56860

Model compound RS-1m, conformer 03
Geometry @ B3LYP/6-31G(d)/vacuum
Energy -1399.3888678 Hartree @ B3LYP/6-311+G(d,p)/PCM(MeOH)
C           3.58920         1.77829         0.56890
C           4.37481         2.91979         0.79719
C           5.62661         3.04159         0.21119
C           6.13110         2.02959        -0.61811
C           5.36270         0.89929        -0.85140
C           4.08620         0.74579        -0.27670
C           3.26440        -0.43460        -0.53900
C           2.42679        -2.76720        -1.12681
C           1.40580        -1.81480        -0.45660
C           0.62850        -2.51500         0.66790
C          -0.43570        -1.66620         1.39790
C          -0.97391        -2.45870         2.60030
C          -1.56450        -1.22149         0.44379
C          -2.68240        -0.33719         1.04009
C          -2.12910         0.97351         1.62170
C          -3.75420        -0.08739        -0.03991
C          -5.02750         0.60811         0.46220
C          -6.14480         0.55891        -0.58140
C          -8.00340         1.83112        -1.60920
H           3.97131         3.69239         1.44389
H           6.22041         3.93169         0.40209
H           7.11290         2.12599        -1.07100
H           5.75280         0.10729        -1.48470
H           1.99369        -3.30900        -1.97001
H           2.83219        -3.48890        -0.40991
H           0.70180        -1.46480        -1.22591
H           0.14879        -3.41010         0.24449
H           1.35970        -2.87210         1.40589
H           0.07470        -0.77380         1.78199
H          -1.12710        -0.67260        -0.40220
H          -2.02860        -2.12289         0.01469
H          -3.16840        -0.89439         1.85499
H          -3.31660         0.50461        -0.85740
H          -4.06040        -1.04209        -0.48170
H          -4.82670         1.64201         0.76809
H          -5.40090         0.08251         1.35319
H          -0.15530        -2.79070         3.24980
H          -1.65550        -1.85939         3.21259
H          -1.52141        -3.35180         2.27080
H          -2.92550         1.59661         2.04350
H          -1.40600         0.79170         2.42369
H          -1.62060         1.56140         0.84600
H          -8.93430         2.03142        -1.06471
H          -7.84169         2.63402        -2.33840
H          -8.09620         0.88142        -2.13790
H          -6.62929         2.50051        -0.12771
H           1.97460         0.84460         0.90950
N           2.12330        -0.63260         0.02300
N          -6.87610         1.70891        -0.70310
O           2.38830         1.71490         1.16640
O          -6.37480        -0.44769        -1.24280
S           3.79060        -1.69050        -1.72210

Model compound RS-1m, conformer 04
Geometry @ B3LYP/6-31G(d)/vacuum
Energy -1399.3887602 Hartree @ B3LYP/6-311+G(d,p)/PCM(MeOH)
C          -5.19860         1.69997         0.30415
C          -6.41312         2.39311         0.17228
C          -7.50354         1.79304        -0.44062
C          -7.41503         0.48580        -0.94064
C          -6.22113        -0.20774        -0.81461
C          -5.09689         0.36918        -0.19294
C          -3.84421        -0.36817        -0.03877
C          -1.89440        -1.98536        -0.30389
C          -1.66982        -0.78436         0.64678
C          -0.32969        -0.07002         0.41599
C           0.93685        -0.92426         0.63938
C           1.07014        -1.38062         2.10139
C           2.16914        -0.11972         0.16991
C           3.54476        -0.81921         0.23390
C           3.57098        -2.11080        -0.59903
C           4.63458         0.17680        -0.21583
C           6.07678        -0.27814         0.05072
C           7.09103         0.71232        -0.52081
C           9.23553         1.87619        -0.10309
H          -6.46422         3.40501         0.56132
H          -8.43401         2.34701        -0.53464
H          -8.26866         0.02123        -1.42410
H          -6.14377        -1.21714        -1.20927
H          -1.52543        -2.92408         0.11374
H          -1.42080        -1.81889        -1.27728
H          -1.72033        -1.14146         1.68636
H          -0.33106         0.31799        -0.61182
H          -0.29673         0.80736         1.07593
H           0.85520        -1.82071         0.00767
H           1.99831         0.20219        -0.86831
H           2.22134         0.80386         0.76603
H           3.74952        -1.08412         1.28231
H           4.53510         0.38579        -1.28763
H           4.47424         1.13474         0.29783
H           6.26821        -1.24111        -0.44008
H           6.23765        -0.43475         1.12618
H           0.19917        -1.95632         2.43388
H           1.94881        -2.01768         2.24621
H           1.17101        -0.51646         2.77110
H           4.55212        -2.59662        -0.56736
H           2.84086        -2.84298        -0.23755
H           3.34006        -1.89919        -1.65127
H          10.19420         1.34444        -0.14039
H           8.99612         2.25086        -1.09926
H           9.32878         2.72352         0.58669
H           8.19842         0.54982         1.19958
H          -3.39795         1.71400         0.90228
N          -2.78572         0.14947         0.47912
N           8.15469         0.99204         0.29336
O          -4.17808         2.33506         0.90149
O           6.95992         1.20339        -1.63653
S          -3.71274        -2.09641        -0.53880

Model compound RS-1m, conformer 05
Geometry @ B3LYP/6-31G(d)/vacuum
Energy -1399.3887507 Hartree @ B3LYP/6-311+G(d,p)/PCM(MeOH)
C          -5.21548         1.68893         0.22064
C          -6.43312         2.37056         0.06010
C          -7.51739         1.74435        -0.53731
C          -7.41951         0.42162        -0.99294
C          -6.22249        -0.26067        -0.83844
C          -5.10426         0.34292        -0.23139
C          -3.84827        -0.38179        -0.04735
C          -1.88811        -1.99524        -0.25158
C          -1.67499        -0.76344         0.66159
C          -0.33767        -0.04910         0.41498
C           0.93233        -0.89172         0.66189
C           1.06022        -1.31911         2.13314
C           2.16299        -0.08924         0.18408
C           3.53923        -0.78623         0.25306
C           3.58051        -2.06669        -0.59630
C           4.63299         0.21925        -0.15981
C           6.07318        -0.27070         0.04724
C           7.08215         0.87039        -0.09725
C           9.32676         1.48408        -0.94226
H          -6.49150         3.39452         0.41508
H          -8.45041         2.28968        -0.65387
H          -8.26843        -0.06364        -1.46423
H          -6.13792        -1.28234        -1.19858
H          -1.51556        -2.91793         0.19743
H          -1.41073        -1.85685        -1.22755
H          -1.72876        -1.08768         1.71165
H          -0.33906         0.31235        -0.62252
H          -0.30964         0.84498         1.05221
H           0.85829        -1.80072         0.04713
H           1.98981         0.22331        -0.85685
H           2.21565         0.83927         0.77178
H           3.73573        -1.06534         1.29916
H           4.49285         0.49746        -1.21478
H           4.51952         1.14273         0.41847
H           6.31985        -1.09500        -0.63304
H           6.18027        -0.66268         1.06930
H           0.19169        -1.89525         2.47131
H           1.94275        -1.94646         2.29546
H           1.15097        -0.44172         2.78668
H           4.55625        -2.56111        -0.53626
H           2.83155        -2.79693        -0.27118
H           3.38659        -1.83950        -1.65331
H           9.54447         1.63313        -2.00657
H           9.01284         2.43296        -0.50518
H          10.23998         1.14229        -0.43979
H           8.34202        -0.39592        -1.10727
H          -3.41798         1.73314         0.82740
N          -2.79532         0.15808         0.45877
N           8.23620         0.54432        -0.75579
O          -4.20146         2.34933         0.80107
O           6.87280         1.98697         0.36368
S          -3.70452        -2.12456        -0.49147

Model compound RS-1m, conformer 06
Geometry @ B3LYP/6-31G(d)/vacuum
Energy -1399.3885757 Hartree @ B3LYP/6-311+G(d,p)/PCM(MeOH)
C          -4.78531         1.86288         0.29076
C          -5.92784         2.67099         0.17123
C          -7.09540         2.16282        -0.37965
C          -7.15774         0.83559        -0.82824
C          -6.03584         0.02900        -0.71399
C          -4.83671         0.51104        -0.15454
C          -3.65947        -0.34384        -0.01297
C          -1.89145        -2.15747        -0.28106
C          -1.51358        -0.95332         0.61533
C          -0.11884        -0.38529         0.31290
C           1.06419        -1.35614         0.51525
C           1.20445        -1.79278         1.98255
C           2.35347        -0.68859        -0.01437
C           3.64793        -1.52977         0.01073
C           3.50281        -2.83811        -0.78312
C           4.85325        -0.73173        -0.52764
C           5.24073         0.50446         0.29657
C           6.61415         1.04333        -0.10955
C           7.95097         3.09686        -0.46303
H          -5.86236         3.69659         0.52017
H          -7.96829         2.80488        -0.46493
H          -8.07141         0.44273        -1.26309
H          -6.07548        -0.99715        -1.06905
H          -1.60230        -3.11362         0.15922
H          -1.44022        -2.07324        -1.27546
H          -1.56036        -1.26749         1.66882
H          -0.12297        -0.02757        -0.72596
H           0.02747         0.50215         0.94360
H           0.87265        -2.25292        -0.09129
H           2.17632        -0.36885        -1.05292
H           2.51161         0.23369         0.56300
H           3.87532        -1.79165         1.05512
H           5.73235        -1.38423        -0.56184
H           4.65492        -0.42873        -1.56637
H           5.30953         0.22607         1.35848
H           4.48035         1.29170         0.22679
H           0.29502        -2.27595         2.35673
H           2.02361        -2.50718         2.11341
H           1.40966        -0.92875         2.62827
H           4.44416        -3.39922        -0.78299
H           2.72982        -3.49223        -0.36541
H           3.23810        -2.63518        -1.82931
H           7.83364         3.74229        -1.34167
H           8.29347         3.70839         0.38074
H           8.69990         2.33329        -0.67755
H           5.89513         2.95676         0.07047
H          -2.97199         1.71409         0.82903
N          -2.53622         0.08212         0.44935
N           6.71283         2.40719        -0.14899
O          -3.68404         2.41232         0.82694
O           7.55739         0.30109        -0.35969
S          -3.71933        -2.09254        -0.45060

Model compound RS-1m, conformer 07
Geometry @ B3LYP/6-31G(d)/vacuum
Energy -1399.3885351 Hartree @ B3LYP/6-311+G(d,p)/PCM(MeOH)
C          -3.81960        -1.59390        -0.12910
C          -4.79230        -2.58061        -0.35850
C          -5.98860        -2.25801        -0.98260
C          -6.25010        -0.94341        -1.39540
C          -5.29580         0.03789        -1.17540
C          -4.06890        -0.25611        -0.54950
C          -3.05140         0.77150        -0.33740
C          -1.81031         2.96980        -0.00100
C          -1.01411         1.67460         0.29300
C          -0.23311         1.77320         1.61180
C           0.60850         0.53940         2.00540
C           1.17630         0.74801         3.41890
C           1.71800         0.24671         0.97210
C           2.61250        -0.98399         1.24090
C           1.79040        -2.27719         1.36320
C           3.68580        -1.15689         0.14670
C           4.70710        -0.01429         0.04440
C           5.90410        -0.40538        -0.82440
C           7.50720         0.39812        -2.53140
H          -4.57579        -3.59231        -0.03050
H          -6.72970        -3.03551        -1.14910
H          -7.18940        -0.69381        -1.87890
H          -5.49730         1.06009        -1.48370
H          -1.22501         3.69450        -0.57060
H          -2.16151         3.44240         0.92220
H          -0.31161         1.50420        -0.53640
H           0.42219         2.65550         1.55430
H          -0.95651         1.97430         2.41380
H          -0.07550        -0.31770         2.03870
H           1.26140         0.10880        -0.01870
H           2.35090         1.14361         0.89630
H           3.14410        -0.82869         2.19180
H           4.24980        -2.07629         0.33720
H           3.19430        -1.29409        -0.82790
H           5.10150         0.21011         1.04620
H           4.24490         0.90901        -0.32580
H           0.37730         0.98260         4.13200
H           1.69310        -0.14399         3.78690
H           1.89369         1.57951         3.43750
H           2.44740        -3.14259         1.50680
H           1.09540        -2.24740         2.20890
H           1.19920        -2.45580         0.45560
H           7.23750         0.53172        -3.58590
H           8.30770         1.10462        -2.27970
H           7.86960        -0.61988        -2.38140
H           5.87430         1.46192        -1.67550
H          -2.11560        -1.15150         0.57540
N          -1.94840         0.54840         0.28790
N           6.35430         0.57412        -1.66740
O          -2.68390        -1.96520         0.48300
O           6.42890        -1.51088        -0.75110
S          -3.26511         2.44070        -0.98930

Model compound RS-1m, conformer 08
Geometry @ B3LYP/6-31G(d)/vacuum
Energy -1399.3884543 Hartree @ B3LYP/6-311+G(d,p)/PCM(MeOH)
C          -4.80018         1.87310         0.27764
C          -5.94580         2.67575         0.15050
C          -7.11437         2.15523        -0.38641
C          -7.17484         0.82067        -0.81303
C          -6.04997         0.01938        -0.69100
C          -4.84966         0.51400        -0.14524
C          -3.66938        -0.33511         0.00500
C          -1.89900        -2.14981        -0.23904
C          -1.51894        -0.92844         0.63294
C          -0.12646        -0.36438         0.31302
C           1.05851        -1.32854         0.53618
C           1.20921        -1.71889         2.01549
C           2.34333        -0.67766        -0.02468
C           3.63892        -1.51659         0.02193
C           3.49131        -2.84257        -0.74239
C           4.84127        -0.72976        -0.54283
C           5.26911         0.49425         0.27943
C           6.41996         1.24503        -0.39066
C           8.52644         2.48283         0.00823
H          -5.88158         3.70719         0.48202
H          -7.98952         2.79334        -0.47819
H          -8.08929         0.41814        -1.23728
H          -6.08807        -1.01246        -1.02935
H          -1.60541        -3.09713         0.21715
H          -1.45326        -2.08274        -1.23721
H          -1.56025        -1.22318         1.69231
H          -0.13367        -0.03181        -0.73401
H           0.02003         0.53832         0.92148
H           0.86202        -2.24400        -0.04016
H           2.16046        -0.39497        -1.07232
H           2.50087         0.26500         0.51837
H           3.86466        -1.75687         1.07195
H           5.69979        -1.41090        -0.61760
H           4.62870        -0.39830        -1.56618
H           5.53525         0.19580         1.30285
H           4.43831         1.20647         0.36598
H           0.30058        -2.18505         2.41251
H           2.02581        -2.43320         2.16261
H           1.42379        -0.83552         2.63134
H           4.42746        -3.41245        -0.72052
H           2.70910        -3.48047        -0.31702
H           3.23893        -2.66113        -1.79531
H           8.52094         3.48959         0.44381
H           9.47200         1.99166         0.26715
H           8.45063         2.56345        -1.07702
H           7.29143         1.51625         1.44769
H          -2.98319         1.73970         0.80762
N          -2.54461         0.10159         0.45321
N           7.38861         1.70318         0.46057
O          -3.69836         2.43452         0.79969
O           6.45513         1.43344        -1.60155
S          -3.72783        -2.09205        -0.39966

Model compound RS-1m, conformer 09
Geometry @ B3LYP/6-31G(d)/vacuum
Energy -1399.3883916 Hartree @ B3LYP/6-311+G(d,p)/PCM(MeOH)
C          -4.01471        -1.59998         0.21680
C          -5.01391        -2.58628         0.18650
C          -6.28341        -2.28767        -0.28730
C          -6.59351        -0.99837        -0.74320
C          -5.61360        -0.01767        -0.71950
C          -4.31370        -0.28808        -0.25050
C          -3.27060         0.73612        -0.24880
C          -1.97569         2.92851        -0.22470
C          -1.15580         1.63991         0.02470
C          -0.18610         1.79111         1.20560
C           0.73630         0.58051         1.46460
C           1.37240         0.70620         2.85870
C           1.81610         0.42570         0.36970
C           2.45649        -0.97760         0.26700
C           1.50009        -1.97290        -0.41170
C           3.79619        -0.93700        -0.49840
C           4.96169        -0.31201         0.28240
C           6.19720        -0.12911        -0.59800
C           8.65809        -0.37502        -0.70510
H          -4.75901        -3.57808         0.54590
H          -7.04371        -3.06437        -0.30080
H          -7.58921        -0.76737        -1.10870
H          -5.85070         0.98563        -1.06280
H          -1.47299         3.61101        -0.91290
H          -2.18699         3.45671         0.71110
H          -0.58790         1.40701        -0.88870
H           0.42921         2.68771         1.03830
H          -0.78590         1.98651         2.10480
H           0.10239        -0.31529         1.46560
H           1.39620         0.66570        -0.61720
H           2.59030         1.18450         0.55280
H           2.66019        -1.34680         1.28400
H           4.07839        -1.96060        -0.78050
H           3.67539        -0.38390        -1.43760
H           5.19189        -0.91421         1.17180
H           4.68330         0.68699         0.64340
H           0.60690         0.72821         3.64300
H           2.04300        -0.13240         3.07580
H           1.96000         1.63050         2.93890
H           1.91269        -2.98840        -0.39690
H           0.51979        -2.00779         0.07610
H           1.33729        -1.69640        -1.46150
H           9.33210         0.29418        -0.15640
H           9.14939        -1.34792        -0.82680
H           8.45690         0.04918        -1.68980
H           7.36639        -0.89411         0.90530
H          -2.23131        -1.13149         0.65430
N          -2.09160         0.53251         0.22610
N           7.38140        -0.51092        -0.02830
O          -2.80701        -1.94528         0.69220
O           6.12410         0.34199        -1.72780
S          -3.56190         2.36702        -0.96270

Model compound RS-1m, conformer 10
Geometry @ B3LYP/6-31G(d)/vacuum
Energy -1399.3883690 Hartree @ B3LYP/6-311+G(d,p)/PCM(MeOH)
C          -3.61120        -1.80661         0.31739
C          -4.44110        -2.93671         0.39889
C          -5.79550        -2.83762         0.11429
C          -6.36130        -1.61012        -0.25910
C          -5.55040        -0.48862        -0.34431
C          -4.17130        -0.55501        -0.06721
C          -3.30961         0.62089        -0.17830
C          -2.38511         2.99219        -0.27520
C          -1.34601         1.84979        -0.15840
C          -0.27421         2.16130         0.89650
C           0.82669         1.09580         1.09319
C           1.70359         1.49420         2.29149
C           1.65839         0.88880        -0.19040
C           2.78660        -0.16490        -0.13160
C           2.24850        -1.55950         0.22509
C           3.54350        -0.16160        -1.47700
C           4.84090        -0.98129        -1.50880
C           5.92680        -0.39099        -0.60630
C           7.91910        -0.92969         0.76229
H          -3.98840        -3.87851         0.69229
H          -6.42160        -3.72332         0.18540
H          -7.42220        -1.53522        -0.47630
H          -5.98521         0.46728        -0.62291
H          -2.09161         3.74339        -1.01120
H          -2.55041         3.48369         0.68920
H          -0.86611         1.71629        -1.13911
H           0.19489         3.12060         0.63179
H          -0.78611         2.31840         1.85590
H           0.32029         0.15440         1.34180
H           0.98629         0.60930        -1.01470
H           2.10419         1.85500        -0.47170
H           3.50319         0.14320         0.64109
H           2.87600        -0.52880        -2.26940
H           3.80609         0.87150        -1.73020
H           5.24030        -0.97389        -2.53281
H           4.65960        -2.03429        -1.25971
H           1.09179         1.66860         3.18459
H           2.43309         0.71670         2.53950
H           2.26169         2.41630         2.08239
H           3.04630        -2.31040         0.25029
H           1.77020        -1.57170         1.21019
H           1.50170        -1.89230        -0.50821
H           7.87050        -1.40929         1.74700
H           8.86930        -1.19998         0.28499
H           7.87990         0.15311         0.88880
H           6.64180        -2.28419        -0.26960
H          -1.87470        -1.07071         0.51329
N          -2.06001         0.60509         0.13040
N           6.78440        -1.30689        -0.06051
O          -2.30990        -1.96311         0.60859
O           6.03159         0.81541        -0.41110
S          -3.94781         2.18669        -0.80731

Model compound RS-1m, conformer 11
Geometry @ B3LYP/6-31G(d)/vacuum
Energy -1399.3881760 Hartree @ B3LYP/6-311+G(d,p)/PCM(MeOH)
C           5.23625        -1.50478         0.06371
C           6.53578        -2.01852        -0.07898
C           7.61199        -1.16636        -0.27985
C           7.42437         0.22186        -0.34552
C           6.14578         0.73949        -0.20499
C           5.03230        -0.09642         0.00573
C           3.68644         0.44838         0.17583
C           1.59768         1.90448         0.11407
C           1.40548         0.44323         0.58769
C           0.20941        -0.25716        -0.07425
C          -1.17233         0.38304         0.17998
C          -1.55525         0.35202         1.66853
C          -2.22159        -0.33184        -0.70022
C          -3.66521         0.21497        -0.67047
C          -3.73350         1.68053        -1.12821
C          -4.56353        -0.70306        -1.52708
C          -6.07076        -0.42689        -1.44173
C          -6.64466        -0.71968        -0.05321
C          -8.47567        -0.17247         1.52188
H           6.66359        -3.09512        -0.02878
H           8.60956        -1.58389        -0.38957
H           8.26801         0.88543        -0.50745
H           5.99311         1.81361        -0.26492
H           1.05969         2.62025         0.73850
H           1.28120         2.03237        -0.92661
H           1.27301         0.43939         1.67990
H           0.40092        -0.29325        -1.15559
H           0.19536        -1.29969         0.27099
H          -1.11947         1.43468        -0.13810
H          -1.86809        -0.31543        -1.74285
H          -2.24823        -1.39146        -0.40625
H          -4.03596         0.15249         0.36067
H          -4.25358        -0.63423        -2.57948
H          -4.40340        -1.74003        -1.21243
H          -6.59250        -1.08790        -2.14837
H          -6.31246         0.59807        -1.75001
H          -0.81802         0.86803         2.29399
H          -2.52116         0.83564         1.84573
H          -1.63246        -0.68179         2.02899
H          -4.75848         2.06732        -1.10733
H          -3.13514         2.33566        -0.48577
H          -3.35811         1.78886        -2.15489
H          -9.49177        -0.54233         1.33621
H          -7.92912        -0.91386         2.10631
H          -8.53931         0.76117         2.09299
H          -8.09398         0.69392        -0.38461
H           3.38940        -1.85614         0.32168
N           2.64424        -0.29220         0.32190
N          -7.74455         0.02168         0.28281
O           4.23547        -2.37930         0.25053
O          -6.16651        -1.57189         0.68799
S           3.40187         2.22916         0.23052

Model compound RS-1m, conformer 12
Geometry @ B3LYP/6-31G(d)/vacuum
Energy -1399.3881739 Hartree @ B3LYP/6-311+G(d,p)/PCM(MeOH)
C           4.48246        -0.05597        -1.23631
C           5.66071         0.44539        -1.81360
C           6.32468         1.51964        -1.23914
C           5.83320         2.12590        -0.07400
C           4.67125         1.63826         0.50440
C           3.97565         0.54614        -0.04929
C           2.76210         0.01678         0.57063
C           0.60126        -0.27820         1.88565
C           0.96120        -1.40682         0.88928
C          -0.21994        -1.83677         0.00570
C          -1.45232        -2.38272         0.75513
C          -1.11425        -3.62844         1.59265
C          -2.60223        -2.72329        -0.22010
C          -3.17129        -1.59278        -1.10771
C          -4.23479        -2.18313        -2.04973
C          -3.72477        -0.42890        -0.26260
C          -4.23381         0.77176        -1.07264
C          -4.77122         1.87642        -0.16256
C          -4.99188         4.32610         0.12117
H           6.02641        -0.03315        -2.71648
H           7.23430         1.89365        -1.70197
H           6.35292         2.96889         0.37044
H           4.28078         2.11018         1.40187
H           0.25227        -0.66317         2.84566
H          -0.16135         0.39186         1.47444
H           1.33021        -2.27496         1.45528
H          -0.50363        -0.96895        -0.60273
H           0.14328        -2.59998        -0.69633
H          -1.80952        -1.60771         1.44800
H          -2.25960        -3.53610        -0.87815
H          -3.43175        -3.14344         0.36789
H          -2.35800        -1.20140        -1.73737
H          -4.54235        -0.78410         0.37640
H          -2.94510        -0.06823         0.41998
H          -5.06176         0.46694        -1.72565
H          -3.44188         1.15657        -1.73022
H          -0.37382        -3.41906         2.37270
H          -2.01054        -4.01585         2.09050
H          -0.71283        -4.43061         0.95984
H          -4.59564        -1.44952        -2.77843
H          -3.82872        -3.03053        -2.61444
H          -5.10226        -2.54598        -1.48314
H          -5.51365         3.97543         1.01268
H          -4.16235         4.97682         0.42219
H          -5.68853         4.90574        -0.49697
H          -3.98651         3.28080        -1.43695
H           3.06631        -1.31656        -1.31256
N           2.08022        -0.94914         0.06185
N          -4.50858         3.15201        -0.58260
O           3.88237        -1.09340        -1.84082
O          -5.40477         1.62909         0.85769
S           2.15281         0.67254         2.13640

Model compound RS-1m, conformer 13
Geometry @ B3LYP/6-31G(d)/vacuum
Energy -1399.3880279 Hartree @ B3LYP/6-311+G(d,p)/PCM(MeOH)
C          -3.95480        -1.49419         0.23580
C          -5.01910        -2.41039         0.25850
C          -6.30920        -1.99829        -0.04230
C          -6.57590        -0.66189        -0.37370
C          -5.53210         0.25031        -0.40060
C          -4.21000        -0.13529        -0.10580
C          -3.10430         0.81930        -0.15560
C          -1.67309         2.92570        -0.13750
C          -0.91759         1.57630        -0.05630
C           0.17131         1.59870         1.02670
C           1.02220         0.31790         1.17130
C           1.90510         0.43720         2.42420
C           1.85550         0.03660        -0.09830
C           2.71700        -1.24550        -0.09310
C           1.86280        -2.50790         0.10630
C           3.53870        -1.38420        -1.39330
C           4.61400        -0.31381        -1.62850
C           5.74260        -0.37971        -0.59680
C           7.48430         0.94089         0.56720
H          -4.79650        -3.43999         0.51970
H          -7.11970        -2.72209        -0.01710
H          -7.58740        -0.34199        -0.60360
H          -5.73459         1.28911        -0.64640
H          -1.20199         3.62140        -0.83490
H          -1.74769         3.40250         0.84550
H          -0.45729         1.37710        -1.03550
H           0.83511         2.45320         0.82550
H          -0.32019         1.80580         1.98710
H           0.32530        -0.51500         1.32710
H           1.18360        -0.02110        -0.96710
H           2.50240         0.91020        -0.27010
H           3.43550        -1.19220         0.73500
H           4.04610        -2.35480        -1.37760
H           2.85620        -1.39290        -2.25510
H           4.18300         0.69449        -1.66510
H           5.07300        -0.48461        -2.61260
H           1.29991         0.65960         3.31100
H           2.45600        -0.48690         2.62480
H           2.64150         1.24460         2.31230
H           2.48890        -3.40690         0.07880
H           1.33670        -2.50400         1.06660
H           1.10650        -2.60270        -0.68450
H           8.38371         1.25999         0.02570
H           7.28431         1.65829         1.37180
H           7.66180        -0.04421         1.00090
H           6.01321         1.64389        -0.80120
H          -2.10190        -1.17860         0.48730
N          -1.89710         0.51270         0.16980
N           6.34201         0.81939        -0.32030
O          -2.72980        -1.95100         0.54010
O           6.09590        -1.43311        -0.07780
S          -3.36209         2.51160        -0.72770

Model compound RS-1m, conformer 14
Geometry @ B3LYP/6-31G(d)/vacuum
Energy -1399.3880220 Hartree @ B3LYP/6-311+G(d,p)/PCM(MeOH)
C          -5.12819         1.30704         0.90796
C          -6.21795         2.19093         0.84475
C          -6.99671         2.26824        -0.30084
C          -6.71298         1.46617        -1.41561
C          -5.63917         0.59058        -1.36383
C          -4.82471         0.49136        -0.21934
C          -3.67967        -0.41661        -0.17038
C          -2.01411        -2.31105        -0.55698
C          -1.77854        -1.42534         0.69810
C          -0.51309        -0.54663         0.60383
C           0.83337        -1.29504         0.71960
C           1.06321        -1.82889         2.14293
C           1.97156        -0.35496         0.26445
C           3.40670        -0.92589         0.25827
C           3.52725        -2.16286        -0.64623
C           4.38859         0.18922        -0.15925
C           5.87283        -0.14407         0.05071
C           6.77730         0.96440        -0.48728
C           8.81341         2.30247        -0.04943
H          -6.42607         2.80226         1.71703
H          -7.83674         2.95747        -0.32917
H          -7.32724         1.52555        -2.30858
H          -5.42115        -0.04020        -2.22129
H          -2.45790        -3.27513        -0.29434
H          -1.09627        -2.48964        -1.12136
H          -1.70496        -2.07332         1.57865
H          -0.55424        -0.00126        -0.34888
H          -0.57259         0.21142         1.39562
H           0.80764        -2.15452         0.03366
H           1.74160         0.00289        -0.75026
H           1.95541         0.53704         0.90875
H           3.66307        -1.22677         1.28538
H           4.24205         0.44466        -1.21547
H           4.15526         1.09953         0.41003
H           6.13798        -1.05796        -0.49640
H           6.07558        -0.34181         1.11224
H           1.97927        -2.42519         2.20818
H           1.15235        -1.00057         2.85789
H           0.23990        -2.46846         2.48007
H           3.24969        -1.91680        -1.67954
H           4.54881        -2.55756        -0.66363
H           2.87642        -2.97749        -0.31040
H           8.51830         2.70042        -1.02133
H           8.84152         3.12057         0.68026
H           9.81679         1.86658        -0.12958
H           7.93470         0.82110         1.20165
H          -3.69374         0.59597         1.92584
N          -2.94678        -0.56220         0.87799
N           7.82938         1.30147         0.32027
O          -4.41550         1.27382         2.04505
O           6.57506         1.49629        -1.57326
S          -3.19966        -1.38555        -1.61224

Model compound RS-1m, conformer 15
Geometry @ B3LYP/6-31G(d)/vacuum
Energy -1399.3880003 Hartree @ B3LYP/6-311+G(d,p)/PCM(MeOH)
C          -5.14234         1.32492         0.82643
C          -6.23391         2.20295         0.72373
C          -7.00635         2.23484        -0.42823
C          -6.71443         1.39192        -1.51031
C          -5.63875         0.52184        -1.41953
C          -4.83044         0.46817        -0.26764
C          -3.68333        -0.43398        -0.17813
C          -2.01099        -2.33707        -0.48457
C          -1.78456        -1.40463         0.73794
C          -0.52133        -0.52572         0.61891
C           0.82807        -1.26520         0.75625
C           1.05322        -1.77252         2.19000
C           1.96390        -0.32678         0.29105
C           3.39986        -0.89475         0.28839
C           3.53281        -2.12034        -0.62975
C           4.38410         0.22815        -0.09628
C           5.86869        -0.13590         0.04779
C           6.76413         1.10007        -0.05861
C           8.91312         1.96595        -0.93100
H          -6.44836         2.84628         1.57110
H          -7.84788         2.92028        -0.48724
H          -7.32393         1.41576        -2.40819
H          -5.41443        -0.14049        -2.25119
H          -2.45445        -3.29158        -0.18849
H          -1.08949        -2.53477        -1.03642
H          -1.71453        -2.01915         1.64233
H          -0.56377        -0.00818        -0.34918
H          -0.58365         0.25464         1.38844
H           0.81032        -2.13689         0.08544
H           1.73104         0.02114        -0.72667
H           1.94806         0.57087         0.92682
H           3.65145        -1.20791         1.31280
H           4.18763         0.54665        -1.13067
H           4.20385         1.10563         0.53431
H           6.16936        -0.89695        -0.68261
H           6.04151        -0.56913         1.04384
H           1.97370        -2.35993         2.27120
H           1.13154        -0.93147         2.89102
H           0.23337        -2.41342         2.53295
H           3.28774        -1.85782        -1.66778
H           4.55090        -2.52477        -0.62070
H           2.86350        -2.93264        -0.32609
H           8.53020         2.85493        -0.42795
H           9.87154         1.68259        -0.47892
H           9.07709         2.19528        -1.99070
H           8.09891         0.01463        -1.17722
H          -3.71192         0.65702         1.87888
N          -2.95615        -0.53873         0.87889
N           7.92049         0.91952        -0.76725
O          -4.43635         1.33652         1.96791
O           6.46949         2.16515         0.47226
S          -3.19211        -1.45444        -1.58067

Model compound RS-1m, conformer 16
Geometry @ B3LYP/6-31G(d)/vacuum
Energy -1399.3879885 Hartree @ B3LYP/6-311+G(d,p)/PCM(MeOH)
C          -4.72968         1.69740        -0.26749
C          -5.95195         2.34246        -0.51782
C          -7.13516         1.61895        -0.55654
C          -7.13433         0.23217        -0.34821
C          -5.93324        -0.41429        -0.09935
C          -4.71511         0.29036        -0.04745
C          -3.45042        -0.38564         0.23659
C          -1.57366        -2.09056         0.47852
C          -1.18183        -0.60384         0.65816
C           0.08367        -0.21123        -0.11873
C           1.37592        -0.95971         0.27216
C           1.78671        -0.67639         1.72618
C           2.49311        -0.58197        -0.72698
C           3.85294        -1.29378        -0.56502
C           3.72111        -2.82064        -0.68440
C           4.88603        -0.78920        -1.59638
C           5.29110         0.68702        -1.47949
C           6.02900         0.99252        -0.17385
C           6.56143         2.76890         1.46721
H          -5.93520         3.41547        -0.68002
H          -8.07050         2.13651        -0.75343
H          -8.06129        -0.33147        -0.38386
H          -5.92550        -1.49009         0.05302
H          -1.12428        -2.73571         1.23580
H          -1.29548        -2.46062        -0.51403
H          -1.03002        -0.40456         1.72954
H          -0.11926        -0.36741        -1.18725
H           0.23642         0.86892         0.01097
H           1.18436        -2.03802         0.17505
H           2.12470        -0.77293        -1.74689
H           2.64136         0.50556        -0.65844
H           4.26031        -1.06932         0.42910
H           5.79791        -1.38623        -1.48811
H           4.50324        -0.96855        -2.61116
H           4.42996         1.35564        -1.60170
H           5.98193         0.92850        -2.29975
H           1.00075        -0.95417         2.43739
H           2.68560        -1.23432         2.00652
H           2.00055         0.39106         1.86927
H           4.70114        -3.30233        -0.59323
H           3.07586        -3.24211         0.09403
H           3.29841        -3.10541        -1.65751
H           7.28160         3.55507         1.20821
H           5.85161         3.16894         2.20058
H           7.09764         1.92762         1.90843
H           5.29888         2.90860        -0.24074
H          -2.84841         1.84097        -0.06848
N          -2.31685         0.22405         0.24318
N           5.87139         2.26952         0.29155
O          -3.61799         2.44970        -0.24744
O           6.72612         0.15931         0.39556
S          -3.40268        -2.14262         0.64100

Model compound RS-1m, conformer 17
Geometry @ B3LYP/6-31G(d)/vacuum
Energy -1399.3878099 Hartree @ B3LYP/6-311+G(d,p)/PCM(MeOH)
C          -4.69247         1.53217         0.85158
C          -5.69438         2.51075         0.74510
C          -6.52389         2.55159        -0.36626
C          -6.37979         1.61792        -1.40262
C          -5.39334         0.64819        -1.30780
C          -4.53042         0.58205        -0.19689
C          -3.47565        -0.42642        -0.10504
C          -2.01846        -2.50443        -0.36881
C          -1.63477        -1.52932         0.77858
C          -0.30087        -0.78999         0.54129
C           0.97716        -1.64939         0.65937
C           1.23034        -2.09371         2.10918
C           2.17084        -0.85478         0.08290
C           3.54237        -1.56280         0.05073
C           3.49761        -2.87232        -0.75314
C           4.64157        -0.64427        -0.52157
C           4.93713         0.61563         0.30489
C           6.23416         1.29202        -0.14426
C           7.34727         3.47161        -0.51782
H          -5.79535         3.22343         1.55740
H          -7.29471         3.31540        -0.42864
H          -7.03404         1.64925        -2.26818
H          -5.28437        -0.08405        -2.10317
H          -2.53848        -3.38876         0.00913
H          -1.15270        -2.82861        -0.95030
H          -1.57486        -2.09320         1.71604
H          -0.34698        -0.32911        -0.45496
H          -0.24600         0.03686         1.26156
H           0.84196        -2.55157         0.04531
H           1.92062        -0.55077        -0.94518
H           2.25937         0.07654         0.66060
H           3.83334        -1.80949         1.08291
H           5.57864        -1.20630        -0.59775
H           4.37437        -0.35176        -1.54778
H           5.07385         0.33439         1.35945
H           4.10088         1.32454         0.27476
H           2.09599        -2.75999         2.18219
H           1.42225        -1.22560         2.75332
H           0.37429        -2.63325         2.52931
H           3.17712        -2.68729        -1.78697
H           4.48864        -3.33852        -0.79252
H           2.80761        -3.60264        -0.31667
H           8.16052         2.78830        -0.76613
H           7.13498         4.10800        -1.38520
H           7.65680         4.10867         0.31977
H           5.33695         3.12271         0.08843
H          -3.28120         0.78287         1.87444
N          -2.70641        -0.54240         0.92080
N           6.19627         2.65931        -0.16781
O          -3.92480         1.54073         1.95286
O           7.23584         0.64959        -0.43946
S          -3.16333        -1.57113        -1.46162

Model compound RS-1m, conformer 18
Geometry @ B3LYP/6-31G(d)/vacuum
Energy -1399.3878066 Hartree @ B3LYP/6-311+G(d,p)/PCM(MeOH)
C           1.46063         1.97628        -0.01740
C           1.66494         3.34968         0.17240
C           2.95315         3.86456         0.23820
C           4.06644         3.02305         0.11510
C           3.87162         1.66245        -0.07300
C           2.58002         1.10737        -0.13860
C           2.36970        -0.33033        -0.31850
C           2.59987        -2.81373        -0.85900
C           1.17208        -2.31262        -0.49680
C           0.67287        -2.89931         0.83930
C          -0.71803        -2.44699         1.33410
C          -0.95083        -3.01849         2.74380
C          -1.87793        -2.85568         0.38750
C          -2.28862        -1.84327        -0.70870
C          -3.20493        -2.52677        -1.73630
C          -2.95550        -0.59447        -0.09550
C          -3.09999         0.59053        -1.07170
C          -3.66918         1.81514        -0.35920
C          -3.07705         3.82323         0.94390
H           0.79485         3.99239         0.26240
H           3.09336         4.93226         0.38370
H           5.07184         3.42904         0.16200
H           4.73222         1.00794        -0.17940
H           2.71077        -2.98273        -1.93330
H           2.86086        -3.73204        -0.32800
H           0.48667        -2.60901        -1.29790
H           0.67386        -3.99491         0.73990
H           1.41897        -2.65432         1.60800
H          -0.69731        -1.35359         1.42360
H          -1.62304        -3.81528        -0.08740
H          -2.77273        -3.06067         0.99270
H          -1.38541        -1.50619        -1.23580
H          -3.94811        -0.85926         0.29350
H          -2.36930        -0.25267         0.76720
H          -3.79119         0.34294        -1.88210
H          -2.12389         0.82262        -1.51700
H          -0.14263        -2.73950         3.43030
H          -1.89243        -2.64918         3.16540
H          -1.00554        -4.11489         2.72110
H          -3.50912        -1.84086        -2.53400
H          -2.70344        -3.38067        -2.20780
H          -4.11763        -2.90165        -1.25520
H          -2.72885         3.72383         1.98040
H          -2.64914         4.73953         0.51860
H          -4.16535         3.90335         0.94180
H          -1.74697         2.41542         0.05020
H           0.23461         0.53260        -0.23160
N           1.19779        -0.85022        -0.43920
N          -2.72546         2.66273         0.14940
O           0.19002         1.52310        -0.07710
O          -4.87767         1.98896        -0.22940
S           3.75459        -1.47515        -0.35430

Model compound RS-1m, conformer 19
Geometry @ B3LYP/6-31G(d)/vacuum
Energy -1399.3878002 Hartree @ B3LYP/6-311+G(d,p)/PCM(MeOH)
C          -4.09743        -0.54940         1.21559
C          -5.34662        -0.18866         1.74722
C          -6.13698         0.75746         1.11030
C          -5.70435         1.37174        -0.07344
C          -4.47263         1.02201        -0.60687
C          -3.64841         0.06232         0.01050
C          -2.35709        -0.32199        -0.56155
C          -0.13939        -0.38812        -1.82199
C          -0.37022        -1.49965        -0.76728
C           0.82865        -1.70118         0.17339
C           2.15208        -2.11017        -0.50644
C           2.04981        -3.49294        -1.17182
C           3.31899        -2.10151         0.50892
C           3.78730        -0.71564         1.00376
C           4.63878        -0.86187         2.27542
C           4.55498         0.05094        -0.09691
C           4.56365         1.57416         0.08879
C           3.18334         2.18321        -0.17022
C           1.64542         4.03171         0.42621
H          -5.66549        -0.67184         2.66535
H          -7.10015         1.02351         1.53837
H          -6.32310         2.11428        -0.56769
H          -4.12821         1.50087        -1.51935
H           0.25436        -0.78552        -2.75968
H           0.53411         0.39298        -1.45888
H          -0.59296        -2.44527        -1.28431
H           0.96563        -0.76391         0.72543
H           0.55331        -2.46398         0.91507
H           2.37487        -1.37262        -1.28945
H           3.02486        -2.71215         1.37573
H           4.18318        -2.61540         0.06149
H           2.89728        -0.12755         1.26693
H           5.59003        -0.31510        -0.13561
H           4.11072        -0.14769        -1.07666
H           5.25431         2.02790        -0.63564
H           4.93037         1.85529         1.08459
H           1.26253        -3.53137        -1.93297
H           2.99257        -3.76064        -1.66319
H           1.82993        -4.27079        -0.42876
H           5.01170         0.10539         2.63361
H           4.06131        -1.31426         3.09001
H           5.51061        -1.50272         2.08927
H           1.05480         3.53505        -0.34429
H           1.07496         4.04588         1.36205
H           1.84326         5.06473         0.11637
H           3.55836         3.60178         1.25551
H          -2.52467        -1.59775         1.37255
N          -1.56924        -1.16627         0.00740
N           2.88122         3.28272         0.57781
O          -3.37585        -1.46660         1.87901
O           2.41835         1.72207        -1.01517
S          -1.79761         0.34609        -2.13529

Model compound RS-1m, conformer 20
Geometry @ B3LYP/6-31G(d)/vacuum
Energy -1399.3877697 Hartree @ B3LYP/6-311+G(d,p)/PCM(MeOH)
C           3.27851         1.95430        -0.02440
C           4.00381         3.12570         0.24760
C           5.39101         3.11750         0.21910
C           6.09481         1.94260        -0.08210
C           5.38841         0.77970        -0.34940
C           3.98091         0.75170        -0.32270
C           3.23291        -0.47920        -0.57400
C           2.47291        -2.81370        -1.27710
C           1.37211        -1.85380        -0.74380
C           0.80091        -2.32159         0.61200
C          -0.20309        -1.36980         1.29700
C          -0.56559        -1.93110         2.68140
C          -1.44999        -1.13159         0.41890
C          -2.53359        -0.18310         0.97840
C          -1.97739         1.22201         1.25930
C          -3.72619        -0.15210         0.00150
C          -4.96609         0.59121         0.51870
C          -6.18589         0.33691        -0.36840
C          -8.19309         1.37101        -1.38400
H           3.44441         4.02760         0.47470
H           5.93411         4.03520         0.42970
H           7.18001         1.94140        -0.10920
H           5.92831        -0.13150        -0.59200
H           2.43851        -2.90570        -2.36600
H           2.40041        -3.81040        -0.83550
H           0.56271        -1.80790        -1.48030
H           0.32491        -3.30090         0.45440
H           1.64721        -2.48949         1.29240
H           0.31131        -0.41159         1.44310
H          -1.13219        -0.73110        -0.55430
H          -1.91769        -2.10620         0.21020
H          -2.90339        -0.60030         1.92720
H          -3.40559         0.29730        -0.95000
H          -4.03729        -1.17640        -0.23160
H          -4.77649         1.66661         0.61970
H          -5.21949         0.21991         1.52240
H           0.33631        -2.12859         3.27290
H          -1.18709        -1.23520         3.25430
H          -1.11919        -2.87529         2.59250
H          -2.74869         1.88970         1.65890
H          -1.16199         1.20050         1.98980
H          -1.58389         1.67850         0.34140
H          -8.14219         2.03601        -2.25450
H          -8.30459         0.34141        -1.72690
H          -9.06749         1.64541        -0.78120
H          -6.69609         2.31761        -0.20330
H           1.58671         1.12281        -0.23310
N           1.94691        -0.51550        -0.61890
N          -6.97129         1.43251        -0.60290
O           1.93761         2.02460         0.01200
O          -6.44529        -0.77439        -0.81730
S           4.07801        -2.05440        -0.80120

Model compound RS-1m, conformer 21
Geometry @ B3LYP/6-31G(d)/vacuum
Energy -1399.3877114 Hartree @ B3LYP/6-311+G(d,p)/PCM(MeOH)
C          -4.71140         1.55570         0.84338
C          -5.71825         2.52791         0.72581
C          -6.55128         2.54875        -0.38344
C          -6.40600         1.60075        -1.40654
C          -5.41487         0.63700        -1.30060
C          -4.54836         0.59093        -0.19148
C          -3.48935        -0.41189        -0.08787
C          -2.02623        -2.48956        -0.32310
C          -1.64101        -1.49381         0.80616
C          -0.30863        -0.75766         0.55088
C           0.96904        -1.61359         0.69673
C           1.22799        -1.99727         2.16284
C           2.16092        -0.84639         0.08043
C           3.53241        -1.55557         0.08042
C           3.48553        -2.89347        -0.67597
C           4.63209        -0.65950        -0.52890
C           4.96921         0.60361         0.27620
C           6.02323         1.45544        -0.43124
C           8.00889         2.89617        -0.09886
H          -5.81966         3.25222         1.52770
H          -7.32555         3.30829        -0.45475
H          -7.06262         1.61680        -2.27072
H          -5.30458        -0.10586        -2.08587
H          -2.53982        -3.37023         0.07186
H          -1.16170        -2.81877        -0.90370
H          -1.57668        -2.04164         1.75292
H          -0.35303        -0.32490        -0.45786
H          -0.25599         0.08919         1.24754
H           0.82794        -2.54066         0.12220
H           1.90989        -0.59231        -0.96032
H           2.24724         0.11187         0.61205
H           3.81799        -1.76767         1.12186
H           5.54902        -1.25518        -0.63388
H           4.35212        -0.35492        -1.54435
H           5.29435         0.33676         1.29129
H           4.07843         1.23533         0.38787
H           2.08663        -2.66973         2.25955
H           1.43354        -1.10389         2.76702
H           0.36882        -2.50796         2.61174
H           3.18106        -2.74207        -1.71984
H           4.47182        -3.37178        -0.68568
H           2.78254        -3.60067        -0.22258
H           7.89755         2.95760        -1.18231
H           7.91540         3.90207         0.32872
H           9.00465         2.50318         0.13864
H           6.91293         1.82770         1.38052
H          -3.29174         0.82970         1.87131
N          -2.71434        -0.50728         0.93574
N           6.96560         2.01308         0.38972
O          -3.94053         1.58385         1.94206
O           6.00741         1.63506        -1.64383
S          -3.18112        -1.57997        -1.42525

Model compound RS-1m, conformer 22
Geometry @ B3LYP/6-31G(d)/vacuum
Energy -1399.3876993 Hartree @ B3LYP/6-311+G(d,p)/PCM(MeOH)
C          -4.37780        -0.81080         0.44610
C          -5.62440        -0.53890         1.03390
C          -6.05320         0.76980         1.20340
C          -5.25290         1.84450         0.79090
C          -4.01970         1.58670         0.21070
C          -3.55120         0.27170         0.03020
C          -2.24080        -0.00140        -0.56170
C          -0.03820         0.11399        -1.84880
C          -0.43340        -1.27221        -1.27230
C           0.47310        -1.75130        -0.11850
C           1.88630        -2.21680        -0.53330
C           1.84040        -3.56610        -1.26900
C           2.80970        -2.31451         0.70410
C           3.33600        -0.96661         1.24330
C           3.79620        -1.10661         2.70300
C           4.46940        -0.41580         0.34840
C           4.67360         1.10190         0.44890
C           3.52370         1.86830        -0.20740
C           2.10600         3.88309        -0.12160
H          -6.23350        -1.38220         1.34360
H          -7.02240         0.95890         1.65800
H          -5.59400         2.86720         0.91860
H          -3.39990         2.41480        -0.12200
H          -0.24830         0.17450        -2.92020
H           1.00570         0.38279        -1.67440
H          -0.40620        -2.01140        -2.08100
H           0.53800        -0.93510         0.61260
H          -0.03880        -2.57991         0.38910
H           2.31140        -1.46991        -1.21810
H           2.26540        -2.84171         1.50140
H           3.67480        -2.95011         0.46280
H           2.50650        -0.24491         1.22230
H           5.40800        -0.92600         0.60440
H           4.26270        -0.64050        -0.70260
H           5.59100         1.38380        -0.08600
H           4.81130         1.42080         1.49020
H           2.83920        -3.85740        -1.61460
H           1.47260        -4.35991        -0.60590
H           1.18520        -3.54000        -2.14710
H           4.57690        -1.87321         2.79310
H           4.20830        -0.16950         3.09670
H           2.96490        -1.40051         3.35440
H           2.12070         3.84590        -1.21260
H           1.11930         3.54520         0.21950
H           2.26720         4.91270         0.20870
H           3.59990         3.27880         1.27440
H          -3.12400        -2.10831        -0.13850
N          -1.81550        -1.19541        -0.78880
N           3.17540         3.04020         0.39040
O          -4.02020        -2.09650         0.30280
O           2.97630         1.46910        -1.23500
S          -1.11040         1.33360        -0.98510

Model compound RS-1m, conformer 23
Geometry @ B3LYP/6-31G(d)/vacuum
Energy -1399.3876811 Hartree @ B3LYP/6-311+G(d,p)/PCM(MeOH)
C           3.40010         1.90461        -0.05740
C           4.17030         3.05281         0.18910
C           5.55620         2.98671         0.17789
C           6.21400         1.77541        -0.08010
C           5.46310         0.63511        -0.32160
C           4.05540         0.66571        -0.31121
C           3.25980        -0.54049        -0.53351
C           2.41300        -2.86419        -1.16921
C           1.34660        -1.84319        -0.68180
C           0.74450        -2.23879         0.68370
C          -0.24650        -1.23389         1.30950
C          -0.60260        -1.69369         2.73250
C          -1.49960        -1.05089         0.42700
C          -2.55880        -0.03379         0.90890
C          -1.97560         1.38340         1.02639
C          -3.77090        -0.08420        -0.04480
C          -4.99750         0.70990         0.42469
C          -6.13230         0.65320        -0.59771
C          -8.58970         0.54090        -0.87860
H           3.64620         3.98341         0.38210
H           6.13440         3.88731         0.36769
H           7.29840         1.72891        -0.09410
H           5.96730        -0.30439        -0.53080
H           2.38780        -2.98979        -2.25501
H           2.29420        -3.84239        -0.69720
H           0.54740        -1.79019        -1.42911
H           0.24750        -3.21299         0.56259
H           1.57760        -2.39589         1.38260
H           0.27600        -0.27209         1.38529
H          -1.18990        -0.74769        -0.58310
H          -1.98560        -2.03269         0.31460
H          -2.90860        -0.34419         1.90509
H          -3.48550         0.28260        -1.03791
H          -4.07010        -1.13240        -0.18291
H          -4.73860         1.76930         0.55090
H          -5.33560         0.35060         1.40660
H           0.30180        -1.84709         3.33299
H          -1.22260        -0.95859         3.25590
H          -1.15530        -2.64269         2.71449
H          -2.72350         2.10460         1.37359
H          -1.14080         1.42331         1.73379
H          -1.60260         1.73351         0.05509
H          -9.22410         1.41040        -0.66610
H          -8.27150         0.57860        -1.92141
H          -9.17540        -0.37140        -0.71401
H          -7.48420         0.50990         0.94020
H           1.67710         1.13961        -0.26660
N           1.97410        -0.52569        -0.59530
N          -7.38860         0.54800        -0.06391
O           2.06320         2.03141        -0.03970
O          -5.92680         0.71560        -1.80471
S           4.04200        -2.15609        -0.69610

Model compound RS-1m, conformer 24
Geometry @ B3LYP/6-31G(d)/vacuum
Energy -1399.3876403 Hartree @ B3LYP/6-311+G(d,p)/PCM(MeOH)
C          -1.55741         1.87689        -0.22810
C          -1.70692         3.26839        -0.30460
C          -2.96822         3.84468        -0.22950
C          -4.10991         3.04708        -0.07890
C          -3.96961         1.66918        -0.00130
C          -2.70550         1.05358        -0.06670
C          -2.55400        -0.39821         0.04580
C          -2.91808        -2.90912         0.00310
C          -1.46009        -2.43471         0.21080
C          -0.48088        -3.25230        -0.65280
C           1.01342        -3.26110        -0.24380
C           1.22942        -3.91759         1.12990
C           1.64501        -1.85809        -0.33220
C           3.17491        -1.74948        -0.14970
C           3.94682        -2.60368        -1.16770
C           3.62190        -0.27518        -0.26060
C           3.13200         0.64542         0.87490
C           3.51239         2.09502         0.58870
C           2.67568         4.24231        -0.28870
H          -0.81652         3.87699        -0.42800
H          -3.06513         4.92518        -0.29250
H          -5.09512         3.49927        -0.02580
H          -4.85290         1.04607         0.10630
H          -3.17868        -3.73792         0.66440
H          -3.09518        -3.21072        -1.03480
H          -1.20408        -2.55871         1.27380
H          -0.83208        -4.29401        -0.64390
H          -0.57678        -2.90240        -1.68920
H           1.50232        -3.90329        -0.98970
H           1.38981        -1.42359        -1.31090
H           1.15731        -1.22419         0.41620
H           3.43771        -2.10228         0.85910
H           4.71690        -0.22228        -0.28380
H           3.27420         0.12422        -1.22490
H           3.61290         0.35662         1.81610
H           2.04940         0.56151         1.01430
H           0.73493        -4.89530         1.18490
H           2.29392        -4.07749         1.33000
H           0.83782        -3.29720         1.94570
H           3.70131        -2.30558        -2.19570
H           5.02822        -2.48197        -1.03740
H           3.72222        -3.67138        -1.06860
H           2.48928         4.37211        -1.36280
H           2.01308         4.91881         0.26580
H           3.71288         4.50582        -0.07460
H           1.57559         2.43601        -0.01060
H          -0.39110         0.36900        -0.27010
N          -1.41659        -0.99211        -0.06140
N           2.48439         2.86571         0.12270
O          -0.30991         1.36650        -0.31500
O           4.65969         2.50782         0.73230
S          -3.97129        -1.45572         0.38800

Model compound RS-1m, conformer 25
Geometry @ B3LYP/6-31G(d)/vacuum
Energy -1399.3874612 Hartree @ B3LYP/6-311+G(d,p)/PCM(MeOH)
C          -3.60400        -1.64990        -0.45259
C          -4.56110        -2.67770        -0.45269
C          -5.91530        -2.37840        -0.49429
C          -6.35440        -1.04720        -0.53809
C          -5.41801        -0.02490        -0.53549
C          -4.03641        -0.29320        -0.48739
C          -3.04681         0.78200        -0.45339
C          -1.80371         3.00640        -0.61959
C          -0.94571         1.75120        -0.29389
C          -0.37411         1.79490         1.13951
C           0.39049         0.53950         1.61091
C           0.75799         0.70060         3.09491
C           1.62889         0.26210         0.73121
C           2.46860        -0.98600         1.08351
C           1.62970        -2.27360         1.04381
C           3.68700        -1.13460         0.14931
C           4.72299        -0.00449         0.24001
C           6.02969        -0.37969        -0.46159
C           7.87559         0.46791        -1.87719
H          -4.20510        -3.70250        -0.42289
H          -6.64040        -3.18810        -0.49649
H          -7.41460        -0.81730        -0.57639
H          -5.75221         1.00820        -0.57809
H          -1.69031         3.31620        -1.66209
H          -1.56121         3.85170         0.02891
H          -0.11951         1.69760        -1.01139
H           0.28669         2.67200         1.21011
H          -1.21101         1.97700         1.82781
H          -0.29871        -0.30940         1.52241
H           1.30999         0.15730        -0.31609
H           2.27329         1.15340         0.76831
H           2.85909        -0.86740         2.10541
H           4.20890        -2.06880         0.38321
H           3.34040        -1.22839        -0.89059
H           4.97009         0.17651         1.29631
H           4.32789         0.93890        -0.15629
H          -0.12991         0.92920         3.69611
H           1.20679        -0.20950         3.50551
H           1.47619         1.51940         3.23781
H           2.25290        -3.14950         1.25771
H           0.81610        -2.26070         1.77641
H           1.17880        -2.42080         0.05371
H           7.76709         0.65411        -2.95239
H           8.63849         1.14701        -1.47689
H           8.19929        -0.56249        -1.72369
H           6.14679         1.52291        -1.22219
H          -1.77120        -1.16110        -0.45399
N          -1.77821         0.56340        -0.47329
N           6.60929         0.62661        -1.18579
O          -2.30820        -2.00100        -0.41759
O           6.52599        -1.49619        -0.36199
S          -3.55081         2.50890        -0.34009

Model compound RS-1m, conformer 26
Geometry @ B3LYP/6-31G(d)/vacuum
Energy -1399.3874418 Hartree @ B3LYP/6-311+G(d,p)/PCM(MeOH)
C          -4.82990         1.66744         0.66357
C          -5.97460         2.48128         0.65269
C          -7.04267         2.18330        -0.18114
C          -7.00046         1.06688        -1.02880
C          -5.87560         0.25635        -1.02518
C          -4.77640         0.52658        -0.18732
C          -3.59858        -0.33885        -0.16587
C          -1.74910        -1.98877        -0.75234
C          -1.53281        -1.13447         0.52025
C          -0.13114        -0.51168         0.60300
C           1.04997        -1.50521         0.64067
C           1.00378        -2.40306         1.88768
C           2.37321        -0.71164         0.54571
C           3.67606        -1.53114         0.42845
C           3.71895        -2.38871        -0.84748
C           4.92805        -0.63517         0.56802
C           5.12129         0.43453        -0.51890
C           6.49158         1.10305        -0.39921
C           7.70677         3.25575        -0.53317
H          -5.99044         3.34298         1.31234
H          -7.91890         2.82647        -0.17586
H          -7.83604         0.83934        -1.68321
H          -5.83347        -0.60436        -1.68701
H          -1.48638        -3.03757        -0.60160
H          -1.17577        -1.59712        -1.59940
H          -1.70562        -1.76597         1.40451
H          -0.01447         0.16021        -0.25856
H          -0.09785         0.12550         1.49717
H           0.97796        -2.14985        -0.24763
H           2.30183        -0.03796        -0.32045
H           2.44611        -0.06094         1.43101
H           3.72117        -2.21960         1.28394
H           4.89976        -0.13870         1.54802
H           5.82489        -1.26419         0.56933
H           4.31875         1.18196        -0.48988
H           5.08532        -0.03049        -1.51307
H           0.07324        -2.97864         1.94524
H           1.82643        -3.12520         1.89631
H           1.07873        -1.80183         2.80324
H           4.68196        -2.90447        -0.93911
H           2.93595        -3.15499        -0.84545
H           3.57826        -1.78275        -1.75131
H           7.88579         3.75587        -1.49287
H           7.66115         4.01479         0.25691
H           8.53266         2.57369        -0.32651
H           5.61439         2.92609        -0.74362
H          -3.09791         1.34062         1.36610
N          -2.56021        -0.09093         0.55325
N           6.49282         2.46067        -0.56900
O          -3.82713         2.00986         1.48768
O           7.51250         0.45903        -0.18394
S          -3.54057        -1.85818        -1.13637

Model compound RS-1m, conformer 27
Geometry @ B3LYP/6-31G(d)/vacuum
Energy -1399.3874121 Hartree @ B3LYP/6-311+G(d,p)/PCM(MeOH)
C           5.09473        -1.52388         0.10928
C           6.29719        -2.08654        -0.34958
C           7.22632        -1.30872        -1.02523
C           6.98476         0.05222        -1.26186
C           5.80061         0.61743        -0.81362
C           4.83353        -0.14449        -0.13016
C           3.57521         0.44492         0.32528
C           1.72517         2.02945         1.08604
C           1.45083         0.50940         1.25816
C           0.34763        -0.02954         0.32295
C          -1.09407         0.41454         0.65599
C          -1.59298        -0.21211         1.96817
C          -2.01357         0.06470        -0.53527
C          -3.49681         0.48125        -0.43308
C          -3.65596         2.00175        -0.27575
C          -4.25154        -0.05702        -1.66761
C          -5.77877         0.08888        -1.63014
C          -6.42500        -0.76401        -0.53558
C          -8.40706        -0.98625         0.93239
H           6.47021        -3.14025        -0.15547
H           8.15157        -1.76273        -1.37062
H           7.71605         0.65928        -1.78624
H           5.61306         1.67383        -0.98542
H           1.98929         2.50284         2.03555
H           0.87511         2.56140         0.65346
H           1.16871         0.31726         2.29920
H           0.60120         0.27278        -0.70240
H           0.39947        -1.12587         0.34296
H          -1.09539         1.50792         0.77779
H          -1.58947         0.51731        -1.44488
H          -1.97108        -1.02346        -0.69022
H          -3.93216        -0.00950         0.44679
H          -3.87375         0.44362        -2.57038
H          -4.02811        -1.12403        -1.77498
H          -6.19114        -0.25668        -2.58883
H          -6.08280         1.13841        -1.52989
H          -2.58749         0.15674         2.23903
H          -1.65862        -1.30371         1.87616
H          -0.92741         0.01097         2.80965
H          -3.21967         2.53272        -1.13276
H          -4.70880         2.29681        -0.20390
H          -3.16169         2.37086         0.62952
H          -7.84143        -1.86975         1.23148
H          -8.59576        -0.36333         1.81456
H          -9.36963        -1.30381         0.51237
H          -7.96317         0.58927        -0.42839
H           3.45005        -1.77329         1.02194
N           2.69532        -0.21469         0.99410
N          -7.60632        -0.27515        -0.04771
O           4.23813        -2.32592         0.76073
O          -5.93080        -1.81680        -0.14624
S           3.15999         2.15770        -0.05430

Model compound RS-1m, conformer 28
Geometry @ B3LYP/6-31G(d)/vacuum
Energy -1399.3873230 Hartree @ B3LYP/6-311+G(d,p)/PCM(MeOH)
C          -4.84234         1.68558         0.62657
C          -5.98755         2.49856         0.60264
C          -7.05367         2.18915        -0.22943
C          -7.00912         1.06175        -1.06238
C          -5.88383         0.25200        -1.04581
C          -4.78651         0.53374        -0.20927
C          -3.60844        -0.33078        -0.17390
C          -1.75807        -1.98853        -0.73484
C          -1.54385        -1.11696         0.52643
C          -0.14181        -0.49410         0.60319
C           1.03769        -1.48918         0.65312
C           0.98673        -2.37455         1.90899
C           2.36286        -0.69875         0.55405
C           3.66128        -1.52485         0.43166
C           3.70507        -2.36376        -0.85671
C           4.91796        -0.63902         0.59252
C           5.14232         0.42436        -0.49418
C           6.31349         1.34108        -0.13789
C           8.26308         2.56932        -1.04322
H          -6.00504         3.36887         1.25082
H          -7.93019         2.83193        -0.23445
H          -7.84319         0.82527        -1.71555
H          -5.83979        -0.61724        -1.69629
H          -1.49524        -3.03511        -0.56939
H          -1.18340        -1.60808        -1.58610
H          -1.71869        -1.73634         1.41882
H          -0.02354         0.16750        -0.26598
H          -0.10808         0.15350         1.48966
H           0.96571        -2.14252        -0.22896
H           2.28887        -0.02403        -0.31078
H           2.44225        -0.04945         1.43902
H           3.69621        -2.22538         1.27768
H           4.88141        -0.12092         1.55703
H           5.80150        -1.29125         0.62930
H           4.25641         1.06727        -0.58173
H           5.29491        -0.03867        -1.47719
H           0.05599        -2.94961         1.96876
H           1.80925        -3.09673         1.92841
H           1.05838        -1.76392         2.81845
H           4.66099        -2.89400        -0.94643
H           2.91112        -3.11838        -0.87742
H           3.58491        -1.73910        -1.75093
H           9.19982         2.07858        -1.33318
H           8.13410         3.47188        -1.65319
H           8.31918         2.85456         0.00821
H           6.92643         1.29000        -2.09583
H          -3.11099         1.37050         1.33664
N          -2.57128        -0.07314         0.54326
N           7.13328         1.66877        -1.18341
O          -3.84191         2.03940         1.44831
O           6.48766         1.76196         1.00035
S          -3.54882        -1.86373        -1.12356

Model compound RS-1m, conformer 29
Geometry @ B3LYP/6-31G(d)/vacuum
Energy -1399.3872931 Hartree @ B3LYP/6-311+G(d,p)/PCM(MeOH)
C           3.33060         1.87451        -0.15360
C           4.05280         3.05731         0.07359
C           5.40410         3.00841         0.38510
C           6.07420         1.78011         0.47800
C           5.36980         0.60611         0.25799
C           3.99680         0.61961        -0.05380
C           3.24371        -0.61699        -0.25790
C           2.50761        -3.02149        -0.70381
C           1.38241        -1.95070        -0.63011
C           0.47781        -2.14300         0.60589
C          -0.58949        -1.05490         0.85030
C          -1.31089        -1.34620         2.17619
C          -1.57159        -0.94381        -0.33520
C          -2.69140         0.11399        -0.22031
C          -2.12390         1.52929        -0.02771
C          -3.59960         0.01739        -1.46490
C          -4.89900         0.83199        -1.40051
C          -5.86890         0.30068        -0.34281
C          -7.68320         0.92778         1.22159
H           3.52080         3.99991        -0.00611
H           5.94609         3.93521         0.55470
H           7.13260         1.74592         0.71640
H           5.88570        -0.34819         0.32010
H           2.72201        -3.31520        -1.73490
H           2.26441        -3.91540        -0.12470
H           0.77321        -2.02170        -1.53771
H          -0.01579        -3.12150         0.50919
H           1.12691        -2.20470         1.49039
H          -0.05720        -0.10090         0.95520
H          -1.00369        -0.72830        -1.25211
H          -2.04159        -1.92741        -0.48830
H          -3.31109        -0.13701         0.65070
H          -3.03190         0.32979        -2.35281
H          -3.88109        -1.03081        -1.61481
H          -5.41350         0.75699        -2.36890
H          -4.69890         1.89919        -1.24300
H          -0.59249        -1.45810         2.99709
H          -2.00079        -0.54181         2.45050
H          -1.89409        -2.27431         2.11300
H          -2.91810         2.28179         0.03630
H          -1.53470         1.61040         0.89160
H          -1.46840         1.80840        -0.86340
H          -7.51280         1.45688         2.16669
H          -8.68370         1.18238         0.85040
H          -7.63230        -0.14742         1.39889
H          -6.53910         2.21428        -0.03030
H           1.67980         1.06200        -0.61391
N           2.00451        -0.62800        -0.60560
N          -6.65670         1.25088         0.24760
O           2.02680         1.98480        -0.45731
O          -5.94829        -0.89211        -0.06790
S           4.00661        -2.22829         0.00560

Model compound RS-1m, conformer 30
Geometry @ B3LYP/6-31G(d)/vacuum
Energy -1399.3872374 Hartree @ B3LYP/6-311+G(d,p)/PCM(MeOH)
C          -4.56030         1.69838         0.20366
C          -5.66996         2.44473        -0.22572
C          -6.67519         1.84659        -0.97186
C          -6.60420         0.48763        -1.31036
C          -5.51262        -0.25807        -0.89206
C          -4.47204         0.31886        -0.13889
C          -3.30982        -0.46073         0.28514
C          -1.69294        -2.32260         0.94138
C          -1.23282        -0.86819         1.23722
C          -0.05055        -0.40423         0.36028
C           1.31768        -1.04602         0.67927
C           1.86367        -0.57315         2.03635
C           2.29848        -0.73873        -0.47524
C           3.71555        -1.34147        -0.37262
C           3.68258        -2.87550        -0.28060
C           4.60180        -0.92131        -1.56568
C           4.90114         0.57956        -1.68880
C           5.72951         1.11138        -0.51704
C           6.25419         3.12467         0.82588
H          -5.71170         3.49419         0.04782
H          -7.52684         2.44095        -1.29268
H          -7.39500         0.02141        -1.88959
H          -5.45787        -1.31391        -1.14278
H          -2.03725        -2.83000         1.84653
H          -0.90732        -2.92429         0.47935
H          -0.95118        -0.79472         2.29344
H          -0.31608        -0.59773        -0.68814
H           0.03136         0.68599         0.46165
H           1.18243        -2.13629         0.72773
H           1.84440        -1.08418        -1.41689
H           2.37385         0.35512        -0.55957
H           4.20223        -0.96151         0.53478
H           5.56312        -1.43879        -1.47712
H           4.13752        -1.26397        -2.50137
H           3.98341         1.16779        -1.81226
H           5.49399         0.74640        -2.59929
H           2.79836        -1.08063         2.29492
H           2.06547         0.50589         2.01846
H           1.15769        -0.76355         2.85243
H           3.18684        -3.31291        -1.15789
H           4.69881        -3.28298        -0.23485
H           3.14966        -3.22465         0.61052
H           6.90229         2.39240         1.30932
H           6.87387         3.92236         0.39754
H           5.58364         3.56280         1.57428
H           4.82810         2.94038        -0.74348
H          -2.92038         1.66152         1.15676
N          -2.36946         0.02749         1.01638
N           5.50395         2.42320        -0.20014
O          -3.62275         2.33139         0.92660
O           6.54878         0.41633         0.07474
S          -3.10550        -2.17715        -0.22474

Model compound RS-1m, conformer 31
Geometry @ B3LYP/6-31G(d)/vacuum
Energy -1399.3871917 Hartree @ B3LYP/6-311+G(d,p)/PCM(MeOH)
C          -4.90763         0.69452        -0.58551
C          -6.21226         0.63917        -1.10291
C          -6.87331        -0.57514        -1.21788
C          -6.25334        -1.76910        -0.82181
C          -4.96613        -1.72555        -0.30862
C          -4.26877        -0.50958        -0.17268
C          -2.92049        -0.45859         0.38926
C          -0.55061        -1.00307         1.14411
C          -0.95727         0.49004         1.17345
C           0.09633         1.41969         0.55192
C           1.47808         1.42030         1.23811
C           1.39192         1.87691         2.70491
C           2.48250         2.31646         0.47859
C           2.83720         1.92609        -0.97320
C           3.77278         2.98260        -1.58560
C           3.40158         0.49598        -1.12470
C           4.69640         0.19978        -0.35327
C           5.27639        -1.16317        -0.73622
C           6.50973        -3.13720         0.10806
H          -6.67664         1.57140        -1.40818
H          -7.88180        -0.59701        -1.62278
H          -6.77156        -2.71798        -0.91818
H          -4.47698        -2.64869        -0.01004
H          -0.00593        -1.30607         2.04046
H           0.05693        -1.23564         0.26285
H          -1.13851         0.78742         2.21712
H           0.19966         1.13701        -0.50285
H          -0.30814         2.44114         0.55959
H           1.86782         0.39138         1.23279
H           2.08770         3.34369         0.47179
H           3.41079         2.36413         1.06639
H           1.91234         1.94802        -1.56667
H           2.63954        -0.23506        -0.82330
H           3.59791         0.29810        -2.18385
H           4.53825         0.26036         0.73120
H           5.46035         0.94944        -0.59999
H           2.38607         1.89314         3.16686
H           0.97773         2.89091         2.77607
H           0.76133         1.21820         3.31231
H           4.70809         3.07894        -1.02045
H           4.03246         2.72890        -2.61994
H           3.29551         3.96957        -1.59197
H           6.37351        -3.42128        -0.93629
H           7.58344        -3.06891         0.32292
H           6.06973        -3.90815         0.75149
H           5.85655        -1.43930         1.21302
H          -3.40368         1.75854        -0.13141
N          -2.23885         0.62974         0.47813
N           5.84703        -1.85911         0.29506
O          -4.31806         1.89765        -0.50386
O           5.24512        -1.58691        -1.88597
S          -2.12655        -1.94084         1.04258

Model compound RS-1m, conformer 32
Geometry @ B3LYP/6-31G(d)/vacuum
Energy -1399.3871404 Hartree @ B3LYP/6-311+G(d,p)/PCM(MeOH)
C          -3.69380        -1.68439        -0.21981
C          -4.62781        -2.71909        -0.04941
C          -5.98071        -2.43388         0.06729
C          -6.44140        -1.11038         0.01609
C          -5.52720        -0.08098        -0.14861
C          -4.14700        -0.33479        -0.26321
C          -3.17599         0.74931        -0.40201
C          -1.98819         2.97041        -0.81951
C          -1.08269         1.73810        -0.54051
C          -0.35289         1.84920         0.81589
C           0.46970         0.61750         1.25059
C           0.92551         0.80390         2.70739
C           1.66510         0.36040         0.30669
C           2.38110        -1.00031         0.46639
C           1.50810        -2.15680        -0.04921
C           3.74010        -1.00781        -0.26671
C           4.84200        -0.18011         0.41209
C           6.09520        -0.08982        -0.45741
C           8.56650        -0.23262        -0.46451
H          -4.25601        -3.73819        -0.01721
H          -6.68831        -3.24888         0.19539
H          -7.50120        -0.89168         0.10149
H          -5.87899         0.94602        -0.19721
H          -2.00719         3.22791        -1.88191
H          -1.67879         3.84851        -0.24781
H          -0.34459         1.65740        -1.34591
H           0.30361         2.73130         0.77419
H          -1.10979         2.05770         1.58459
H          -0.20280        -0.24840         1.21609
H           1.33610         0.42950        -0.73951
H           2.38401         1.18059         0.44869
H           2.57700        -1.17641         1.53469
H           4.09220        -2.04481        -0.35391
H           3.61650        -0.64011        -1.29251
H           5.07340        -0.59301         1.40339
H           4.49801         0.84989         0.57309
H           0.06691         0.95640         3.37179
H           1.47630        -0.06670         3.07829
H           1.58181         1.67920         2.80499
H           1.99829        -3.12290         0.11969
H           0.52960        -2.19510         0.44069
H           1.33410        -2.05920        -1.12881
H           9.19330         0.55427        -0.02741
H           9.10370        -1.18673        -0.40201
H           8.37700         0.00258        -1.51281
H           7.24980        -0.52802         1.18189
H          -1.88470        -1.17919        -0.48671
N          -1.91720         0.53831        -0.56921
N           7.27690        -0.31022         0.19679
O          -2.39840        -2.02169        -0.33511
O           6.03660         0.17628        -1.65301
S          -3.68229         2.47611        -0.30331

Model compound RS-1m, conformer 33
Geometry @ B3LYP/6-31G(d)/vacuum
Energy -1399.3870187 Hartree @ B3LYP/6-311+G(d,p)/PCM(MeOH)
C          -1.86211         1.75399        -0.13629
C          -2.19842         3.09739        -0.34689
C          -3.51522         3.45608        -0.60609
C          -4.52342         2.48488        -0.65859
C          -4.19651         1.15298        -0.44699
C          -2.87321         0.75609        -0.17979
C          -2.52340        -0.64451         0.06721
C          -2.49228        -3.18431         0.22531
C          -1.16289        -2.45710         0.56201
C           0.02391        -3.17080        -0.11019
C           1.46371        -2.66729         0.18051
C           1.68551        -2.35879         1.66991
C           1.87031        -1.49859        -0.74509
C           3.33460        -1.01768        -0.64759
C           4.33631        -2.14217        -0.95679
C           3.60229         0.17942        -1.58639
C           2.83459         1.47202        -1.26339
C           3.24728         2.05652         0.08881
C           2.43578         3.06682         2.18581
H          -1.40683         3.83889        -0.30679
H          -3.75993         4.50178        -0.77149
H          -5.55042         2.76797        -0.86599
H          -4.97311         0.39497        -0.49809
H          -2.72918        -3.96501         0.95081
H          -2.46178        -3.62711        -0.77539
H          -1.01719        -2.48030         1.65191
H          -0.04098        -4.21960         0.21321
H          -0.14419        -3.17350        -1.19569
H           2.11112        -3.51818        -0.07229
H           1.68011        -1.80529        -1.78569
H           1.19970        -0.65469        -0.55669
H           3.52720        -0.67098         0.37721
H           4.67049         0.41913        -1.54309
H           3.38100        -0.11668        -2.62199
H           1.74989         1.33241        -1.32059
H           3.09128         2.22482        -2.02089
H           1.33862        -3.18479         2.30381
H           2.74641        -2.20388         1.88901
H           1.15261        -1.45099         1.97831
H           4.17661        -2.54467        -1.96639
H           5.36511        -1.76827        -0.90699
H           4.25711        -2.97637        -0.25089
H           2.03627         4.08781         2.23151
H           1.96228         2.47311         2.97771
H           3.51298         3.09712         2.35691
H           1.26418         2.31081         0.57481
H          -0.51561         0.45320         0.22111
N          -1.30690        -1.04561         0.19841
N           2.21698         2.47212         0.88101
O          -0.56931         1.44960         0.11241
O           4.42908         2.15053         0.41381
S          -3.79959        -1.89612         0.26211

Model compound RS-1m, conformer 34
Geometry @ B3LYP/6-31G(d)/vacuum
Energy -1399.3869617 Hartree @ B3LYP/6-311+G(d,p)/PCM(MeOH)
C           4.36746        -0.36077        -1.08692
C           5.59111         0.04159        -1.64702
C           6.21196         1.20682        -1.22031
C           5.63067         2.00471        -0.22457
C           4.42320         1.61567         0.33581
C           3.76966         0.43633        -0.06935
C           2.50756         0.01252         0.53686
C           0.24687        -0.07221         1.70812
C           0.68397        -1.35412         0.95508
C          -0.42398        -1.94834         0.07131
C          -1.66406        -2.46902         0.82801
C          -1.33931        -3.71828         1.66492
C          -2.83998        -2.78163        -0.12688
C          -3.34695        -1.63995        -1.03651
C          -4.52895        -2.13394        -1.88576
C          -3.69773        -0.37542        -0.23273
C          -3.96127         0.87650        -1.08335
C          -3.73313         2.15593        -0.27436
C          -4.51590         4.47320         0.10776
H           6.02600        -0.58538        -2.41892
H           7.15778         1.50184        -1.66759
H           6.11620         2.91850         0.10350
H           3.96259         2.23533         1.10026
H          -0.16901        -0.28983         2.69373
H          -0.48018         0.51796         1.13991
H           1.00876        -2.10486         1.69163
H          -0.71207        -1.17180        -0.64676
H           0.01030        -2.76768        -0.51779
H          -1.99697        -1.68754         1.52475
H          -2.55371        -3.62899        -0.76819
H          -3.68265        -3.14061         0.48328
H          -2.53723        -1.37199        -1.73152
H          -4.56672        -0.57600         0.41136
H          -2.87206        -0.12008         0.43557
H          -4.96157         0.86511        -1.53310
H          -3.24293         0.90637        -1.91578
H          -0.56337        -3.52585         2.41413
H          -2.22872        -4.07245         2.19929
H          -0.98717        -4.53775         1.02516
H          -4.86178        -1.37322        -2.60125
H          -4.25816        -3.02866        -2.45883
H          -5.38647        -2.39313        -1.25080
H          -3.66451         4.44026         0.78869
H          -4.34988         5.26136        -0.63655
H          -5.42278         4.70981         0.67663
H          -5.35678         3.00746        -1.18745
H           2.95335        -1.62440        -1.05231
N           1.86513        -1.03387         0.14866
N          -4.61676         3.16743        -0.51973
O           3.81222        -1.49419        -1.54443
O          -2.80157         2.26498         0.51866
S           1.78180         0.91984         1.91136

Model compound RS-1m, conformer 35
Geometry @ B3LYP/6-31G(d)/vacuum
Energy -1399.3869587 Hartree @ B3LYP/6-311+G(d,p)/PCM(MeOH)
C          -4.47742         1.78421         0.08469
C          -5.47210         2.77554         0.06671
C          -6.79030         2.44518        -0.21277
C          -7.15440         1.11844        -0.48457
C          -6.18008         0.13215        -0.46922
C          -4.83426         0.43162        -0.18243
C          -3.80943        -0.60996        -0.14240
C          -2.44029        -2.71136        -0.53525
C          -1.72042        -1.55348         0.19607
C          -0.29794        -1.33311        -0.34970
C           0.71105        -0.66656         0.61150
C           0.29372         0.75102         1.03098
C           2.10934        -0.69009        -0.04534
C           3.30150        -0.18247         0.79546
C           3.46678        -0.98272         2.09724
C           4.57828        -0.22213        -0.07068
C           5.79281         0.49694         0.53397
C           7.03646         0.32722        -0.33802
C           9.02879         1.47135        -1.26005
H          -5.17318         3.79786         0.27512
H          -7.54536         3.22701        -0.22316
H          -8.18583         0.86432        -0.70768
H          -6.45505        -0.89592        -0.68827
H          -2.22330        -3.68160        -0.08367
H          -2.16795        -2.74212        -1.59566
H          -1.65723        -1.80304         1.26790
H           0.10644        -2.31676        -0.62721
H          -0.37265        -0.75566        -1.28155
H           0.74420        -1.29136         1.51679
H           2.33137        -1.72151        -0.35944
H           2.06165        -0.09727        -0.97132
H           3.11388         0.86854         1.06166
H           4.86357        -1.26097        -0.27535
H           4.35916         0.23197        -1.04692
H           6.03708         0.07018         1.51534
H           5.56673         1.55921         0.69963
H          -0.67937         0.75565         1.52978
H           1.01898         1.19034         1.72414
H           0.22252         1.41344         0.15847
H           3.62812        -2.04705         1.88113
H           4.32109        -0.63181         2.68609
H           2.58260        -0.90226         2.73851
H           9.17568         0.46534        -1.65556
H           8.97529         2.18119        -2.09420
H           9.88381         1.73612        -0.62593
H           7.48406         2.31077        -0.05980
H          -2.64481         1.35124         0.31242
N          -2.56735        -0.36199         0.08884
N           7.79133         1.45690        -0.50162
O          -3.21862         2.16556         0.35443
O           7.33671        -0.75146        -0.83781
S          -4.23354        -2.34649        -0.39199

Model compound RS-1m, conformer 36
Geometry @ B3LYP/6-31G(d)/vacuum
Energy -1399.3869213 Hartree @ B3LYP/6-311+G(d,p)/PCM(MeOH)
C          -3.68039        -1.57229        -0.09750
C          -4.66089        -2.54389         0.16160
C          -5.96979        -2.16929         0.42900
C          -6.33949        -0.81649         0.44470
C          -5.37879         0.15091         0.19290
C          -4.04019        -0.19429        -0.07570
C          -3.01809         0.82361        -0.31240
C          -1.74088         2.96991        -0.84570
C          -0.89359         1.67571        -0.68680
C           0.00531         1.72070         0.56750
C           0.79551         0.43490         0.89170
C           1.52601         0.61620         2.23200
C           1.76211         0.05430        -0.25110
C           2.59891        -1.22880        -0.05310
C           1.70971        -2.46500         0.15730
C           3.54881        -1.47900        -1.24470
C           4.65311        -0.43371        -1.45820
C           5.66671        -0.40941        -0.31190
C           7.27031         1.01389         0.92720
H          -4.35970        -3.58629         0.14180
H          -6.71449        -2.93648         0.62440
H          -7.36569        -0.52768         0.64870
H          -5.66139         1.20011         0.19520
H          -1.86168         3.24971        -1.89580
H          -1.31018         3.81421        -0.30210
H          -0.26579         1.55820        -1.57690
H           0.70772         2.55910         0.44550
H          -0.63209         1.96880         1.42750
H           0.06191        -0.37190         1.01150
H           1.18851        -0.06520        -1.18190
H           2.43701         0.90830        -0.41440
H           3.22831        -1.11220         0.83870
H           4.04231        -2.44520        -1.09410
H           2.95851        -1.56100        -2.16840
H           4.23761         0.56740        -1.62860
H           5.21131        -0.69131        -2.36960
H           0.82771         0.91910         3.02130
H           2.01271        -0.30760         2.55980
H           2.30111         1.39100         2.15800
H           2.32191        -3.36750         0.26600
H           1.08831        -2.37970         1.05470
H           1.03591        -2.61900        -0.69610
H           8.22081         1.30449         0.46240
H           6.98181         1.78489         1.65120
H           7.40541         0.06519         1.44850
H           5.95011         1.59669        -0.63760
H          -1.87709        -1.18859        -0.54370
N          -1.80269         0.53321        -0.62130
N           6.23021         0.81349        -0.06540
O          -2.43249        -1.99559        -0.35580
O           5.96641        -1.41711         0.31930
S          -3.39508         2.57871        -0.14670

Model compound RS-1m, conformer 37
Geometry @ B3LYP/6-31G(d)/vacuum
Energy -1399.3869145 Hartree @ B3LYP/6-311+G(d,p)/PCM(MeOH)
C          -2.84640        -1.53511         1.11700
C          -3.46760        -2.65392         1.69520
C          -4.63380        -3.17172         1.15000
C          -5.21410        -2.58952         0.01390
C          -4.60730        -1.48592        -0.56630
C          -3.42070        -0.93851        -0.04190
C          -2.76291         0.20749        -0.66750
C          -2.21271         2.30779        -2.00010
C          -1.13101         1.81559        -1.00770
C          -0.54012         2.96659        -0.17970
C           0.45869         2.56850         0.92990
C           0.90928         3.83430         1.67660
C           1.64919         1.75640         0.37640
C           2.68679         1.26761         1.41060
C           2.05959         0.37220         2.49290
C           3.89609         0.59191         0.72420
C           3.60949        -0.73459         0.00210
C           4.82990        -1.21399        -0.78370
C           6.17620        -3.19488        -1.41010
H          -3.00850        -3.09051         2.57640
H          -5.10119        -4.03642         1.61400
H          -6.12940        -2.99402        -0.40650
H          -5.05750        -1.02422        -1.44080
H          -1.78931         2.59689        -2.96410
H          -2.77872         3.15129        -1.59160
H          -0.32601         1.33659        -1.58470
H          -0.05372         3.66710        -0.87470
H          -1.37112         3.51499         0.28500
H          -0.09131         1.93560         1.63800
H           1.25469         0.87930        -0.15230
H           2.16869         2.36530        -0.38000
H           3.10039         2.15191         1.91550
H           4.33669         1.27831        -0.00760
H           4.67119         0.41361         1.48240
H           2.80079        -0.60059        -0.72840
H           3.27150        -1.50329         0.70800
H           0.04528         4.41390         2.02310
H           1.51688         3.59600         2.55550
H           1.50728         4.48510         1.02500
H           2.83119        -0.03950         3.15510
H           1.35519         0.92830         3.12080
H           1.50760        -0.47030         2.05750
H           5.80121        -3.93409        -2.12880
H           6.71100        -2.41208        -1.94970
H           6.86791        -3.69338        -0.72050
H           4.48180        -3.12539        -0.12340
H          -1.43001        -0.27591         1.17090
N          -1.71861         0.77089        -0.16820
N           5.08940        -2.55449        -0.69230
O          -1.72240        -1.07531         1.69140
O           5.51150        -0.44999        -1.45880
S          -3.35201         0.88449        -2.23140

Model compound RS-1m, conformer 38
Geometry @ B3LYP/6-31G(d)/vacuum
Energy -1399.3868846 Hartree @ B3LYP/6-311+G(d,p)/PCM(MeOH)
C           4.50220        -1.75899         0.10039
C           5.50630        -2.74089         0.08879
C           6.82390        -2.39739        -0.17721
C           7.17809        -1.06639        -0.44151
C           6.19449        -0.08929        -0.43231
C           4.84889        -0.40219        -0.15911
C           3.81419         0.62970        -0.12481
C           2.43059         2.72050        -0.52211
C           1.71429         1.55370         0.19839
C           0.29789         1.32500        -0.35961
C          -0.71301         0.64430         0.58969
C          -0.29251        -0.77680         0.99379
C          -2.10901         0.67180        -0.07241
C          -3.30161         0.14490         0.75519
C          -3.48391         0.92590         2.06639
C          -4.57191         0.17459        -0.11851
C          -5.79501        -0.51951         0.49649
C          -6.92021        -0.69211        -0.52571
C          -9.37581        -0.68211        -0.84141
H           5.21490        -3.76659         0.29099
H           7.58620        -3.17209        -0.18301
H           8.20909        -0.80199        -0.65431
H           6.46179         0.94191        -0.64581
H           2.20049         3.68720        -0.06931
H           2.16789         2.75240        -1.58501
H           1.64039         1.79830         1.27069
H          -0.11191         2.30740        -0.63381
H           0.38369         0.75420        -1.29451
H          -0.75141         1.25830         1.50229
H          -2.33321         1.70780        -0.37051
H          -2.05701         0.09430        -1.00731
H          -3.10841        -0.90770         1.00999
H          -4.82801         1.21809        -0.35441
H          -4.37041        -0.31500        -1.07761
H          -6.15771         0.01489         1.38309
H          -5.51030        -1.52771         0.83169
H           0.67879        -0.78380         1.49579
H          -1.01841        -1.22700         1.67919
H          -0.21660        -1.42860         0.11379
H          -3.67251         1.98890         1.86349
H          -4.32831         0.54439         2.65089
H          -2.59711         0.86230         2.70589
H          -9.04671        -0.92781        -1.85201
H         -10.00070        -1.49891        -0.45951
H          -9.97501         0.23569        -0.87151
H          -8.29001        -0.26181         0.94049
H           2.66310        -1.34480         0.31049
N           2.57219         0.37000         0.09339
N          -8.18311        -0.50431        -0.03351
O           3.24470        -2.15300         0.35699
O          -6.70091        -0.99571        -1.69311
S           4.22539         2.37120        -0.36291

Model compound RS-1m, conformer 39
Geometry @ B3LYP/6-31G(d)/vacuum
Energy -1399.3868479 Hartree @ B3LYP/6-311+G(d,p)/PCM(MeOH)
C           5.38642        -1.27668        -0.28645
C           6.68832        -1.65367        -0.65502
C           7.61676        -0.69672        -1.03849
C           7.27453         0.66297        -1.06685
C           5.99234         1.04599        -0.70396
C           5.02741         0.10144        -0.30419
C           3.68172         0.50499         0.09983
C           1.47217         1.73339         0.40903
C           1.52101         0.26733         0.90365
C           0.30854        -0.56401         0.45856
C          -1.06601        -0.07661         0.96552
C          -1.17282        -0.15555         2.49712
C          -2.17336        -0.89437         0.26440
C          -3.64025        -0.51448         0.56331
C          -3.95375         0.93762         0.16985
C          -4.56746        -1.53198        -0.13636
C          -6.07064        -1.36044         0.13553
C          -6.74457        -0.34151        -0.78703
C          -8.59498         1.29492        -0.96787
H           6.93621        -2.71003        -0.63099
H           8.61853        -1.00911        -1.32198
H           8.00194         1.40856        -1.37217
H           5.71860         2.09708        -0.73392
H           0.97864         2.39851         1.12016
H           0.96803         1.81202        -0.56004
H           1.58266         0.26615         2.00230
H           0.30463        -0.58671        -0.63979
H           0.47032        -1.59953         0.78719
H          -1.18121         0.97596         0.66899
H          -2.01909        -0.82561        -0.82269
H          -2.02821        -1.95460         0.52253
H          -3.81030        -0.61596         1.64636
H          -4.41904        -1.48657        -1.22210
H          -4.27088        -2.53916         0.18357
H          -6.25444        -1.11871         1.19164
H          -6.57672        -2.31723        -0.05411
H          -0.39030         0.42792         2.99502
H          -2.13399         0.22842         2.85408
H          -1.08048        -1.19428         2.84069
H          -4.97988         1.21401         0.43447
H          -3.29092         1.64474         0.68095
H          -3.84367         1.08492        -0.91094
H          -9.62968         0.94125        -1.05818
H          -8.59989         2.28214        -0.49157
H          -8.16033         1.37946        -1.96477
H          -8.01423         0.16788         0.74228
H           3.65984        -1.81516         0.28733
N           2.76484        -0.33862         0.42258
N          -7.77518         0.35853        -0.21994
O           4.53156        -2.24815         0.07002
O          -6.40568        -0.19371        -1.95574
S           3.22481         2.24645         0.21059

Model compound RS-1m, conformer 40
Geometry @ B3LYP/6-31G(d)/vacuum
Energy -1399.3867702 Hartree @ B3LYP/6-311+G(d,p)/PCM(MeOH)
C           3.15271         1.77270         0.85110
C           3.82081         2.96110         1.18840
C           5.06081         3.25200         0.63810
C           5.67061         2.36700        -0.26270
C           5.01861         1.19170        -0.60360
C           3.75711         0.86820        -0.06820
C           3.05611        -0.35820        -0.44460
C           2.45490        -2.70469        -1.22980
C           1.33440        -1.90599        -0.52120
C           0.59590        -2.75249         0.52570
C          -0.62180        -2.07069         1.18600
C          -1.00950        -2.83059         2.46510
C          -1.81920        -1.96258         0.21510
C          -2.89680        -0.92118         0.59470
C          -2.40029         0.51192         0.33970
C          -4.20620        -1.23598        -0.15930
C          -5.39330        -0.31057         0.15370
C          -5.39739         0.97673        -0.67450
C          -6.03779         3.36913        -0.67770
H           3.33682         3.63380         1.88910
H           5.56272         4.17600         0.91320
H           6.64291         2.59569        -0.68760
H           5.49051         0.49780        -1.29380
H           2.09280        -3.22069        -2.12140
H           2.91320        -3.43590        -0.55570
H           0.61970        -1.55719        -1.28190
H           0.27330        -3.69129         0.05150
H           1.32340        -3.02759         1.30140
H          -0.30830        -1.06049         1.47860
H          -1.46710        -1.72028        -0.79760
H          -2.28350        -2.95758         0.13950
H          -3.10910        -1.02068         1.67090
H          -4.03170        -1.19808        -1.24170
H          -4.49840        -2.26648         0.08040
H          -5.44579        -0.08987         1.22890
H          -6.32630        -0.83257        -0.10010
H          -0.18590        -2.83379         3.18870
H          -1.87900        -2.38088         2.95670
H          -1.26021        -3.87548         2.23880
H          -3.10329         1.25862         0.72450
H          -1.43629         0.69902         0.82560
H          -2.28089         0.69702        -0.73410
H          -5.64809         3.26743        -1.69140
H          -7.09118         3.67163        -0.72740
H          -5.47178         4.14633        -0.15110
H          -6.17649         1.98483         0.93390
H           1.63491         0.66121         1.08230
N           1.92950        -0.70679         0.07140
N          -5.88639         2.07943        -0.02840
O           1.95831         1.54221         1.42000
O          -5.02629         1.00153        -1.84270
S           3.71980        -1.46150        -1.70850

Model compound RS-1m, conformer 41
Geometry @ B3LYP/6-31G(d)/vacuum
Energy -1399.3867686 Hartree @ B3LYP/6-311+G(d,p)/PCM(MeOH)
C           2.84160        -1.44280        -1.23229
C           3.46331        -2.52080        -1.88319
C           4.62781        -3.07499        -1.37139
C           5.20601        -2.57099        -0.19729
C           4.59880        -1.50869         0.45471
C           3.41350        -0.92630        -0.03429
C           2.75470         0.17470         0.66581
C           2.20689         2.18290         2.13341
C           1.12339         1.75599         1.11371
C           0.52639         2.95829         0.36731
C          -0.48101         2.63479        -0.75869
C          -0.94482         3.94929        -1.40689
C          -1.66151         1.77689        -0.25569
C          -2.71721         1.37498        -1.30909
C          -2.10640         0.58288        -2.47809
C          -3.91150         0.63438        -0.66529
C          -3.60440        -0.74092        -0.05359
C          -4.88360        -1.46173         0.37491
C          -5.86109        -3.00563         2.04561
H           3.00581        -2.89670        -2.79269
H           5.09561        -3.90689        -1.89139
H           6.12021        -3.00369         0.19681
H           5.04750        -1.10719         1.35921
H           1.78569         2.41300         3.11411
H           2.77469         3.04860         1.77701
H           0.32129         1.23739         1.66021
H           0.04498         3.61089         1.11081
H           1.35398         3.53700        -0.06559
H           0.06459         2.05799        -1.51619
H          -1.25850         0.85799         0.18971
H          -2.16771         2.31978         0.55881
H          -3.14371         2.29758        -1.72709
H          -4.35131         1.27578         0.11121
H          -4.69440         0.48857        -1.41729
H          -2.90960        -0.65782         0.79151
H          -3.11490        -1.38162        -0.79949
H          -0.08682         4.55809        -1.71599
H          -1.55792         3.77258        -2.29629
H          -1.54122         4.54688        -0.70469
H          -2.88960         0.21598        -3.15209
H          -1.42711         1.20269        -3.07309
H          -1.52970        -0.28381        -2.13159
H          -6.10799        -2.72053         3.07521
H          -6.72819        -2.82993         1.40741
H          -5.61299        -4.07423         2.02561
H          -3.88279        -2.22202         1.99721
H           1.42540        -0.18210        -1.20589
N           1.71100         0.77120         0.20501
N          -4.77449        -2.19673         1.52471
O           1.71980        -0.94440        -1.77759
O          -5.92080        -1.39843        -0.27569
S           3.34200         0.74460         2.27341

Model compound RS-1m, conformer 42
Geometry @ B3LYP/6-31G(d)/vacuum
Energy -1399.3867552 Hartree @ B3LYP/6-311+G(d,p)/PCM(MeOH)
C           2.35402         1.35158         0.37690
C           3.05233         2.56088         0.49260
C           4.42053         2.60447         0.25740
C           5.12312         1.44436        -0.09480
C           4.43771         0.24396        -0.21180
C           3.05031         0.16688         0.01140
C           2.31370        -1.08822        -0.14120
C           1.61428        -3.52951        -0.26080
C           0.47099        -2.48790        -0.24220
C          -0.65832        -2.88829         0.71680
C          -1.88121        -1.94189         0.79120
C          -2.79031        -2.41428         1.93820
C          -2.59331        -1.84648        -0.57850
C          -3.80630        -0.89107        -0.75700
C          -5.14110        -1.46686        -0.24960
C          -3.58409         0.53173        -0.20900
C          -2.43328         1.30872        -0.86980
C          -2.47027         2.78552        -0.47080
C          -1.18356         4.66561         0.46260
H           2.49793         3.45058         0.77390
H           4.94784         3.54976         0.35290
H           6.19312         1.48135        -0.27240
H           4.97950        -0.65974        -0.47650
H           1.44197        -4.31921        -0.99470
H           1.76278        -3.98261         0.72490
H           0.07289        -2.39700        -1.26320
H          -1.00182        -3.89439         0.43350
H          -0.22402        -2.97950         1.72170
H          -1.50330        -0.94559         1.05670
H          -1.84330        -1.54389        -1.32010
H          -2.91061        -2.85818        -0.87560
H          -3.92240        -0.78997        -1.84770
H          -4.49698         1.11783        -0.36310
H          -3.42489         0.49683         0.87810
H          -2.55898         1.27412        -1.96080
H          -1.45819         0.86071        -0.64760
H          -2.20941        -2.56338         2.85650
H          -3.57371        -1.68657         2.16420
H          -3.27772        -3.36697         1.69430
H          -5.97590        -0.84885        -0.60040
H          -5.30091        -2.48566        -0.62310
H          -5.20040        -1.50036         0.84260
H          -0.95756         4.72761         1.53470
H          -0.39335         5.18770        -0.09160
H          -2.13855         5.15702         0.27070
H          -0.51147         2.66930         0.15870
H           0.70521         0.40809         0.52360
N           1.05100        -1.18501         0.09430
N          -1.30547         3.28701         0.02900
O           1.02632         1.35439         0.62600
O          -3.49257         3.45423        -0.60590
S           3.12639        -2.58732        -0.71520

Model compound RS-1m, conformer 43
Geometry @ B3LYP/6-31G(d)/vacuum
Energy -1399.3867191 Hartree @ B3LYP/6-311+G(d,p)/PCM(MeOH)
C          -3.95991        -1.22989        -0.25070
C          -5.16701        -1.87208        -0.57160
C          -6.30021        -1.13068        -0.87370
C          -6.26310         0.27102        -0.86380
C          -5.07580         0.91471        -0.54950
C          -3.90610         0.19311        -0.24320
C          -2.64740         0.86961         0.06750
C          -0.87070         2.54731         0.78580
C          -0.39650         1.08880         0.57140
C           0.49730         0.60540         1.72350
C           1.13790        -0.78790         1.53880
C           1.70490        -1.27470         2.88210
C           2.21450        -0.76550         0.43210
C           2.86539        -2.11780         0.06690
C           1.82389        -3.17150        -0.34380
C           3.91039        -1.96971        -1.06110
C           5.09990        -1.04291        -0.76320
C           4.82050         0.43409        -1.05200
C           5.44081         2.75259        -0.43840
H          -5.17961        -2.95729        -0.57230
H          -7.22541        -1.64638        -1.11800
H          -7.15260         0.84802        -1.09640
H          -5.04380         2.00061        -0.53080
H          -0.18329         3.27160         0.34440
H          -0.99569         2.77570         1.84960
H           0.16220         1.03950        -0.37450
H           1.29160         1.35040         1.88050
H          -0.11450         0.60310         2.63590
H           0.33509        -1.47470         1.24280
H           1.79250        -0.34110        -0.48800
H           2.99940        -0.06451         0.75120
H           3.39789        -2.49811         0.95260
H           4.30329        -2.96911        -1.28740
H           3.42299        -1.60711        -1.97440
H           5.93860        -1.32161        -1.41660
H           5.45529        -1.17981         0.26770
H           0.93000        -1.28150         3.65750
H           2.10779        -2.29050         2.81100
H           2.51590        -0.61910         3.22770
H           2.31169        -4.10630        -0.64500
H           1.13309        -3.41070         0.47120
H           1.22569        -2.82040        -1.19440
H           6.41821         3.15359        -0.73440
H           4.72190         2.94629        -1.23580
H           5.11331         3.26269         0.47510
H           6.10280         0.94369         0.46680
H          -2.13751        -1.39059         0.24700
N          -1.57780         0.23921         0.40660
N           5.49070         1.31469        -0.24530
O          -2.89861        -1.99999         0.03730
O           4.08240         0.79819        -1.96070
S          -2.50500         2.66481        -0.04360

Model compound RS-1m, conformer 44
Geometry @ B3LYP/6-31G(d)/vacuum
Energy -1399.3867104 Hartree @ B3LYP/6-311+G(d,p)/PCM(MeOH)
C          -4.23444         1.73936         0.43310
C          -5.20137         2.74844         0.57158
C          -6.48838         2.56128         0.08834
C          -6.84772         1.36467        -0.54857
C          -5.90061         0.36205        -0.69028
C          -4.58757         0.51622        -0.20519
C          -3.59397        -0.54841        -0.33222
C          -2.23233        -2.54421        -1.11211
C          -1.57259        -1.64315        -0.04131
C          -0.09574        -1.35784        -0.36908
C           0.81715        -1.00375         0.82576
C           0.38056         0.27535         1.55575
C           2.27684        -0.91773         0.32402
C           3.37919        -0.71314         1.38567
C           3.40322        -1.85659         2.41326
C           4.77154        -0.57848         0.73179
C           4.98276         0.69553        -0.09943
C           6.35140         0.70043        -0.77953
C           8.30802         2.09666        -1.37152
H          -4.90616         3.66983         1.06332
H          -7.22219         3.35473         0.20420
H          -7.85419         1.22356        -0.92975
H          -6.17110        -0.56344        -1.19111
H          -2.08484        -3.60602        -0.90428
H          -1.84775        -2.31953        -2.11271
H          -1.62986        -2.15784         0.93176
H           0.31710        -2.25646        -0.84873
H          -0.05938        -0.56025        -1.12409
H           0.74500        -1.84025         1.53686
H           2.51217        -1.83916        -0.23040
H           2.32604        -0.10282        -0.41213
H           3.17663         0.22228         1.92830
H           5.53348        -0.60265         1.52279
H           4.97332        -1.44442         0.08995
H           4.84771         1.58821         0.52652
H           4.23499         0.75736        -0.90053
H          -0.63977         0.19345         1.94029
H           1.03487         0.49074         2.40713
H           0.41233         1.14189         0.88240
H           3.58593        -2.82089         1.92107
H           4.20173        -1.70442         3.14876
H           2.46020        -1.93670         2.96436
H           8.25278         2.85804        -2.15923
H           9.06634         2.40058        -0.63999
H           8.60104         1.14424        -1.81550
H           6.58263         2.67414        -0.26652
H          -2.44622         1.17728         0.72277
N          -2.37934        -0.42508         0.07672
N           7.01756         1.89509        -0.73838
O          -3.00436         1.98103         0.91417
O           6.80451        -0.29507        -1.33378
S          -4.02295        -2.14371        -1.05920

Model compound RS-1m, conformer 45
Geometry @ B3LYP/6-31G(d)/vacuum
Energy -1399.3866563 Hartree @ B3LYP/6-311+G(d,p)/PCM(MeOH)
C           4.81904         1.01772        -1.16607
C           5.83587         1.96988        -1.34591
C           6.48597         2.52147        -0.25142
C           6.14263         2.13930         1.05346
C           5.13968         1.20074         1.24214
C           4.45528         0.62579         0.15392
C           3.38257        -0.34787         0.35156
C           1.81090        -2.13452         1.27244
C           1.65035        -1.77806        -0.23135
C           0.33135        -1.04508        -0.55597
C          -0.95448        -1.89716        -0.47302
C          -1.00656        -2.95427        -1.58798
C          -2.18186        -0.95789        -0.50542
C          -3.57062        -1.61205        -0.34440
C          -3.72807        -2.33443         1.00414
C          -4.71078        -0.59909        -0.59699
C          -4.79808         0.58185         0.38311
C          -6.08224         1.38450         0.16964
C          -7.04887         3.66193         0.08327
H           6.09228         2.25195        -2.36208
H           7.27178         3.25511        -0.41189
H           6.65724         2.56853         1.90737
H           4.87720         0.89324         2.25072
H           2.34368        -3.07937         1.40924
H           0.85306        -2.19354         1.79376
H           1.70789        -2.69962        -0.82097
H           0.25111        -0.18632         0.12464
H           0.42205        -0.62904        -1.56791
H          -0.95737        -2.42167         0.49399
H          -2.05161        -0.20600         0.28620
H          -2.16377        -0.40363        -1.45667
H          -3.68087        -2.36913        -1.13338
H          -4.61160        -0.20234        -1.61700
H          -5.67295        -1.12175        -0.56412
H          -3.91612         1.22972         0.30647
H          -4.82909         0.21016         1.41598
H          -1.88160        -3.60466        -1.48903
H          -1.05640        -2.47554        -2.57462
H          -0.12381        -3.60319        -1.57995
H          -3.52988        -1.66554         1.85104
H          -4.74514        -2.72657         1.12073
H          -3.03850        -3.18138         1.09116
H          -7.18492         4.26309         0.99064
H          -6.90608         4.33713        -0.76890
H          -7.94313         3.05985        -0.08349
H          -5.01050         3.12253         0.37490
H           3.54885        -0.14542        -1.96190
N           2.77497        -0.92740        -0.62430
N          -5.93296         2.74363         0.21913
O           4.23081         0.51666        -2.26368
O          -7.16589         0.84102        -0.01409
S           2.81452        -0.78177         2.00641

Model compound RS-1m, conformer 46
Geometry @ B3LYP/6-31G(d)/vacuum
Energy -1399.3866418 Hartree @ B3LYP/6-311+G(d,p)/PCM(MeOH)
C          -4.24840         1.68131         0.55710
C          -5.22450         2.66891         0.76741
C          -6.50700         2.50981         0.26281
C          -6.85270         1.36351        -0.46759
C          -5.89660         0.38251        -0.68080
C          -4.58760         0.50881        -0.17680
C          -3.58450        -0.53460        -0.38010
C          -2.20220        -2.45270        -1.30540
C          -1.55570        -1.63270        -0.16370
C          -0.07960        -1.30970        -0.45939
C           0.82520        -1.05130         0.76550
C           0.37380         0.15590         1.60140
C           2.28640        -0.90770         0.28220
C           3.38150        -0.78680         1.36400
C           3.39320        -1.99780         2.31071
C           4.77990        -0.60800         0.73760
C           4.97850         0.69020        -0.05740
C           6.45420         0.93500        -0.38000
C           8.02520         1.82899        -2.07190
H          -4.93990         3.55141         1.33140
H          -7.24810         3.28591         0.43540
H          -7.85590         1.24461        -0.86489
H          -6.15650        -0.50329        -1.25370
H          -2.04690        -3.52630        -1.18009
H          -1.81410        -2.14760        -2.28320
H          -1.61320        -2.22250         0.76570
H           0.34230        -2.16160        -1.01130
H          -0.04700        -0.45070        -1.14400
H           0.75870        -1.94680         1.40121
H           2.53250        -1.77510        -0.35040
H           2.33320        -0.02930        -0.37750
H           3.18070         0.11120         1.96711
H           5.53580        -0.61870         1.53021
H           5.00290        -1.46910         0.09040
H           4.63830         1.54280         0.54870
H           4.37770         0.69890        -0.97489
H          -0.64780         0.03280         1.97141
H           1.02220         0.30150         2.47180
H           0.40190         1.07810         1.00650
H           3.55770        -2.92980         1.75371
H           4.19860        -1.90680         3.04840
H           2.45220        -2.10110         2.86151
H           8.11400         2.90859        -2.24510
H           8.72440         1.53529        -1.28780
H           8.28110         1.30109        -2.99830
H           5.90850         1.66140        -2.21999
H          -2.45710         1.11270         0.81500
N          -2.37310        -0.43420         0.04441
N           6.69440         1.47209        -1.61549
O          -3.02330         1.89471         1.06340
O           7.34840         0.68559         0.42070
S          -3.99630        -2.07169        -1.23229

Model compound RS-1m, conformer 47
Geometry @ B3LYP/6-31G(d)/vacuum
Energy -1399.3865336 Hartree @ B3LYP/6-311+G(d,p)/PCM(MeOH)
C           4.80819         0.81311        -0.48130
C           6.17289         1.10101        -0.64700
C           7.13529         0.14851        -0.34460
C           6.76549        -1.11709         0.13320
C           5.42089        -1.41159         0.30000
C           4.41829        -0.47059        -0.00330
C           2.99899        -0.78629         0.15060
C           0.77199        -1.74510         0.90590
C           0.70619        -0.47690         0.02180
C          -0.30791         0.54540         0.56790
C          -0.90161         1.52650        -0.46430
C           0.16379         2.38830        -1.16160
C          -1.96351         2.45010         0.17510
C          -3.17691         1.79880         0.87550
C          -4.07681         2.90070         1.46010
C          -3.94751         0.85690        -0.06820
C          -5.12161         0.11260         0.58610
C          -5.59371        -1.05860        -0.27720
C          -7.57580        -2.28880        -1.10550
H           6.44239         2.08611        -1.01430
H           8.18629         0.39111        -0.47850
H           7.52130        -1.85839         0.37300
H           5.12900        -2.38729         0.67860
H           0.02590        -2.48720         0.61480
H           0.63760        -1.49920         1.96480
H           0.39989        -0.77509        -0.99380
H          -1.13211        -0.02470         1.01490
H           0.16859         1.10030         1.38840
H          -1.39301         0.92220        -1.24100
H          -1.45731         3.10230         0.90290
H          -2.34291         3.12060        -0.61070
H          -2.81051         1.19560         1.72030
H          -4.31581         1.42960        -0.93250
H          -3.27591         0.09180        -0.46990
H          -5.95171         0.79170         0.81480
H          -4.79141        -0.31510         1.54410
H           0.88049         1.78211        -1.72270
H          -0.30731         3.08480        -1.86560
H           0.73019         2.98320        -0.43380
H          -4.51771         3.51140         0.66100
H          -4.89771         2.48800         2.05690
H          -3.50361         3.57170         2.11070
H          -8.16860        -2.93370        -0.44530
H          -8.22691        -1.90210        -1.89850
H          -6.77540        -2.87760        -1.55540
H          -7.54021        -0.54470         0.11460
H           3.01319         1.41481        -0.59900
N           2.06349         0.06551        -0.08670
N          -6.94991        -1.20750        -0.36600
O           3.92399         1.77681        -0.78410
O          -4.80351        -1.81700        -0.82970
S           2.45840        -2.42929         0.66510

Model compound RS-1m, conformer 48
Geometry @ B3LYP/6-31G(d)/vacuum
Energy -1399.3865301 Hartree @ B3LYP/6-311+G(d,p)/PCM(MeOH)
C           4.83648         1.02145        -1.16166
C           5.85395         1.97118        -1.35082
C           6.49862         2.53931        -0.26165
C           6.14922         2.17653         1.04717
C           5.14575         1.24048         1.24506
C           4.46674         0.64902         0.16233
C           3.39412        -0.32265         0.36941
C           1.82287        -2.09998         1.30930
C           1.66588        -1.76341        -0.19963
C           0.34540        -1.03923        -0.53795
C          -0.93716        -1.89550        -0.44571
C          -0.98028        -2.97057        -1.54394
C          -2.16895        -0.96240        -0.49793
C          -3.55310        -1.62238        -0.32052
C          -3.71004        -2.30019         1.05112
C          -4.70047        -0.62877        -0.61385
C          -4.82543         0.56600         0.34465
C          -5.88410         1.55740        -0.14042
C          -7.69045         3.09134         0.57624
H           6.11468         2.23849        -2.36986
H           7.28468         3.27107        -0.42934
H           6.65936         2.61898         1.89702
H           4.87833         0.94825         2.25688
H           2.35606        -3.04255         1.45979
H           0.86358        -2.15316         1.82861
H           1.72813        -2.69252        -0.77681
H           0.26016        -0.17118         0.13000
H           0.43680        -0.63714        -1.55534
H          -0.94028        -2.40466         0.52960
H          -2.03993        -0.19225         0.27580
H          -2.15609        -0.43001        -1.46095
H          -3.65213        -2.40607        -1.08452
H          -4.58958        -0.22768        -1.62720
H          -5.65003        -1.18166        -0.60663
H          -3.87629         1.11659         0.38765
H          -5.04368         0.23330         1.36726
H          -1.85239        -3.62387        -1.43792
H          -1.02911        -2.50759        -2.53801
H          -0.09448        -3.61501        -1.52257
H          -3.53063        -1.59629         1.87369
H          -4.72168        -2.70575         1.17411
H          -3.00838        -3.13239         1.17543
H          -8.67868         2.74582         0.90243
H          -7.46436         4.03946         1.07958
H          -7.70670         3.25528        -0.50212
H          -6.51413         1.80417         1.79710
H           3.56885        -0.15201        -1.94663
N           2.78956        -0.91531        -0.60027
N          -6.67088         2.09312         0.84279
O           4.25404         0.50378        -2.25445
O          -6.00095         1.85894        -1.32299
S           2.82302        -0.73699         2.02860

Model compound RS-1m, conformer 49
Geometry @ B3LYP/6-31G(d)/vacuum
Energy -1399.3865151 Hartree @ B3LYP/6-311+G(d,p)/PCM(MeOH)
C          -3.70779        -1.74150         0.30979
C          -4.58160        -2.83860         0.38569
C          -5.92300        -2.69390         0.06259
C          -6.43229        -1.45230        -0.34461
C          -5.57789        -0.36330        -0.42431
C          -4.21000        -0.47630        -0.10881
C          -3.30249         0.66490        -0.21371
C          -2.29229         3.00030        -0.31551
C          -1.29769         1.82360        -0.15961
C          -0.24189         2.11150         0.91789
C           0.83381         1.02470         1.13669
C           1.68081         1.39500         2.36509
C           1.69971         0.81610        -0.12421
C           2.81250        -0.25250        -0.03911
C           2.25590        -1.65520         0.24589
C           3.63021        -0.21260        -1.34851
C           4.84511        -1.16470        -1.43731
C           5.88570        -0.90610        -0.35351
C           8.07751         0.13590         0.13819
H          -4.17240        -3.79160         0.70549
H          -6.58360        -3.55450         0.12989
H          -7.48339        -1.34160        -0.59181
H          -5.96899         0.60360        -0.72901
H          -1.95329         3.73260        -1.05111
H          -2.46459         3.50800         0.63929
H          -0.79959         1.66040        -1.12681
H           0.25201         3.06170         0.66479
H          -0.77139         2.27850         1.86579
H           0.30521         0.08940         1.35999
H           1.04771         0.55460        -0.97031
H           2.16211         1.78220        -0.38361
H           3.49241         0.00730         0.77999
H           2.96441        -0.44750        -2.19181
H           3.98181         0.81580        -1.51491
H           5.29110        -1.07280        -2.43641
H           4.51990        -2.20360        -1.32751
H           1.04501         1.56950         3.24109
H           2.39031         0.60360         2.62549
H           2.25741         2.31220         2.18409
H           3.06800        -2.37280         0.39329
H           1.64921        -1.66950         1.15719
H           1.62121        -2.00830        -0.57861
H           9.02520        -0.32470        -0.16581
H           8.21211         1.22360         0.18179
H           7.80361        -0.23060         1.12859
H           7.08411         0.01900        -1.74041
H          -1.94949        -1.06970         0.54179
N          -2.06250         0.60900         0.12719
N           7.00101        -0.22700        -0.76501
O          -2.42199        -1.94220         0.63879
O           5.71741        -1.25850         0.81089
S          -3.86779         2.24420        -0.87991

Model compound RS-1m, conformer 50
Geometry @ B3LYP/6-31G(d)/vacuum
Energy -1399.3864936 Hartree @ B3LYP/6-311+G(d,p)/PCM(MeOH)
C          -4.30269         1.57272         0.34270
C          -5.47303         2.34202         0.23676
C          -6.62421         1.80047        -0.31684
C          -6.64198         0.47758        -0.78172
C          -5.49226        -0.29089        -0.68091
C          -4.30876         0.22548        -0.11915
C          -3.10201        -0.58981         0.00888
C          -1.27323        -2.33867        -0.28213
C          -0.93424        -1.13110         0.62533
C           0.43984        -0.51392         0.32518
C           1.65607        -1.44092         0.53769
C           1.81566        -1.84619         2.01215
C           2.91768        -0.73770        -0.01185
C           4.24369        -1.52547         0.05117
C           4.14437        -2.88962        -0.65095
C           5.42102        -0.72903        -0.55413
C           5.71885         0.63321         0.09311
C           4.87809         1.77758        -0.48007
C           3.86525         3.98083         0.02559
H          -5.44182         3.36504         0.59785
H          -7.51907         2.41296        -0.39169
H          -7.54286         0.05865        -1.21894
H          -5.49728        -1.31327        -1.04880
H          -0.95083        -3.28875         0.14807
H          -0.82744        -2.22896        -1.27640
H          -0.96821        -1.45725         1.67578
H           0.42864        -0.16009        -0.71460
H           0.55215         0.38067         0.95259
H           1.49200        -2.35469        -0.05168
H           2.73545        -0.45104        -1.05662
H           3.03622         0.20627         0.53894
H           4.48848        -1.70862         1.10899
H           6.32111        -1.35226        -0.47774
H           5.24368        -0.55753        -1.62281
H           6.76565         0.89990        -0.10854
H           5.61999         0.58059         1.18631
H           0.92257        -2.34821         2.40089
H           2.65618        -2.53360         2.15293
H           1.99822        -0.96403         2.64017
H           5.10889        -3.41081        -0.63180
H           3.40799        -3.54706        -0.17652
H           3.85498        -2.76725        -1.70276
H           4.50498         4.86745         0.11716
H           3.56744         3.86399        -1.01719
H           2.97061         4.12579         0.64189
H           4.90451         2.68660         1.35885
H          -2.48285         1.48048         0.87096
N          -1.99300        -0.13032         0.47292
N           4.57280         2.77188         0.40905
O          -3.21934         2.15317         0.88262
O           4.53804         1.81208        -1.65748
S          -3.10289        -2.33483        -0.44719

Model compound RS-1m, conformer 51
Geometry @ B3LYP/6-31G(d)/vacuum
Energy -1399.3864923 Hartree @ B3LYP/6-311+G(d,p)/PCM(MeOH)
C           5.20830        -1.55370        -0.02316
C           6.50048        -2.07528        -0.19947
C           7.58587        -1.22712        -0.36525
C           7.41483         0.16473        -0.36135
C           6.14349         0.69004        -0.18724
C           5.02118        -0.14189        -0.01060
C           3.68297         0.40996         0.19458
C           1.61107         1.89102         0.21678
C           1.40470         0.41100         0.62058
C           0.19670        -0.24306        -0.06656
C          -1.17612         0.39938         0.22695
C          -1.54735         0.30798         1.71600
C          -2.24064        -0.26464        -0.67469
C          -3.67000         0.31804        -0.62714
C          -3.72519         1.77499        -1.11011
C          -4.59989        -0.59761        -1.45298
C          -6.09626        -0.21083        -1.49503
C          -6.73890        -0.16426        -0.11318
C          -8.16237        -1.39269         1.49808
H           6.61550        -3.15450        -0.20311
H           8.57760        -1.65059        -0.50190
H           8.26553         0.82538        -0.49593
H           6.00363         1.76754        -0.19326
H           1.08534         2.58193         0.87849
H           1.29017         2.07300        -0.81441
H           1.27870         0.35592         1.71218
H           0.38164        -0.22932        -1.14954
H           0.17328        -1.30093         0.22848
H          -1.11557         1.46311        -0.04496
H          -1.88589        -0.22696        -1.71624
H          -2.28685        -1.33295        -0.41180
H          -4.02838         0.29997         0.40852
H          -4.23781        -0.63104        -2.49087
H          -4.51621        -1.62390        -1.06822
H          -6.62342        -0.91917        -2.14752
H          -6.21830         0.78225        -1.93767
H          -0.80198         0.79325         2.35614
H          -2.50847         0.78935         1.92154
H          -1.62452        -0.74022         2.03383
H          -4.72476         2.19380        -0.96426
H          -3.02915         2.41018        -0.55170
H          -3.46351         1.85192        -2.17468
H          -9.25086        -1.46252         1.38501
H          -7.80511        -2.28258         2.03040
H          -7.92000        -0.50449         2.08324
H          -7.63046        -1.97671        -0.47818
H           3.35892        -1.89415         0.22967
N           2.63303        -0.32514         0.31140
N          -7.50732        -1.24930         0.21070
O           4.19766        -2.42423         0.12711
O          -6.55180         0.77040         0.66174
S           3.41980         2.18861         0.33711

Model compound RS-1m, conformer 52
Geometry @ B3LYP/6-31G(d)/vacuum
Energy -1399.3864131 Hartree @ B3LYP/6-311+G(d,p)/PCM(MeOH)
C          -3.95836         1.91315         0.04936
C          -4.83179         3.01281         0.02277
C          -6.20196         2.82132        -0.08040
C          -6.74082         1.52913        -0.16234
C          -5.88738         0.43678        -0.13664
C          -4.49246         0.59507        -0.02555
C          -3.59265        -0.55567         0.02645
C          -2.52349        -2.83993        -0.26223
C          -1.59799        -1.71231         0.25342
C          -0.23183        -1.72949        -0.45604
C           0.95063        -1.10157         0.31452
C           0.75786         0.39692         0.59171
C           2.25507        -1.38523        -0.46366
C           3.58266        -0.93970         0.18683
C           3.79317        -1.58648         1.56494
C           4.74309        -1.25222        -0.78244
C           6.10565        -0.65895        -0.39821
C           6.12026         0.86930        -0.48178
C           7.15514         2.92624         0.42917
H          -4.39839         4.00604         0.08257
H          -6.86115         3.68535        -0.10095
H          -7.81301         1.38316        -0.24817
H          -6.29872        -0.56625        -0.20931
H          -2.36545        -3.77889         0.27243
H          -2.38125        -3.01128        -1.33463
H          -1.44040        -1.85711         1.33480
H           0.02184        -2.77994        -0.65777
H          -0.34602        -1.24547        -1.43576
H           1.00665        -1.62129         1.28325
H           2.31567        -2.46768        -0.65874
H           2.17788        -0.90336        -1.44945
H           3.55347         0.15045         0.31290
H           4.84860        -2.34190        -0.88192
H           4.48749        -0.86190        -1.77356
H           6.86336        -1.02300        -1.10640
H           6.42888        -0.99660         0.59446
H          -0.14744         0.58694         1.17506
H           1.60289         0.80934         1.15283
H           0.67586         0.96181        -0.34562
H           3.80295        -2.68217         1.48622
H           4.74158        -1.27888         2.01957
H           3.00026        -1.31147         2.26865
H           6.91745         3.34428         1.41443
H           8.18839         3.19174         0.17312
H           6.48264         3.35650        -0.31419
H           7.48209         0.91698         1.05195
H          -2.17037         1.28418         0.13154
N          -2.31235        -0.44202         0.09770
N           6.95454         1.48861         0.40839
O          -2.64270         2.16190         0.14326
O           5.45118         1.48530        -1.30450
S          -4.23548        -2.24302         0.02317

Model compound RS-1m, conformer 53
Geometry @ B3LYP/6-31G(d)/vacuum
Energy -1399.3862946 Hartree @ B3LYP/6-311+G(d,p)/PCM(MeOH)
C           4.59759        -0.89223         1.26325
C           5.72354        -1.66809         1.58452
C           6.55219        -2.15498         0.58396
C           6.28224        -1.88399        -0.76525
C           5.17372        -1.11848        -1.09328
C           4.31518        -0.60404        -0.10263
C           3.15792         0.22102        -0.44474
C           1.18284         1.31873        -1.61890
C           1.30179         1.56432        -0.09528
C          -0.02345         1.36925         0.65711
C          -1.18142         2.29174         0.22464
C          -0.83533         3.77939         0.41085
C          -2.47904         1.97077         1.00091
C          -3.07504         0.54995         0.88148
C          -4.29838         0.43866         1.80730
C          -3.40412         0.19255        -0.58280
C          -3.99985        -1.20812        -0.80243
C          -5.51687        -1.26265        -0.60319
C          -7.40818        -2.71426         0.06737
H           5.91700        -1.87103         2.63300
H           7.41784        -2.75465         0.85329
H           6.93030        -2.27006        -1.54576
H           4.95440        -0.91341        -2.13754
H           0.93740         2.22784        -2.17112
H           0.43227         0.55329        -1.84369
H           1.66991         2.58757         0.07085
H          -0.31481         0.31827         0.53717
H           0.17210         1.51439         1.72851
H          -1.37354         2.13020        -0.84584
H          -2.29623         2.17762         2.06625
H          -3.25043         2.68848         0.68484
H          -2.32731        -0.17336         1.24183
H          -4.11139         0.92362        -0.99378
H          -2.48749         0.26602        -1.18004
H          -3.49238        -1.95365        -0.17475
H          -3.82340        -1.51104        -1.84392
H          -1.68343         4.41297         0.12705
H          -0.59394         3.99825         1.45913
H           0.02093         4.08946        -0.19859
H          -5.11308         1.08701         1.46528
H          -4.68817        -0.58404         1.84918
H          -4.03579         0.73048         2.83128
H          -7.63581        -2.98202         1.10567
H          -7.94433        -1.80071        -0.19309
H          -7.74507        -3.52629        -0.58889
H          -5.33054        -3.17712         0.11061
H           3.07988         0.06757         1.87627
N           2.33045         0.66598         0.43496
N          -5.99174        -2.44510        -0.10462
O           3.83111        -0.45400         2.27426
O          -6.24927        -0.32750        -0.90660
S           2.83108         0.70705        -2.15089

Model compound RS-1m, conformer 54
Geometry @ B3LYP/6-31G(d)/vacuum
Energy -1399.3862231 Hartree @ B3LYP/6-311+G(d,p)/PCM(MeOH)
C           4.82800         0.83449        -0.49572
C           6.18545         1.14627        -0.67690
C           7.16653         0.20316        -0.40718
C           6.82347        -1.07661         0.05258
C           5.48638        -1.39477         0.23446
C           4.46499        -0.46369        -0.03596
C           3.05371        -0.80406         0.13313
C           0.85532        -1.81260         0.90499
C           0.75443        -0.52957         0.04536
C          -0.26798         0.46496         0.62617
C          -0.88798         1.46499        -0.37225
C           0.15822         2.35561        -1.06271
C          -1.94624         2.36124         0.31099
C          -3.16673         1.68739         0.97921
C          -4.01649         2.76605         1.67324
C          -3.98691         0.86400        -0.03332
C          -5.17181         0.09584         0.56857
C          -5.94342        -0.68046        -0.49904
C          -7.26525        -2.72705        -0.94111
H           6.43433         2.14196        -1.02981
H           8.21159         0.46429        -0.55255
H           7.59403        -1.81043         0.26705
H           5.21534        -2.38166         0.59937
H           0.11663        -2.56217         0.61332
H           0.73434        -1.58741         1.97012
H           0.43816        -0.81393        -0.97147
H          -1.07890        -0.12677         1.07028
H           0.21045         1.00598         1.45472
H          -1.38477         0.87707        -1.15819
H          -1.43371         2.97249         1.06915
H          -2.32225         3.07175        -0.43992
H          -2.80441         1.00391         1.76265
H          -4.36888         1.51874        -0.82587
H          -3.33266         0.13904        -0.53329
H          -5.88297         0.79322         1.03020
H          -4.83024        -0.57612         1.36852
H           0.87280         1.77197        -1.64976
H          -0.33109         3.06408        -1.74144
H           0.72884         2.93800        -0.32815
H          -4.45177         3.45468         0.93744
H          -4.83901         2.33613         2.25486
H          -3.40545         3.36029         2.36272
H          -6.83003        -3.72783        -1.04627
H          -8.28492        -2.82535        -0.54827
H          -7.30622        -2.24938        -1.92099
H          -6.28369        -2.17569         0.86539
H           3.02278         1.41272        -0.57496
N           2.10073         0.03643        -0.07270
N          -6.44490        -1.88627        -0.08818
O           3.92524         1.79023        -0.76697
O          -6.11190        -0.24177        -1.63118
S           2.54700        -2.46622         0.62372

Model compound RS-1m, conformer 55
Geometry @ B3LYP/6-31G(d)/vacuum
Energy -1399.3861528 Hartree @ B3LYP/6-311+G(d,p)/PCM(MeOH)
C           2.84810         1.89400         0.45120
C           3.55809         3.00160         0.94220
C           4.92379         3.11511         0.72460
C           5.62030         2.12921         0.01100
C           4.92920         1.03021        -0.47600
C           3.54470         0.88070        -0.26760
C           2.81720        -0.29040        -0.75460
C           2.04800        -2.38920        -1.98990
C           1.00800        -1.71150        -1.05370
C           0.67280        -2.58830         0.17210
C          -0.21270        -1.94170         1.25910
C          -0.38120        -2.93280         2.42210
C          -1.56600        -1.46590         0.68810
C          -2.53640        -0.79490         1.68480
C          -1.92190         0.43940         2.36650
C          -3.89830        -0.47901         1.02490
C          -3.88550         0.60169        -0.06870
C          -5.24090         0.69769        -0.76860
C          -6.94210         2.25339        -1.67080
H           3.00409         3.75780         1.48920
H           5.45509         3.98121         1.11070
H           6.68769         2.22431        -0.16200
H           5.46220         0.26751        -1.03720
H           1.84740        -2.17470        -3.04300
H           2.08460        -3.47210        -1.85020
H           0.09200        -1.52740        -1.62550
H           0.18680        -3.50360        -0.19730
H           1.62040        -2.90000         0.63290
H           0.32960        -1.06500         1.63570
H          -1.36710        -0.75960        -0.12840
H          -2.07730        -2.32820         0.23200
H          -2.76260        -1.52590         2.47370
H          -4.31540        -1.39111         0.58360
H          -4.60150        -0.16871         1.81030
H          -3.15140         0.34609        -0.84410
H          -3.58550         1.57400         0.34110
H           0.59320        -3.28730         2.77870
H          -0.89650        -2.47950         3.27490
H          -0.96170        -3.81170         2.11130
H          -2.66180         0.94460         2.99960
H          -1.07500         0.16960         3.00630
H          -1.55240         1.16960         1.63580
H          -6.77020         2.82059        -2.59390
H          -7.39700         1.29389        -1.92080
H          -7.62880         2.82089        -1.03130
H          -5.13030         2.74419        -0.66690
H           1.18170         1.01180         0.25070
N           1.54260        -0.41930        -0.62840
N          -5.69580         1.97029        -0.98330
O           1.52640         1.84120         0.68670
O          -5.86190        -0.29851        -1.12360
S           3.67720        -1.66410        -1.54180

Model compound RS-1m, conformer 56
Geometry @ B3LYP/6-31G(d)/vacuum
Energy -1399.3860841 Hartree @ B3LYP/6-311+G(d,p)/PCM(MeOH)
C           5.35685        -0.95361        -0.58942
C           6.58000        -1.01785        -1.27692
C           7.26442         0.14296        -1.60700
C           6.75052         1.40083        -1.26040
C           5.54352         1.47544        -0.58209
C           4.82014         0.31761        -0.23701
C           3.53734         0.39523         0.46061
C           1.52945         1.11499         1.86183
C           1.56242        -0.37124         1.40853
C           0.47250        -0.72369         0.37404
C          -0.97127        -0.79038         0.91984
C          -1.17256        -2.00821         1.83641
C          -1.95880        -0.78995        -0.26801
C          -3.46810        -0.80829         0.05926
C          -3.89325         0.40827         0.89643
C          -4.25993        -0.92542        -1.26117
C          -5.78410        -1.06102        -1.11428
C          -6.50551         0.28216        -0.97713
C          -8.48917         1.41266        -0.01704
H           6.96555        -1.99904        -1.53493
H           8.21039         0.07176        -2.13764
H           7.29089         2.30694        -1.51578
H           5.14589         2.44725        -0.30257
H           1.80980         1.22396         2.91297
H           0.55155         1.57698         1.70982
H           1.44561        -1.01168         2.28993
H           0.52960         0.01451        -0.43748
H           0.73423        -1.69233        -0.07137
H          -1.15457         0.11665         1.51428
H          -1.75485         0.09571        -0.88785
H          -1.72899        -1.66037        -0.90153
H          -3.68330        -1.71489         0.64572
H          -4.06344        -0.05053        -1.89275
H          -3.88588        -1.80172        -1.80606
H          -6.04090        -1.73351        -0.28399
H          -6.18795        -1.52653        -2.02409
H          -2.16857        -2.01161         2.29124
H          -1.06066        -2.94218         1.27031
H          -0.44577        -2.03042         2.65618
H          -3.73927         1.34099         0.34121
H          -4.95333         0.36034         1.16715
H          -3.32722         0.46973         1.83264
H          -8.01693         2.24988        -0.53275
H          -9.48057         1.23783        -0.45344
H          -8.60966         1.66364         1.04313
H          -7.88774        -0.61225         0.24762
H           3.90467        -1.88802         0.19622
N           2.87827        -0.64713         0.83006
N          -7.62198         0.26030        -0.18526
O           4.74451        -2.11097        -0.29355
O          -6.12740         1.29003        -1.56344
S           2.77398         1.98571         0.82795

Model compound RS-1m, conformer 57
Geometry @ B3LYP/6-31G(d)/vacuum
Energy -1399.3860649 Hartree @ B3LYP/6-311+G(d,p)/PCM(MeOH)
C           3.57680         1.83580        -0.06380
C           4.41540         2.96200        -0.03600
C           5.79080         2.81320         0.06980
C           6.36940         1.53850         0.15280
C           5.55050         0.42010         0.12600
C           4.15160         0.53490         0.01290
C           3.28750        -0.64310        -0.03810
C           2.28561        -2.95870         0.24890
C           1.32550        -1.85620        -0.25910
C          -0.03240        -1.90910         0.46360
C          -1.23210        -1.28211        -0.27860
C          -1.03470         0.21110        -0.58640
C          -2.52540        -1.51451         0.53710
C          -3.84620        -1.38381        -0.25510
C          -4.10229        -2.63261        -1.11410
C          -5.05290        -1.12771         0.67270
C          -5.10590         0.27749         1.29020
C          -5.38140         1.35189         0.23560
C          -4.88970         3.67909        -0.45300
H           3.95180         3.94140        -0.09800
H           6.42280         3.69730         0.09070
H           7.44550         1.42610         0.24000
H           5.99270        -0.56970         0.19940
H           2.15531        -3.89880        -0.29110
H           2.15001        -3.14100         1.32040
H           1.16111        -2.00520        -1.33880
H          -0.26919        -2.96670         0.64610
H           0.08630        -1.44340         1.45220
H          -1.32970        -1.81530        -1.23690
H          -2.50059        -2.51851         0.98700
H          -2.51750        -0.81101         1.38220
H          -3.77230        -0.52501        -0.93670
H          -5.97650        -1.26291         0.09980
H          -5.05999        -1.87631         1.47740
H          -4.19170         0.50609         1.85240
H          -5.93260         0.32089         2.01240
H          -0.20610         0.38090        -1.27980
H          -1.93490         0.64459        -1.03540
H          -0.81710         0.77150         0.33220
H          -4.26909        -3.51421        -0.48060
H          -4.98969        -2.49941        -1.74270
H          -3.25769        -2.85571        -1.77610
H          -5.33250         4.52249         0.09120
H          -3.93730         4.00159        -0.88910
H          -5.56720         3.37659        -1.25260
H          -4.07390         2.60809         1.19590
H           1.81140         1.14840        -0.15790
N           2.00430        -0.56650        -0.10820
N          -4.70430         2.52729         0.41150
O           2.25350         2.04260        -0.16080
O          -6.16740         1.16899        -0.68800
S           3.97931        -2.30990        -0.03430

Model compound RS-1m, conformer 58
Geometry @ B3LYP/6-31G(d)/vacuum
Energy -1399.3859736 Hartree @ B3LYP/6-311+G(d,p)/PCM(MeOH)
C          -2.87639        -1.87020         0.48700
C          -3.60159        -2.96010         0.99510
C          -4.96709        -3.06250         0.77130
C          -5.64839        -2.08290         0.03450
C          -4.94229        -1.00130        -0.46930
C          -3.55729        -0.86330        -0.25550
C          -2.81409         0.28990        -0.76030
C          -2.01719         2.35780        -2.03000
C          -0.98879         1.68610        -1.07650
C          -0.65019         2.58160         0.13450
C           0.22851         1.94930         1.23520
C           0.39901         2.96050         2.38050
C           1.58111         1.45500         0.67810
C           2.54901         0.80630         1.69210
C           1.93111        -0.41210         2.39900
C           3.91401         0.47490         1.04670
C           3.90311        -0.60970        -0.04120
C           5.32211        -0.99080        -0.46640
C           6.72781        -1.71020        -2.37350
H          -3.05929        -3.71150         1.56000
H          -5.51029        -3.91500         1.17080
H          -6.71579        -2.16940        -0.14290
H          -5.46359        -0.24370        -1.04820
H          -1.81399         2.12240        -3.07820
H          -2.04269         3.44350        -1.90990
H          -0.07179         1.48210        -1.64020
H          -0.15729         3.48720        -0.24960
H          -1.59679         2.90800         0.58700
H          -0.31929         1.08240         1.62620
H           1.38281         0.72760        -0.12040
H           2.09441         2.30540         0.20100
H           2.77271         1.55350         2.46630
H           4.34011         1.39520         0.62310
H           4.61211         0.14790         1.82490
H           3.31191        -0.29860        -0.91160
H           3.43291        -1.52370         0.34630
H          -0.57459         3.32740         2.72650
H           0.90801         2.51980         3.24350
H           0.98611         3.83010         2.05610
H           2.67111        -0.90880         3.03790
H           1.08851        -0.12370         3.03630
H           1.55291        -1.15480         1.68570
H           7.05321        -1.04470        -3.18190
H           7.47081        -1.69350        -1.57480
H           6.64921        -2.73120        -2.76740
H           4.66081        -1.20330        -2.39750
H          -1.19829        -1.01140         0.28100
N          -1.53859         0.40750        -0.63080
N           5.47211        -1.26230        -1.79990
O          -1.55579        -1.82780         0.72980
O           6.24821        -1.06470         0.33340
S          -3.65579         1.65840        -1.57680

Model compound RS-1m, conformer 59
Geometry @ B3LYP/6-31G(d)/vacuum
Energy -1399.3858422 Hartree @ B3LYP/6-311+G(d,p)/PCM(MeOH)
C          -3.99551         0.12344         1.39379
C          -5.18045         0.73843         1.83084
C          -6.04180         1.33425         0.92115
C          -5.74714         1.33571        -0.45004
C          -4.58056         0.73089        -0.89219
C          -3.68692         0.11229         0.00340
C          -2.46736        -0.54490        -0.46254
C          -0.41165        -1.25947        -1.78625
C          -0.51113        -1.78181        -0.33199
C           0.79555        -1.61839         0.45975
C           2.01912        -2.36310        -0.11302
C           1.79932        -3.88536        -0.15633
C           3.29846        -2.05419         0.69817
C           3.77348        -0.58642         0.78492
C           4.99605        -0.49196         1.71213
C           4.06730        -0.00938        -0.61589
C           4.56952         1.45292        -0.66315
C           3.58895         2.43368        -0.02850
C           1.75242         4.03382        -0.47774
H          -5.39231         0.73140         2.89523
H          -6.95292         1.80619         1.27979
H          -6.42145         1.80643        -1.15857
H          -4.34273         0.73698        -1.95244
H          -0.09792        -2.03454        -2.48810
H           0.27979        -0.41292        -1.85884
H          -0.79535        -2.84428        -0.35604
H           1.00546        -0.54394         0.52707
H           0.61440        -1.96092         1.48767
H           2.17869        -2.02486        -1.14741
H           3.14700        -2.42427         1.72314
H           4.11907        -2.65813         0.28143
H           2.98197         0.01843         1.24320
H           4.82394        -0.63857        -1.10740
H           3.16456        -0.07692        -1.23732
H           4.76912         1.72241        -1.70872
H           5.51411         1.54820        -0.12047
H           0.95700        -4.16908        -0.79734
H           2.68920        -4.39549        -0.54292
H           1.60041        -4.28120         0.84795
H           5.24446         0.55071         1.92764
H           4.79326        -0.98582         2.66968
H           5.87461        -0.97975         1.26773
H           1.75161         4.03314         0.61308
H           1.97341         5.04727        -0.83441
H           0.76012         3.74050        -0.83965
H           2.90887         2.94695        -1.89620
H          -2.40719        -0.80919         1.85119
N          -1.60921        -1.07789         0.33417
N           2.76706         3.08743        -0.90665
O          -3.20105        -0.43188         2.32166
O           3.51742         2.58890         1.18748
S          -2.10019        -0.68590        -2.22461

Model compound RS-1m, conformer 60
Geometry @ B3LYP/6-31G(d)/vacuum
Energy -1399.3858242 Hartree @ B3LYP/6-311+G(d,p)/PCM(MeOH)
C          -3.80449        -1.55010         0.17910
C          -4.82979        -2.50990         0.16350
C          -6.12490        -2.15130        -0.18160
C          -6.43549        -0.82640        -0.52050
C          -5.43009         0.12850        -0.51021
C          -4.10449        -0.20230        -0.17000
C          -3.03739         0.79730        -0.18130
C          -1.68789         2.95690        -0.12180
C          -0.88549         1.63740        -0.00611
C           0.16611         1.70519         1.11079
C           1.01181         0.43289         1.33760
C           1.94311         0.65889         2.54069
C           1.79801         0.03679         0.06900
C           2.71141        -1.20101         0.19049
C           1.93941        -2.45641         0.62809
C           3.44671        -1.49831        -1.13471
C           4.32331        -0.36381        -1.71601
C           5.36571         0.14969        -0.72830
C           7.69071        -0.13021         0.07880
H          -4.57380        -3.53000         0.43150
H          -6.90490        -2.90830        -0.18521
H          -7.45089        -0.54840        -0.78500
H          -5.66669         1.15880        -0.76180
H          -1.21959         3.66640        -0.80700
H          -1.81499         3.43550         0.85469
H          -0.38349         1.45169        -0.96710
H           0.83691         2.54949         0.89340
H          -0.35299         1.95110         2.04739
H           0.31331        -0.37511         1.59109
H           1.09111        -0.14631        -0.75380
H           2.41631         0.89589        -0.22001
H           3.47501        -0.98541         0.94800
H           4.07791        -2.38601        -0.98691
H           2.70881        -1.77521        -1.90131
H           3.70451         0.49249        -1.99720
H           4.80481        -0.72781        -2.63331
H           1.38201         1.02999         3.40700
H           2.44281        -0.26601         2.84680
H           2.72461         1.38999         2.30000
H           2.59900        -3.33231         0.66270
H           1.49850        -2.33971         1.62329
H           1.12261        -2.68301        -0.06990
H           8.00041        -1.00851         0.65819
H           8.55761         0.25139        -0.47380
H           7.33471         0.64169         0.76250
H           6.74031        -1.14341        -1.53371
H          -1.97719        -1.15520         0.49800
N          -1.83229         0.53820         0.18849
N           6.59361        -0.44791        -0.81681
O          -2.57229        -1.95560         0.52550
O           5.10731         1.01239         0.10740
S          -3.33959         2.47670        -0.76741

Model compound RS-1m, conformer 61
Geometry @ B3LYP/6-31G(d)/vacuum
Energy -1399.3858113 Hartree @ B3LYP/6-311+G(d,p)/PCM(MeOH)
C          -3.87873        -1.79016         0.36861
C          -4.75143        -2.88093         0.51357
C          -6.11794        -2.71734         0.33775
C          -6.65363        -1.46262         0.01330
C          -5.80051        -0.37952        -0.13352
C          -4.40836        -0.51157         0.03257
C          -3.50424         0.62371        -0.14378
C          -2.48237         2.95098        -0.30180
C          -1.49104         1.76149        -0.27833
C          -0.32361         2.01381         0.68720
C           0.74993         0.90720         0.77696
C           1.70927         1.23301         1.93292
C           1.47808         0.69342        -0.56815
C           2.51151        -0.46792        -0.59232
C           2.35396        -1.30632        -1.87242
C           3.95131         0.06102        -0.42926
C           5.01082        -1.02279        -0.18547
C           6.35647        -0.41642         0.21560
C           8.81280        -0.63238        -0.00727
H          -4.32142        -3.84439         0.76804
H          -6.77714        -3.57340         0.45651
H          -7.72374        -1.33726        -0.11853
H          -6.21103         0.59719        -0.37443
H          -2.21518         3.69620        -1.05377
H          -2.54595         3.43879         0.67646
H          -1.10104         1.61629        -1.29667
H           0.15828         2.96023         0.39979
H          -0.74841         2.17250         1.68781
H           0.23388        -0.03115         1.02600
H           0.72299         0.49828        -1.33945
H           1.97306         1.63152        -0.86304
H           2.29732        -1.13054         0.26085
H           4.22200         0.63846        -1.32562
H           4.00593         0.76069         0.40959
H           5.12475        -1.67736        -1.05820
H           4.68831        -1.66431         0.64786
H           1.15648         1.36722         2.87042
H           2.43985         0.43475         2.09615
H           2.26634         2.15881         1.73933
H           3.04298        -2.15821        -1.89621
H           1.33661        -1.70577        -1.95676
H           2.54710        -0.69623        -2.76492
H           9.36044        -0.34915        -0.91408
H           8.74882         0.23104         0.65637
H           9.36216        -1.43484         0.50030
H           7.31097        -1.82273        -0.93389
H          -2.09996        -1.13665         0.42779
N          -2.23562         0.54787         0.06133
N           7.45360        -1.03516        -0.31889
O          -2.56714        -2.00858         0.55489
O           6.43929         0.54200         0.97606
S          -4.11819         2.22273        -0.71058

Model compound RS-1m, conformer 62
Geometry @ B3LYP/6-31G(d)/vacuum
Energy -1399.3857805 Hartree @ B3LYP/6-311+G(d,p)/PCM(MeOH)
C          -4.24901         1.10368         0.88331
C          -5.33625         1.98633         0.77616
C          -6.18239         1.93178        -0.32209
C          -5.97014         0.99547        -1.34409
C          -4.89925         0.11981        -1.24829
C          -4.01798         0.15193        -0.15057
C          -2.87606        -0.75706        -0.05779
C          -1.23948        -2.69988        -0.30863
C          -0.93137        -1.67353         0.81730
C           0.33165        -0.82776         0.55020
C           1.67828        -1.57096         0.69367
C           1.97791        -1.91750         2.16136
C           2.79508        -0.71024         0.06099
C           4.22292        -1.29664         0.07292
C           4.28962        -2.67797        -0.59885
C           5.24330        -0.35455        -0.60374
C           5.37111         1.05157         0.00476
C           4.34840         2.04916        -0.54637
C           3.03907         4.08637        -0.02587
H          -5.48869         2.70262         1.57720
H          -7.01935         2.62243        -0.38543
H          -6.63666         0.95215        -2.19972
H          -4.73604        -0.61391        -2.03292
H          -1.66554        -3.62408         0.09096
H          -0.35573        -2.94798        -0.90049
H          -0.81278        -2.21313         1.76361
H           0.24633        -0.40542        -0.46010
H           0.31597         0.02439         1.24226
H           1.61237        -2.51229         0.12854
H           2.52192        -0.48508        -0.97900
H           2.80142         0.25717         0.58296
H           4.53969        -1.41634         1.12066
H           6.22652        -0.84030        -0.56156
H           4.99346        -0.23591        -1.66508
H           6.35792         1.46061        -0.25291
H           5.33163         1.01147         1.10223
H           2.89309        -2.51074         2.25867
H           2.10792        -1.00377         2.75624
H           1.16957        -2.49709         2.62115
H           3.93946        -2.62402        -1.63784
H           5.31885        -3.05573        -0.61594
H           3.67694        -3.42174        -0.07821
H           2.15577         4.10335         0.62279
H           3.53943         5.06098         0.03259
H           2.72465         3.90943        -1.05524
H           4.31154         2.98554         1.27875
H          -2.75994         0.50365         1.89376
N          -2.08371        -0.78188         0.95655
N           3.93612         3.00499         0.34170
O          -3.46863         1.20163         1.97147
O           3.95992         2.01062        -1.70856
S          -2.48622        -1.89913        -1.39533

Model compound RS-1m, conformer 63
Geometry @ B3LYP/6-31G(d)/vacuum
Energy -1399.3857427 Hartree @ B3LYP/6-311+G(d,p)/PCM(MeOH)
C          -5.05813         1.56658         0.12661
C          -6.24742         2.15986        -0.32784
C          -7.17975         1.41599        -1.03660
C          -6.95447         0.05953        -1.31167
C          -5.78326        -0.53570        -0.86816
C          -4.81337         0.19150        -0.15173
C          -3.56811        -0.42905         0.29865
C          -1.74652        -2.06050         1.02818
C          -1.45529        -0.55051         1.25178
C          -0.33576         0.00389         0.34550
C           1.09725        -0.46586         0.68052
C           1.58762         0.11383         2.01723
C           2.03418        -0.09048        -0.48933
C           3.50851        -0.53780        -0.38522
C           3.65566        -2.06580        -0.33521
C           4.29156         0.07797        -1.56531
C           5.80983        -0.21019        -1.61607
C           6.54899         0.27031        -0.37215
C           7.94834         2.07979         0.57614
H          -6.40815         3.20953        -0.10353
H          -8.09484         1.89321        -1.37776
H          -7.68834        -0.52108        -1.86176
H          -5.60855        -1.58904        -1.06966
H          -2.02734        -2.56051         1.95900
H          -0.89855        -2.58944         0.58798
H          -1.18198        -0.39531         2.30127
H          -0.58140        -0.26436        -0.69122
H          -0.37651         1.09976         0.39841
H           1.08662        -1.56205         0.76850
H           1.61090        -0.50235        -1.41836
H           2.00653         1.00412        -0.60599
H           3.93807        -0.13460         0.53906
H           3.85513        -0.28008        -2.50907
H           4.14397         1.16722        -1.55565
H           6.22485         0.25347        -2.52062
H           5.98874        -1.28638        -1.69801
H           2.57498        -0.27341         2.28740
H           1.66184         1.20779         1.96110
H           0.91016        -0.12900         2.84351
H           3.32133        -2.52928        -1.27387
H           4.69665        -2.34893        -0.15645
H           3.06351        -2.50003         0.47760
H           7.84085         1.43331         1.44826
H           9.01319         2.18727         0.33746
H           7.53738         3.06953         0.80955
H           7.22513         1.90214        -1.41764
H          -3.42116         1.76348         1.06522
N          -2.68768         0.19778         0.99787
N           7.22523         1.45152        -0.51441
O          -4.19738         2.33627         0.81114
O           6.51092        -0.34804         0.68862
S          -3.17021        -2.13350        -0.13119

Model compound RS-1m, conformer 64
Geometry @ B3LYP/6-31G(d)/vacuum
Energy -1399.3857037 Hartree @ B3LYP/6-311+G(d,p)/PCM(MeOH)
C           4.73821        -1.72509        -0.14954
C           5.95742        -2.38755        -0.36821
C           7.13865        -1.66913        -0.48436
C           7.13896        -0.27020        -0.38719
C           5.94095         0.39354        -0.17046
C           4.72512        -0.30500        -0.04215
C           3.46385         0.39110         0.20780
C           1.58858         2.10944         0.34275
C           1.20134         0.64153         0.64644
C          -0.07560         0.18866        -0.07711
C          -1.35891         0.97692         0.26311
C          -1.76754         0.80502         1.73564
C          -2.48327         0.52613        -0.69644
C          -3.84732         1.22996        -0.54895
C          -3.74386         2.75308        -0.72967
C          -4.88429         0.67433        -1.55007
C          -5.18112        -0.84238        -1.48307
C          -5.64060        -1.30116        -0.10322
C          -7.60944        -1.86577         1.28852
H           5.93961        -3.47009        -0.44393
H           8.07145        -2.20050        -0.65499
H           8.06425         0.28922        -0.48313
H           5.93371         1.47805        -0.10410
H           1.15046         2.81229         1.05380
H           1.29334         2.39929        -0.67129
H           1.06622         0.52840         1.73237
H           0.11493         0.25089        -1.15764
H          -0.23310        -0.87458         0.14786
H          -1.15715         2.04319         0.08240
H          -2.13175         0.65644        -1.73236
H          -2.63099        -0.54969        -0.54369
H          -4.22584         1.02748         0.45971
H          -5.82815         1.21931        -1.40791
H          -4.55305         0.90252        -2.57356
H          -4.28312        -1.41750        -1.72654
H          -5.93251        -1.08544        -2.24575
H          -0.95452         1.06865         2.42177
H          -2.62100         1.44141         1.99106
H          -2.06170        -0.23186         1.93793
H          -4.73043         3.22677        -0.65625
H          -3.10396         3.21304         0.03080
H          -3.32671         3.00748        -1.71342
H          -8.31502        -1.10436         1.64232
H          -8.14119        -2.81930         1.18614
H          -6.80903        -1.98004         2.02085
H          -7.58102        -1.32699        -0.77034
H           2.86043        -1.85405         0.09233
N           2.33197        -0.21619         0.28226
N          -6.99113        -1.47004         0.03619
O           3.62880        -2.47388        -0.05108
O          -4.85212        -1.47556         0.82288
S           3.41998         2.17553         0.46994

Model compound RS-1m, conformer 65
Geometry @ B3LYP/6-31G(d)/vacuum
Energy -1399.3852718 Hartree @ B3LYP/6-311+G(d,p)/PCM(MeOH)
C           5.01005         0.43585        -1.35114
C           6.24932         0.94607        -1.77159
C           7.15086         1.45590        -0.84850
C           6.84321         1.47318         0.51963
C           5.62294         0.97125         0.94544
C           4.68730         0.44133         0.03605
C           3.40912        -0.10792         0.48483
C           1.28206        -0.64329         1.77962
C           1.35207        -1.16346         0.32329
C           0.07651        -0.88132        -0.48466
C          -1.22288        -1.51264         0.05972
C          -1.15658        -3.04850         0.06363
C          -2.41843        -0.98623        -0.76683
C          -3.83063        -1.40656        -0.30483
C          -4.14493        -0.93866         1.12575
C          -4.91039        -0.96998        -1.32477
C          -5.17320         0.54034        -1.46225
C          -6.11233         1.09189        -0.38641
C          -6.68748         3.09747         0.94765
H           6.47101         0.92805        -2.83387
H           8.10407         1.84746        -1.19425
H           7.54916         1.87683         1.23862
H           5.37536         0.99096         2.00324
H           0.89193        -1.39135         2.47235
H           0.66949         0.26171         1.85238
H           1.54047        -2.24725         0.34303
H          -0.04540         0.20918        -0.54325
H           0.24555        -1.22768        -1.51327
H          -1.35432        -1.17380         1.09765
H          -2.36026         0.11205        -0.77882
H          -2.28002        -1.30755        -1.81074
H          -3.86914        -2.50508        -0.30629
H          -4.62690        -1.36278        -2.30990
H          -5.86465        -1.43777        -1.05841
H          -5.67861         0.71889        -2.42152
H          -4.23880         1.11431        -1.49934
H          -0.31738        -3.42218         0.66090
H          -2.06701        -3.49028         0.48096
H          -1.03553        -3.43578        -0.95655
H          -5.17755        -1.17672         1.39843
H          -3.48320        -1.41457         1.85818
H          -4.02064         0.14695         1.22958
H          -6.10040         3.47176         1.79425
H          -7.19273         3.94428         0.46652
H          -7.43927         2.39690         1.31356
H          -5.07391         2.86099        -0.42032
H           3.35078        -0.35035        -1.82946
N           2.51573        -0.55565        -0.32638
N          -5.84745         2.37486         0.00940
O           4.17797        -0.03891        -2.29133
O          -7.05178         0.44126         0.05836
S           3.01129        -0.22868         2.24006

Model compound RS-1m, conformer 66
Geometry @ B3LYP/6-31G(d)/vacuum
Energy -1399.3851485 Hartree @ B3LYP/6-311+G(d,p)/PCM(MeOH)
C          -4.95157         1.27800        -0.18264
C          -6.21126         1.69811        -0.64038
C          -7.06297         0.80627        -1.27596
C          -6.68386        -0.52923        -1.47469
C          -5.44305        -0.95462        -1.02568
C          -4.55661        -0.07727        -0.37160
C          -3.25727        -0.52888         0.12241
C          -1.06819        -1.77429         0.49774
C          -1.21218        -0.40521         1.20535
C           0.02224         0.49517         1.04349
C           1.33883        -0.06175         1.62344
C           1.24224        -0.30349         3.14000
C           2.52714         0.88179         1.32880
C           2.89868         1.14402        -0.14821
C           4.02173         2.19272        -0.22147
C           3.22911        -0.13484        -0.95307
C           4.47765        -0.92342        -0.51837
C           5.77826        -0.35476        -1.09249
C           8.19879        -0.04058        -0.67412
H          -6.48820         2.73547        -0.48202
H          -8.03283         1.15155        -1.62472
H          -7.35072        -1.22296        -1.97694
H          -5.13987        -1.98561        -1.18619
H          -0.64138        -2.53922         1.14934
H          -0.45510        -1.69459        -0.40647
H          -1.40267        -0.57751         2.27512
H           0.13900         0.69964        -0.02782
H          -0.19922         1.46042         1.51919
H           1.54578        -1.03127         1.14670
H           2.31805         1.85220         1.80395
H           3.41127         0.48849         1.85188
H           2.02235         1.58675        -0.64248
H           2.36460        -0.80921        -0.92045
H           3.37103         0.13613        -2.00513
H           4.39972        -1.94647        -0.91153
H           4.53843        -1.01908         0.57322
H           2.19419        -0.67608         3.53608
H           1.00426         0.62719         3.67109
H           0.47237        -1.03892         3.39880
H           4.91669         1.86369         0.32124
H           4.31900         2.38632        -1.25677
H           3.69769         3.13901         0.22807
H           8.11246         0.39807        -1.66909
H           8.60995         0.70655         0.01464
H           8.88472        -0.89564        -0.71842
H           6.74407        -0.86122         0.64574
H          -3.31835         1.73345         0.66919
N          -2.40553         0.26036         0.67768
N           6.86594        -0.44874        -0.26757
O          -4.17006         2.18792         0.41980
O           5.84115         0.11464        -2.22328
S          -2.77219        -2.26347         0.01784

Model compound SR-1m, conformer 01
Geometry @ B3LYP/6-31G(d)/vacuum
Energy -1399.391549 Hartree @ B3LYP/6-311+G(d,p)/PCM(MeOH)
C          -1.73696         1.81917         0.10491
C          -2.01287         3.18675        -0.02590
C          -3.29113         3.61514        -0.35977
C          -4.32172         2.69038        -0.57277
C          -4.05441         1.33483        -0.44838
C          -2.77178         0.86727        -0.10602
C          -2.48683        -0.56190         0.03285
C          -2.48099        -3.09299        -0.20511
C          -1.24948        -2.46856         0.49188
C           0.07397        -3.03579        -0.04290
C           1.31126        -2.67691         0.81149
C           1.43742        -3.61879         2.01945
C           2.60410        -2.69036        -0.03392
C           2.78228        -1.48556        -0.98536
C           3.82690        -1.80122        -2.06711
C           3.14983        -0.20522        -0.20378
C           2.86869         1.10316        -0.96774
C           3.28690         2.31327        -0.13611
C           2.50281         4.00820         1.47274
H          -1.20514         3.89323         0.13758
H          -3.48777         4.67931        -0.45799
H          -5.31873         3.02789        -0.83730
H          -4.84780         0.61407        -0.62487
H          -2.83998        -3.98434         0.31313
H          -2.26326        -3.34940        -1.24716
H          -1.31962        -2.66054         1.57379
H          -0.01137        -4.13014        -0.10854
H           0.19254        -2.67097        -1.07053
H           1.16537        -1.65896         1.19691
H           3.47380        -2.73253         0.63787
H           2.62999        -3.62407        -0.61574
H           1.82197        -1.30336        -1.49190
H           2.58981        -0.17181         0.73994
H           4.21247        -0.23520         0.07142
H           1.80401         1.15502        -1.22775
H           3.44720         1.13745        -1.89605
H           2.24833        -3.30025         2.68414
H           0.51675        -3.64983         2.61497
H           1.65655        -4.64415         1.69387
H           3.51859        -2.65844        -2.67760
H           3.98428        -0.95264        -2.74180
H           4.79547        -2.04607        -1.61255
H           1.90252         4.88622         1.20345
H           2.26241         3.72610         2.50597
H           3.56105         4.26729         1.41160
H           1.33954         2.51198         0.49526
H          -0.46252         0.45042         0.48272
N          -1.31552        -1.01372         0.31862
N           2.27032         2.91055         0.55424
O          -0.47824         1.45214         0.43050
O           4.45703         2.68086        -0.07328
S          -3.78177        -1.79520        -0.17446

Model compound SR-1m, conformer 02
Geometry @ B3LYP/6-31G(d)/vacuum
Energy -1399.390039 Hartree @ B3LYP/6-311+G(d,p)/PCM(MeOH)
C           0.79093         2.19289        -0.39390
C           0.41705         3.51240        -0.10630
C           1.27526         4.34529         0.60010
C           2.52376         3.88167         1.03470
C           2.89634         2.57407         0.75970
C           2.04743         1.70158         0.05290
C           2.41961         0.30907        -0.20590
C           3.64758        -1.90834        -0.49570
C           2.16058        -1.87502        -0.95070
C           1.23727        -2.75331        -0.07950
C          -0.17844        -2.96109        -0.66470
C          -0.17265        -4.06369        -1.73580
C          -1.20534        -3.27768         0.44540
C          -1.66822        -2.05927         1.27610
C          -2.29933        -2.51466         2.60070
C          -2.63541        -1.17326         0.46180
C          -2.81439         0.25374         1.01570
C          -3.76538         1.06096         0.13470
C          -3.91156         2.48436        -1.87310
H          -0.55254         3.85971        -0.44880
H           0.97118         5.36659         0.81260
H           3.19497         4.53676         1.58080
H           3.86624         2.21275         1.08970
H           4.33208        -1.88376        -1.34780
H           3.87387        -2.78665         0.11270
H           2.10667        -2.22342        -1.98900
H           1.71305        -3.73562         0.05240
H           1.18417        -2.29561         0.91630
H          -0.48062        -2.02469        -1.15170
H          -2.09265        -3.74627        -0.00450
H          -0.77335        -4.03688         1.11450
H          -0.78192        -1.45228         1.51790
H          -2.27611        -1.09066        -0.57210
H          -3.61822        -1.66094         0.40670
H          -1.83569         0.74483         1.08200
H          -3.25209         0.22855         2.01770
H          -1.14905        -4.13948        -2.22760
H           0.57485        -3.87710        -2.51650
H           0.05183        -5.04090        -1.28860
H          -1.58144        -3.07977         3.20700
H          -2.64522        -1.66636         3.20130
H          -3.16474        -3.16425         2.41630
H          -3.56945         3.52335        -1.95090
H          -3.82677         2.01586        -2.86260
H          -4.95836         2.47317        -1.56530
H          -2.15027         1.67403        -0.98340
H           0.35981         0.53150        -1.22780
N           1.69670        -0.48482        -0.91730
N          -3.15507         1.75905        -0.87040
O          -0.07588         1.42461        -1.09140
O          -4.98128         1.04247         0.30410
S           3.90970        -0.39355         0.51020

Model compound SR-1m, conformer 03
Geometry @ B3LYP/6-31G(d)/vacuum
Energy -1399.389235 Hartree @ B3LYP/6-311+G(d,p)/PCM(MeOH)
C          -4.02466         1.84006         0.21320
C          -4.84461         2.97960         0.17442
C          -6.15267         2.89051        -0.27950
C          -6.68043         1.66409        -0.70835
C          -5.87961         0.53278        -0.67284
C          -4.54967         0.58670        -0.21293
C          -3.71026        -0.60884        -0.15336
C          -2.66817        -2.90116        -0.53186
C          -1.84027        -1.89637         0.30628
C          -0.36972        -1.86315        -0.13459
C           0.56367        -0.94988         0.68908
C           0.69816        -1.42715         2.14365
C           1.93272        -0.86630        -0.02119
C           2.98769         0.08764         0.58038
C           2.49689         1.54391         0.60844
C           4.30792        -0.06559        -0.20149
C           5.50737         0.67754         0.40378
C           6.82317         0.24840        -0.24758
C           9.02748         1.03742        -1.05257
H          -4.42022         3.92153         0.50697
H          -6.77079         3.78428        -0.30369
H          -7.70270         1.59900        -1.06747
H          -6.28007        -0.41802        -1.01365
H          -2.66853        -3.90154        -0.09436
H          -2.30020        -2.96260        -1.56138
H          -1.89945        -2.19463         1.36364
H           0.01830        -2.89235        -0.10868
H          -0.34487        -1.54602        -1.18605
H           0.11235         0.05050         0.69523
H           2.36401        -1.87814        -0.06019
H           1.76331        -0.57018        -1.06765
H           3.18809        -0.22472         1.61636
H           4.57983        -1.12533        -0.25928
H           4.15861         0.27133        -1.23796
H           5.58582         0.43046         1.47263
H           5.37962         1.76503         0.34113
H           1.32995        -0.75277         2.73073
H          -0.27215        -1.47476         2.64968
H           1.14989        -2.42733         2.18793
H           1.58085         1.65544         1.19795
H           3.24397         2.21449         1.04714
H           2.28241         1.90220        -0.40734
H           9.11455        -0.03178        -1.25065
H           9.15485         1.58842        -1.99211
H           9.81977         1.33926        -0.35657
H           7.44398         2.20422        -0.23891
H          -2.32722         1.09481         0.61020
N          -2.47437        -0.58062         0.20605
N           7.71055         1.26241        -0.48528
O          -2.76657         1.98880         0.65796
O           7.06588        -0.92314        -0.51613
S          -4.38010        -2.23624        -0.55072

Model compound SR-1m, conformer 04
Geometry @ B3LYP/6-31G(d)/vacuum
Energy -1399.389098 Hartree @ B3LYP/6-311+G(d,p)/PCM(MeOH)
C           4.06423        -1.80272         0.21766
C           4.90472        -2.92688         0.17020
C           6.21359        -2.80886        -0.27456
C           6.72190        -1.56802        -0.68522
C           5.90082        -0.45171        -0.64091
C           4.56928        -0.53504        -0.18992
C           3.70845         0.64444        -0.12064
C           2.63004         2.92434        -0.47288
C           1.81301         1.89246         0.34291
C           0.34625         1.84275        -0.10894
C          -0.57252         0.87760         0.67072
C          -0.68939         1.26283         2.15370
C          -1.95046         0.83184        -0.02563
C          -2.98892        -0.17420         0.51844
C          -2.47858        -1.62183         0.43837
C          -4.31626         0.01373        -0.24605
C          -5.51310        -0.75016         0.33758
C          -6.76802        -0.56827        -0.51580
C          -9.22563        -0.27514        -0.45372
H           4.49520        -3.88029         0.48834
H           6.84768        -3.69113        -0.30604
H           7.74488        -1.48042        -1.03745
H           6.28607         0.51014        -0.96795
H           2.60987         3.91772        -0.02009
H           2.26936         2.99543        -1.50433
H           1.85888         2.17553         1.40513
H          -0.06382         2.86185        -0.04535
H           0.33290         1.56620        -1.17198
H          -0.11746        -0.11901         0.60951
H          -2.38978         1.84053         0.01472
H          -1.79469         0.61386        -1.09296
H          -3.18003         0.06314         1.57606
H          -4.56586         1.08358        -0.26607
H          -4.19496        -0.28902        -1.29292
H          -5.69538        -0.44326         1.37677
H          -5.30149        -1.82708         0.36091
H          -1.32555         0.56003         2.70150
H           0.28538         1.26503         2.65308
H          -1.12737         2.26399         2.26606
H          -1.56237        -1.76326         1.02106
H          -3.21487        -2.33567         0.82316
H          -2.25847        -1.89930        -0.60074
H          -9.05394        -0.29234        -1.53089
H          -9.89253        -1.10322        -0.18362
H          -9.70994         0.67046        -0.18198
H          -7.88807        -0.40884         1.19685
H           2.35089        -1.09340         0.61201
N           2.47028         0.58965         0.22784
N          -7.93061        -0.40618         0.18841
O           2.80656        -1.97933         0.65313
O          -6.73025        -0.58494        -1.74111
S           4.35317         2.28911        -0.48778

Model compound SR-1m, conformer 05
Geometry @ B3LYP/6-31G(d)/vacuum
Energy -1399.388926 Hartree @ B3LYP/6-311+G(d,p)/PCM(MeOH)
C           4.23567        -1.60429        -0.09310
C           5.22135        -2.57729        -0.32593
C           6.47636        -2.21077        -0.79000
C           6.78474        -0.86495        -1.03605
C           5.81921         0.10353        -0.80827
C           4.53712        -0.23312        -0.33232
C           3.52481         0.78816        -0.07002
C           2.12138         2.91264        -0.06897
C           1.50114         1.67514         0.62466
C           0.03423         1.47036         0.21903
C          -0.70846         0.31613         0.92589
C          -0.86269         0.57054         2.43355
C          -2.07301         0.10060         0.23370
C          -2.93657        -1.07916         0.73039
C          -2.19852        -2.42265         0.61570
C          -4.27719        -1.16125        -0.02836
C          -5.21449         0.03980         0.16535
C          -6.62469        -0.25832        -0.34761
C          -8.58130         0.68520        -1.53545
H           4.96584        -3.61438        -0.13347
H           7.22506        -2.97885        -0.96594
H           7.76617        -0.58244        -1.40373
H           6.04933         1.14661        -1.00714
H           1.98520         3.82477         0.51563
H           1.70068         3.06384        -1.06869
H           1.56377         1.81992         1.71356
H          -0.50546         2.41183         0.40179
H           0.01058         1.30150        -0.86625
H          -0.10363        -0.58903         0.78932
H          -2.64842         1.03338         0.32863
H          -1.89693        -0.03918        -0.84418
H          -3.17695        -0.91441         1.79161
H          -4.08069        -1.29981        -1.10183
H          -4.82362        -2.05189         0.30022
H          -4.81406         0.94525        -0.30667
H          -5.30659         0.25839         1.23934
H          -1.35023        -0.27163         2.93495
H           0.10543         0.71646         2.92470
H          -1.47145         1.46579         2.62005
H          -1.29148        -2.45073         1.22851
H          -2.84199        -3.24822         0.94058
H          -1.90324        -2.62088        -0.42300
H          -8.60235         0.83507        -2.62157
H          -8.95120        -0.31494        -1.30551
H          -9.23710         1.42757        -1.06416
H          -6.71457         1.63065        -1.14486
H           2.46243        -1.21304         0.45230
N           2.32646         0.50828         0.30843
N          -7.22754         0.77062        -1.01888
O           3.03910        -2.01981         0.35161
O          -7.17575        -1.33557        -0.15071
S           3.91323         2.54359        -0.22696

Model compound SR-1m, conformer 06
Geometry @ B3LYP/6-31G(d)/vacuum
Energy -1399.388910 Hartree @ B3LYP/6-311+G(d,p)/PCM(MeOH)
C           4.27954        -1.59059         0.08621
C           5.28227        -2.56485        -0.04708
C           6.55347        -2.21230        -0.47678
C           6.86151        -0.87965        -0.78645
C           5.87916         0.09011        -0.65682
C           4.58027        -0.23224        -0.21823
C           3.54916         0.79162        -0.05893
C           2.13015         2.89891        -0.23419
C           1.48886         1.69306         0.49556
C           0.04298         1.45387         0.03707
C          -0.70820         0.29773         0.73181
C          -0.85888         0.53311         2.24290
C          -2.07490         0.10402         0.03682
C          -2.92015        -1.11307         0.47197
C          -2.20065        -2.43996         0.17925
C          -4.30229        -1.11045        -0.21707
C          -5.26014        -0.00309         0.24836
C          -6.55494        -0.00568        -0.56302
C          -9.02163         0.15948        -0.43608
H           5.02692        -3.59191         0.19342
H           7.31527        -2.98129        -0.57571
H           7.85572        -0.60837        -1.12727
H           6.10919         1.12244        -0.90559
H           1.96170         3.83895         0.29513
H           1.75359         2.99401        -1.25800
H           1.50064         1.89609         1.57686
H          -0.51872         2.38878         0.18316
H           0.06171         1.26644        -1.04512
H          -0.10966        -0.60979         0.58377
H          -2.65772         1.02493         0.18397
H          -1.90770         0.02411        -1.04785
H          -3.09163        -1.05546         1.55748
H          -4.18233        -1.02626        -1.30381
H          -4.78600        -2.08038        -0.03782
H          -4.80186         0.98338         0.10225
H          -5.46365        -0.10060         1.32355
H          -1.37834        -0.29908         2.72889
H           0.11232         0.63442         2.73884
H          -1.43541         1.44676         2.44248
H          -1.24244        -2.51619         0.70360
H          -2.81421        -3.29391         0.48933
H          -2.00165        -2.54739        -0.89495
H          -9.52828         1.10721        -0.21634
H          -8.88251         0.07038        -1.51441
H          -9.65196        -0.66676        -0.08583
H          -7.63101         0.17425         1.17562
H           2.48115        -1.18652         0.52973
N           2.33726         0.51989         0.28027
N          -7.70416         0.11073         0.17102
O           3.06783        -1.99223         0.50213
O          -6.55298        -0.09215        -1.78609
S           3.93018         2.53953        -0.29341

Model compound SR-1m, conformer 07
Geometry @ B3LYP/6-31G(d)/vacuum
Energy -1399.388817 Hartree @ B3LYP/6-311+G(d,p)/PCM(MeOH)
C          -2.23284         1.28763         0.61497
C          -2.87068         2.53283         0.70036
C          -4.14058         2.70851         0.16578
C          -4.80423         1.64833        -0.46587
C          -4.18012         0.41258        -0.55391
C          -2.89568         0.19976        -0.01982
C          -2.23419        -1.10274        -0.10056
C          -1.43829        -3.42666        -0.77601
C          -0.57036        -2.67932         0.26712
C           0.92771        -2.72751        -0.07429
C           1.83918        -2.00932         0.94296
C           1.90353        -2.76216         2.28234
C           3.26759        -1.78537         0.40295
C           3.42615        -0.97455        -0.90214
C           4.91898        -0.82501        -1.24126
C           2.69761         0.39095        -0.91006
C           3.05591         1.36012         0.23778
C           2.59923         2.78241        -0.08797
C           0.71775         4.37073        -0.03100
H          -2.34739         3.34484         1.19516
H          -4.62014         3.68079         0.24037
H          -5.79508         1.79058        -0.88527
H          -4.68625        -0.41006        -1.05143
H          -1.60724        -4.46998        -0.50252
H          -0.98870        -3.38800        -1.77344
H          -0.73798        -3.13306         1.25511
H           1.23485        -3.77978        -0.16464
H           1.04813        -2.27888        -1.06740
H           1.39755        -1.02394         1.13676
H           3.84794        -1.29014         1.19480
H           3.74799        -2.76492         0.25622
H           2.97791        -1.55706        -1.72065
H           2.93132         0.88874        -1.85995
H           1.61140         0.23037        -0.90838
H           4.14012         1.41611         0.36782
H           2.62138         1.01595         1.18488
H           2.53527        -2.22639         3.00008
H           0.91572        -2.87826         2.74220
H           2.33105        -3.76465         2.14906
H           5.40220        -1.80607        -1.32276
H           5.05725        -0.30144        -2.19413
H           5.45641        -0.25912        -0.47110
H           0.39248         4.89361         0.87723
H           1.47178         4.97374        -0.53902
H          -0.14927         4.24606        -0.69191
H           0.73068         2.38396         0.70654
H          -0.71626         0.21206         1.01166
N          -1.04589        -1.29853         0.35343
N           1.32413         3.09236         0.28954
O          -0.99737         1.16644         1.14814
O           3.33519         3.56745        -0.68027
S          -3.04834        -2.53626        -0.81983

Model compound SR-1m, conformer 08
Geometry @ B3LYP/6-31G(d)/vacuum
Energy -1399.388774 Hartree @ B3LYP/6-311+G(d,p)/PCM(MeOH)
C          -3.85918         1.83374         0.18601
C          -4.70856         2.95180         0.15496
C          -6.07730         2.79186        -0.00643
C          -6.63829         1.51386        -0.14230
C          -5.80854         0.40337        -0.11174
C          -4.41609         0.52952         0.05594
C          -3.54151        -0.64092         0.11074
C          -2.51893        -2.95823        -0.14869
C          -1.57467        -1.83994         0.35638
C          -0.22406        -1.86215        -0.37391
C           0.83063        -0.85027         0.12349
C           1.28372        -1.15288         1.56039
C           2.01679        -0.83999        -0.86580
C           3.15252         0.17140        -0.59890
C           2.64135         1.62071        -0.60006
C           4.27286        -0.05007        -1.63770
C           5.57491         0.72218        -1.38350
C           6.29673         0.25004        -0.11939
C           7.81673         0.94295         1.70873
H          -4.25839         3.93392         0.25853
H          -6.71775         3.66980        -0.02978
H          -7.70900         1.39266        -0.27327
H          -6.23657        -0.58862        -0.22688
H          -2.39747        -3.88588         0.41424
H          -2.36229        -3.16395        -1.21277
H          -1.41100        -1.98391         1.43473
H           0.18926        -2.87893        -0.29799
H          -0.42030        -1.68294        -1.43987
H           0.35818         0.14044         0.11168
H           2.45407        -1.84954        -0.88980
H           1.62285        -0.65523        -1.87728
H           3.58235        -0.04765         0.38739
H           4.52595        -1.11576        -1.65898
H           3.89780         0.21260        -2.63701
H           5.40231         1.80513        -1.35041
H           6.26058         0.54756        -2.22467
H           1.99738        -0.40575         1.92184
H           0.44258        -1.15664         2.26229
H           1.77528        -2.13309         1.61787
H           1.88317         1.78581         0.17264
H           3.44810         2.33799        -0.41166
H           2.18860         1.87593        -1.56762
H           7.66901        -0.10763         1.96263
H           8.88233         1.11780         1.51492
H           7.50589         1.56536         2.55613
H           7.00407         2.15549         0.15940
H          -2.09199         1.16194         0.33024
N          -2.26060        -0.55527         0.20485
N           7.01033         1.21780         0.53350
O          -2.54332         2.05125         0.34020
O           6.25581        -0.91539         0.26103
S          -4.22174        -2.31208         0.08787

Model compound SR-1m, conformer 09
Geometry @ B3LYP/6-31G(d)/vacuum
Energy -1399.388703 Hartree @ B3LYP/6-311+G(d,p)/PCM(MeOH)
C          -2.48336         1.05226         0.61320
C          -3.31396         2.17732         0.69820
C          -4.58962         2.14896         0.14929
C          -5.06466         0.99941        -0.49548
C          -4.24718        -0.11806        -0.58290
C          -2.95098        -0.12336        -0.03469
C          -2.08544        -1.30084        -0.11517
C          -0.93718        -3.46142        -0.81019
C          -0.20858        -2.60983         0.25836
C           1.28745        -2.46177        -0.05699
C           2.14025        -1.74481         1.01066
C           2.17620        -2.52905         2.33348
C           3.58258        -1.52074         0.50389
C           3.81333        -0.52233        -0.65369
C           5.28495        -0.60670        -1.09753
C           3.44942         0.94136        -0.28977
C           2.05001         1.40831        -0.72664
C           1.88051         2.91151        -0.49508
C           0.44076         4.66282         0.46675
H          -2.93423         3.05982         1.20340
H          -5.22137         3.03004         0.22269
H          -6.06068         0.98160        -0.92625
H          -4.60783        -1.00753        -1.09174
H          -0.93982        -4.52382        -0.55884
H          -0.48957        -3.33027        -1.80074
H          -0.33269        -3.09676         1.23656
H           1.70075        -3.46896        -0.21671
H           1.37047        -1.93574        -1.01599
H           1.68527        -0.76743         1.21578
H           4.19489        -1.18535         1.35392
H           3.99341        -2.49932         0.21059
H           3.20003        -0.82589        -1.51513
H           3.56342         1.09097         0.79361
H           4.16063         1.62704        -0.76213
H           1.25222         0.83851        -0.23884
H           1.94199         1.24068        -1.80723
H           2.78431        -2.00345         3.07833
H           1.17886        -2.66438         2.76622
H           2.61737        -3.52433         2.18902
H           5.56319        -1.62957        -1.37917
H           5.47452         0.04460        -1.95811
H           5.95622        -0.28985        -0.28872
H          -0.50876         4.96368         0.00609
H           0.37440         4.83581         1.54826
H           1.24593         5.27402         0.05622
H           0.10766         2.56063         0.49647
H          -0.81502         0.23390         1.03417
N          -0.88397        -1.31289         0.34897
N           0.75069         3.27642         0.17452
O          -1.24842         1.13083         1.15896
O           2.71837         3.71593        -0.89717
S          -2.66432        -2.83535        -0.85403

Model compound SR-1m, conformer 10
Geometry @ B3LYP/6-31G(d)/vacuum
Energy -1399.388482 Hartree @ B3LYP/6-311+G(d,p)/PCM(MeOH)
C          -5.06746        -1.17390         1.03055
C          -6.34171        -1.73467         1.21681
C          -7.30497        -1.64012         0.22284
C          -7.02681        -0.98326        -0.98456
C          -5.77177        -0.42701        -1.17902
C          -4.76926        -0.50972        -0.19350
C          -3.43850         0.05709        -0.40502
C          -1.45477         1.44540        -1.19510
C          -1.22228         0.55770         0.05152
C          -0.51899         1.29690         1.20014
C           0.88572         1.85991         0.89112
C           1.35127         2.72946         2.07077
C           1.89106         0.73233         0.57079
C           3.33651         1.15225         0.22035
C           3.38169         2.08613        -0.99963
C           4.18915        -0.11588         0.00494
C           5.70268         0.12857        -0.07916
C           6.46020        -1.15737        -0.40978
C           8.48068        -2.49767         0.08934
H          -6.54195        -2.23701         2.15781
H          -8.28558        -2.07938         0.38703
H          -7.78426        -0.90720        -1.75833
H          -5.55392         0.09154        -2.10869
H          -0.62817         1.39180        -1.90616
H          -1.61685         2.49217        -0.91651
H          -0.62458        -0.31751        -0.24338
H          -1.17498         2.12002         1.51507
H          -0.45530         0.61069         2.05547
H           0.79988         2.51418         0.01144
H           1.92651         0.05298         1.43594
H           1.51033         0.13068        -0.26722
H           3.75654         1.69362         1.08122
H           3.99799        -0.81710         0.82892
H           3.87550        -0.63019        -0.91136
H           6.07179         0.57813         0.85284
H           5.92853         0.84075        -0.88336
H           2.30237         3.22973         1.86132
H           0.61319         3.50688         2.30003
H           1.48559         2.12227         2.97555
H           2.82864         3.01475        -0.82215
H           4.40740         2.37012        -1.25811
H           2.94309         1.59719        -1.87962
H           8.01708        -3.11549        -0.68098
H           9.47542        -2.18538        -0.25145
H           8.59143        -3.08919         1.00599
H           7.87664        -0.66674         0.99199
H          -3.34070        -0.83809         1.74172
N          -2.51853         0.03927         0.49495
N           7.61136        -1.35490         0.30294
O          -4.17980        -1.29310         2.03035
O           6.06471        -1.94080        -1.26594
S          -2.98159         0.79811        -1.98475

Model compound SR-1m, conformer 11
Geometry @ B3LYP/6-31G(d)/vacuum
Energy -1399.388472 Hartree @ B3LYP/6-311+G(d,p)/PCM(MeOH)
C          -5.08672        -1.21261         0.93715
C          -6.36351        -1.77833         1.08811
C          -7.31908        -1.63622         0.09243
C          -7.03060        -0.92555        -1.08167
C          -5.77302        -0.36402        -1.24127
C          -4.77804        -0.49406        -0.25319
C          -3.44459         0.07835        -0.42879
C          -1.45300         1.49725        -1.14011
C          -1.23065         0.55219         0.06545
C          -0.53115         1.23523         1.25053
C           0.87687         1.80704         0.97355
C           1.33588         2.62931         2.18913
C           1.88253         0.69017         0.61759
C           3.32645         1.12176         0.27684
C           3.37472         2.06214        -0.93805
C           4.19283        -0.13695         0.07099
C           5.69687         0.13107        -0.08036
C           6.51132        -1.16044         0.01916
C           8.47672        -2.37927        -0.86437
H          -6.57179        -2.32253         2.00373
H          -8.30180        -2.08012         0.22921
H          -7.78219        -0.81230        -1.85661
H          -5.54720         0.19612        -2.14453
H          -0.62075         1.47658        -1.84631
H          -1.61678         2.52992        -0.81398
H          -0.63416        -0.31063        -0.26627
H          -1.18610         2.04534         1.59943
H          -0.47369         0.51048         2.07378
H           0.79790         2.49523         0.11930
H           1.92158        -0.01428         1.46180
H           1.49955         0.11311        -0.23680
H           3.74019         1.66148         1.14153
H           4.06923        -0.81130         0.92543
H           3.83256        -0.68785        -0.81045
H           6.03387         0.78399         0.73807
H           5.91985         0.65889        -1.01564
H           2.28928         3.13538         2.00587
H           0.59768         3.39893         2.44310
H           1.46324         1.98722         3.07032
H           2.79342         2.97541        -0.77126
H           4.39942         2.37291        -1.16918
H           2.96879         1.56665        -1.83064
H           8.12630        -3.08678        -0.11166
H           8.48395        -2.87118        -1.84432
H           9.49966        -2.06983        -0.61727
H           7.72531        -0.48944        -1.49303
H          -3.36483        -0.91370         1.67658
N          -2.53134         0.01815         0.47600
N           7.56391        -1.25058        -0.85007
O          -4.20713        -1.37944         1.93701
O           6.24552        -2.03656         0.83448
S          -2.97378         0.88844        -1.97078

Model compound SR-1m, conformer 12
Geometry @ B3LYP/6-31G(d)/vacuum
Energy -1399.388339 Hartree @ B3LYP/6-311+G(d,p)/PCM(MeOH)
C           4.12948        -1.50722         0.34690
C           5.18355        -2.43327         0.41009
C           6.48922        -2.03107         0.16893
C           6.78181        -0.69538        -0.14282
C           5.74869         0.22701        -0.20636
C           4.41286        -0.14613         0.03820
C           3.32471         0.82892        -0.00596
C           1.85899         2.85354        -0.49090
C           1.16555         1.64531         0.18483
C          -0.17819         1.31451        -0.48085
C          -1.00317         0.19041         0.18191
C          -1.47784         0.58059         1.59039
C          -2.18445        -0.17735        -0.74413
C          -3.08118        -1.35415        -0.30335
C          -2.28148        -2.65771        -0.14794
C          -4.24535        -1.58420        -1.29192
C          -5.27597        -0.45112        -1.39659
C          -6.06588        -0.25366        -0.10069
C          -7.32994         1.38950         1.25384
H           4.93997        -3.46340         0.64961
H           7.29092        -2.76324         0.22071
H           7.80399        -0.38532        -0.33576
H           5.96837         1.26099        -0.45769
H           1.56761         3.80307        -0.03724
H           1.64297         2.88999        -1.56388
H           0.99962         1.88823         1.24499
H          -0.78099         2.23483        -0.50919
H           0.02724         1.04264        -1.52527
H          -0.34658        -0.68428         0.26945
H          -2.80248         0.72447        -0.86852
H          -1.78283        -0.40936        -1.74280
H          -3.53076        -1.11854         0.67002
H          -3.83705        -1.78145        -2.29331
H          -4.78510        -2.48594        -0.98333
H          -6.00581        -0.70908        -2.17717
H          -4.81281         0.49161        -1.71358
H          -2.02549        -0.23659         2.07002
H          -0.63991         0.83384         2.24897
H          -2.14809         1.45013         1.55105
H          -1.50063        -2.57575         0.61539
H          -2.94031        -3.48341         0.14370
H          -1.79395        -2.93634        -1.09189
H          -7.42977         0.50118         1.87907
H          -6.87172         2.19394         1.84101
H          -8.32759         1.71274         0.93104
H          -6.27207         1.73526        -0.56069
H           2.26692        -1.18188         0.49041
N           2.08808         0.50911         0.15436
N          -6.49459         1.02685         0.12341
O           2.88715        -1.95640         0.58522
O          -6.31440        -1.17971         0.66377
S           3.66010         2.58486        -0.25517

Model compound SR-1m, conformer 13
Geometry @ B3LYP/6-31G(d)/vacuum
Energy -1399.388310 Hartree @ B3LYP/6-311+G(d,p)/PCM(MeOH)
C           4.64130         1.53319         0.77024
C           5.85097         2.23995         0.86938
C           6.90647         1.95256         0.01600
C           6.78739         0.95227        -0.95964
C           5.59714         0.24931        -1.06672
C           4.50423         0.51941        -0.22066
C           3.24078        -0.20490        -0.34642
C           1.43793        -1.93830        -0.82705
C           1.03130        -0.75506         0.08404
C           0.27289        -1.19339         1.34597
C          -1.06488        -1.93029         1.11582
C          -1.57964        -2.47428         2.45866
C          -2.10357        -1.01823         0.42541
C          -3.48175        -1.63910         0.10710
C          -3.36233        -2.87747        -0.79571
C          -4.42884        -0.61319        -0.54832
C          -4.80129         0.58905         0.33112
C          -5.97433         1.37544        -0.25848
C          -6.91723         3.63934        -0.59717
H           5.92831         3.00849         1.63179
H           7.83514         2.50949         0.11011
H           7.61693         0.72670        -1.62236
H           5.50282        -0.53370        -1.81413
H           0.67836        -2.16940        -1.57627
H           1.64624        -2.84051        -0.24212
H           0.40720        -0.05984        -0.49712
H           0.94425        -1.83851         1.92910
H           0.09490        -0.30086         1.96120
H          -0.86685        -2.79287         0.46338
H          -2.24479        -0.13525         1.06538
H          -1.68689        -0.64182        -0.52074
H          -3.94985        -1.95356         1.05174
H          -3.98296        -0.25283        -1.48727
H          -5.36432        -1.11082        -0.82575
H          -3.94122         1.24798         0.50130
H          -5.12340         0.23000         1.31965
H          -2.47942        -3.08546         2.33543
H          -0.82097        -3.09800         2.94553
H          -1.82508        -1.65371         3.14560
H          -2.78701        -3.68072        -0.32299
H          -4.35278        -3.27963        -1.03693
H          -2.86832        -2.62595        -1.74388
H          -7.34342         4.21003         0.23705
H          -6.53266         4.34247        -1.34548
H          -7.70041         3.02900        -1.04887
H          -5.05577         3.12413         0.29731
H           2.88448         1.25510         1.43039
N           2.24295        -0.01496         0.44434
N          -5.87635         2.73495        -0.14322
O           3.65828         1.85272         1.62687
O          -6.93683         0.81961        -0.77596
S           2.98191        -1.40540        -1.66736

Model compound SR-1m, conformer 14
Geometry @ B3LYP/6-31G(d)/vacuum
Energy -1399.388252 Hartree @ B3LYP/6-311+G(d,p)/PCM(MeOH)
C          -1.59335         1.86500        -0.16242
C          -1.76330         3.25398        -0.24428
C          -3.03238         3.81257        -0.16613
C          -4.16218         2.99988        -0.00633
C          -4.00237         1.62431         0.07472
C          -2.73022         1.02625         0.00491
C          -2.55864        -0.42381         0.10908
C          -2.88079        -2.94038         0.03540
C          -1.42684        -2.44564         0.22953
C          -0.44453        -3.21425        -0.67429
C           1.03614        -3.24903        -0.23054
C           1.83758        -4.09883        -1.22972
C           1.61893        -1.83145        -0.06546
C           3.10792        -1.70154         0.32172
C           3.45409        -2.50478         1.58579
C           3.47496        -0.21758         0.54276
C           3.32352         0.69624        -0.68964
C           3.60582         2.14783        -0.31336
C           2.55480         4.27320         0.36471
H          -0.88200         3.87439        -0.37390
H          -3.14470         4.89132        -0.23343
H          -5.15328         3.43864         0.04971
H          -4.87631         0.98895         0.18730
H          -3.12072        -3.78007         0.69078
H          -3.06492        -3.23455        -1.00320
H          -1.14053        -2.59619         1.28291
H          -0.79697        -4.25324        -0.73983
H          -0.52103        -2.79853        -1.68877
H           1.06809        -3.75476         0.74629
H           1.44656        -1.29389        -1.00740
H           1.03448        -1.29991         0.69709
H           3.72560        -2.08195        -0.50539
H           2.84975         0.17625         1.35808
H           4.51303        -0.14501         0.88938
H           2.32187         0.61043        -1.12314
H           4.04791         0.40626        -1.45853
H           2.87217        -4.24366        -0.90319
H           1.38827        -5.09148        -1.35444
H           1.86513        -3.61984        -2.21711
H           3.29154        -3.57980         1.45190
H           4.50505        -2.36188         1.86217
H           2.84125        -2.17887         2.43680
H           2.12142         4.38585         1.36700
H           3.60921         4.55234         0.40054
H           2.02906         4.94914        -0.32154
H           1.57695         2.45658        -0.17475
H          -0.40614         0.37403        -0.18932
N          -1.41264        -0.99748        -0.00918
N           2.48545         2.90003        -0.09448
O          -0.33885         1.37244        -0.24635
O           4.74812         2.57796        -0.18244
S          -3.95622        -1.50896         0.44445

Model compound SR-1m, conformer 15
Geometry @ B3LYP/6-31G(d)/vacuum
Energy -1399.388199 Hartree @ B3LYP/6-311+G(d,p)/PCM(MeOH)
C          -2.93177         1.31045         1.21546
C          -3.61891         2.45316         1.65707
C          -4.67491         2.96848         0.91982
C          -5.07671         2.36058        -0.27853
C          -4.40695         1.23069        -0.72204
C          -3.33453         0.67811         0.00459
C          -2.64597        -0.52950        -0.44605
C          -1.69618        -2.45037        -1.82256
C          -1.15433        -2.29890        -0.38008
C           0.37445        -2.43902        -0.32692
C           1.02089        -2.25544         1.06197
C           0.38701        -3.16359         2.12894
C           2.54339        -2.51449         1.01260
C           3.39815        -1.68000         0.03328
C           4.85794        -2.16040         0.10295
C           3.26759        -0.16865         0.30156
C           4.05721         0.72222        -0.67029
C           3.63081         2.18698        -0.56410
C           4.43570         4.52692        -0.50553
H          -3.29216         2.91457         2.58344
H          -5.19147         3.85582         1.27669
H          -5.89947         2.77032        -0.85601
H          -4.70627         0.76193        -1.65545
H          -1.91850        -3.48953        -2.07380
H          -0.99282        -2.04770        -2.55891
H          -1.60909        -3.08206         0.24476
H           0.63293        -3.43578        -0.71601
H           0.80131        -1.70866        -1.02548
H           0.85138        -1.21618         1.37025
H           2.94496        -2.36661         2.02648
H           2.70180        -3.57949         0.78229
H           3.04094        -1.86864        -0.99071
H           2.21926         0.13915         0.23512
H           3.58865         0.04531         1.33199
H           3.84844         0.40655        -1.70287
H           5.13857         0.61723        -0.52127
H           0.90817        -3.05489         3.08713
H          -0.66609        -2.91940         2.30188
H           0.44755        -4.22128         1.83855
H           4.92378        -3.24188        -0.06538
H           5.48827        -1.67328        -0.64894
H           5.29251        -1.95230         1.08984
H           4.91094         4.96760         0.37908
H           4.82489         5.02677        -1.40102
H           3.35785         4.68502        -0.44808
H           5.60391         2.75030        -0.61029
H          -1.52657         0.07117         1.50470
N          -1.61689        -1.01755         0.15387
N           4.65596         3.09332        -0.56189
O          -1.91775         0.86039         1.97017
O           2.45170         2.51662        -0.50477
S          -3.24163        -1.46024        -1.87362

Model compound SR-1m, conformer 16
Geometry @ B3LYP/6-31G(d)/vacuum
Energy -1399.388198 Hartree @ B3LYP/6-311+G(d,p)/PCM(MeOH)
C           4.66266         1.54364         0.79108
C           5.87662         2.24246         0.89470
C           6.93143         1.95218         0.04150
C           6.80748         0.95670        -0.93844
C           5.61307         0.26148        -1.04984
C           4.52079         0.53466        -0.20402
C           3.25337        -0.18207        -0.33387
C           1.44211        -1.90509        -0.82090
C           1.04023        -0.72144         0.09201
C           0.28087        -1.15849         1.35396
C          -1.05195        -1.90464         1.12549
C          -1.57177        -2.43194         2.47311
C          -2.09007        -1.00777         0.41436
C          -3.46502        -1.63945         0.10230
C          -3.33393        -2.88246        -0.79314
C          -4.41497        -0.62280        -0.56640
C          -4.84650         0.55382         0.32057
C          -5.72254         1.54314        -0.44835
C          -7.68674         3.04214        -0.29577
H           5.95740         3.00773         1.66005
H           7.86326         2.50329         0.13887
H           7.63630         0.72907        -1.60137
H           5.51476        -0.51751        -1.80092
H           0.68279        -2.12950        -1.57244
H           1.64359        -2.81003        -0.23771
H           0.41929        -0.02228        -0.48750
H           0.95444        -1.79746         1.94136
H           0.09667        -0.26410         1.96456
H          -0.84492        -2.77570         0.48724
H          -2.23354        -0.11322         1.03703
H          -1.67173        -0.64807        -0.53691
H          -3.92923        -1.95420         1.04884
H          -3.95500        -0.21643        -1.47513
H          -5.31819        -1.15379        -0.89633
H          -3.96860         1.11520         0.66581
H          -5.35973         0.18848         1.22074
H          -2.46502        -3.05348         2.35347
H          -0.81104        -3.04090         2.97523
H          -1.82924        -1.60274         3.14516
H          -2.74060        -3.67248        -0.32049
H          -4.31923        -3.30441        -1.02260
H          -2.85394        -2.62826        -1.74750
H          -8.72089         2.67760        -0.29824
H          -7.64471         3.98058         0.27063
H          -7.37160         3.23107        -1.32291
H          -6.92037         1.74267         1.20614
H           2.90215         1.27623         1.44601
N           2.25504         0.01216         0.45500
N          -6.78139         2.04993         0.25478
O           3.68083         1.86560         1.64793
O          -5.47580         1.86634        -1.60492
S           2.99127        -1.38013        -1.65648

Model compound SR-1m, conformer 17
Geometry @ B3LYP/6-31G(d)/vacuum
Energy -1399.388120 Hartree @ B3LYP/6-311+G(d,p)/PCM(MeOH)
C          -3.75486         1.71796         0.69070
C          -4.34102         2.99199         0.61654
C          -5.31302         3.26541        -0.33515
C          -5.72919         2.27735        -1.23906
C          -5.15461         1.01697        -1.17645
C          -4.16138         0.70788        -0.22743
C          -3.53005        -0.60993        -0.17854
C          -2.93940        -3.08160        -0.42744
C          -2.04208        -2.24358         0.52641
C          -0.60920        -2.07444        -0.02184
C           0.32949        -1.17156         0.80560
C           0.53910        -1.71306         2.22847
C           1.66312        -1.00802         0.04402
C           2.69879        -0.02495         0.63238
C           2.15077         1.40898         0.71058
C           3.99694        -0.10616        -0.19591
C           5.18427         0.67448         0.38566
C           6.49366         0.31729        -0.31957
C           8.63096         1.21975        -1.18394
H          -4.01150         3.74424         1.32609
H          -5.75692         4.25682        -0.37439
H          -6.49409         2.49323        -1.97835
H          -5.47933         0.24492        -1.86867
H          -3.64214        -3.71122         0.12495
H          -2.35175        -3.71220        -1.09875
H          -1.99927        -2.74753         1.49826
H          -0.16438        -3.07681        -0.11049
H          -0.68481        -1.67243        -1.04160
H          -0.15287        -0.18888         0.88101
H           2.13615        -1.99801        -0.04279
H           1.43885        -0.68995        -0.98560
H           2.94689        -0.35128         1.65367
H           4.31052        -1.15204        -0.28614
H           3.79859         0.24559        -1.21918
H           5.31022         0.40747         1.44514
H           5.00825         1.75651         0.35298
H           1.19353        -1.05989         2.81476
H          -0.40610        -1.79157         2.77652
H           0.99996        -2.70990         2.20578
H           1.24936         1.46976         1.32917
H           2.88357         2.09923         1.14294
H           1.89149         1.78128        -0.28966
H           8.75589         0.16021        -1.41153
H           8.70173         1.79770        -2.11320
H           9.43409         1.53881        -0.50827
H           7.02801         2.29833        -0.29057
H          -2.54205         0.55524         1.57046
N          -2.66888        -0.93704         0.72079
N           7.32655         1.37452        -0.56660
O          -2.82424         1.51038         1.63667
O           6.77819        -0.83667        -0.62115
S          -3.89444        -1.86426        -1.41976

Model compound SR-1m, conformer 18
Geometry @ B3LYP/6-31G(d)/vacuum
Energy -1399.387885 Hartree @ B3LYP/6-311+G(d,p)/PCM(MeOH)
C          -5.15214        -1.43891        -0.25559
C          -6.47796        -1.86176        -0.44661
C          -7.50404        -0.93455        -0.55707
C          -7.23900         0.44035        -0.47928
C          -5.93360         0.86852        -0.29196
C          -4.86786        -0.04529        -0.18170
C          -3.48793         0.40430        -0.00650
C          -1.38644         1.72520         0.56328
C          -1.18524         0.23545         0.19442
C          -0.25607        -0.50935         1.16492
C           1.18551         0.03357         1.28013
C           1.90800        -0.69158         2.42746
C           1.94909        -0.09584        -0.05618
C           3.40007         0.43325        -0.09179
C           3.47149         1.93282         0.23705
C           4.01549         0.11156        -1.47050
C           5.52118         0.37627        -1.60422
C           6.36137        -0.55009        -0.72134
C           8.53241        -0.79160         0.44527
H          -6.66668        -2.92913        -0.50143
H          -8.52356        -1.28223        -0.70279
H          -8.04488         1.16294        -0.56123
H          -5.72366         1.93225        -0.22088
H          -0.65258         2.37669         0.08503
H          -1.34453         1.87812         1.64697
H          -0.77610         0.17528        -0.82502
H          -0.72838        -0.48984         2.15669
H          -0.22360        -1.56422         0.86078
H           1.12265         1.09850         1.54835
H           1.96261        -1.15928        -0.33738
H           1.38659         0.41941        -0.84922
H           3.98435        -0.11754         0.65603
H           3.85033        -0.94936        -1.68751
H           3.48840         0.68510        -2.24624
H           5.76685         1.42660        -1.40322
H           5.82338         0.18700        -2.64408
H           2.90366        -0.27604         2.61219
H           1.33813        -0.61325         3.36081
H           2.03139        -1.75811         2.20001
H           3.08148         2.14894         1.23755
H           4.50056         2.30824         0.21058
H           2.88595         2.52090        -0.48309
H           8.79999        -0.26615         1.36943
H           8.06773        -1.74592         0.69680
H           9.44698        -0.98057        -0.13061
H           7.81182         0.89779        -0.63075
H          -3.33276        -1.91877        -0.00955
N          -2.50087        -0.40705         0.14656
N           7.56435        -0.03229        -0.32544
O          -4.20404        -2.38299        -0.15070
O           5.99075        -1.67840        -0.41510
S          -3.06876         2.15907        -0.03303

Model compound SR-1m, conformer 19
Geometry @ B3LYP/6-31G(d)/vacuum
Energy -1399.387848 Hartree @ B3LYP/6-311+G(d,p)/PCM(MeOH)
C          -3.87108         1.75217         0.40876
C          -4.69818         2.88595         0.46168
C          -5.92269         2.89507        -0.19063
C          -6.35726         1.77550        -0.91471
C          -5.54873         0.65059        -0.97214
C          -4.30281         0.60560        -0.31727
C          -3.45833        -0.58715        -0.35785
C          -2.32576        -2.77488        -1.00139
C          -1.65279        -1.95507         0.12651
C          -0.13384        -1.85070        -0.07342
C           0.64805        -1.13363         1.04845
C           0.59124        -1.91200         2.37231
C           2.09989        -0.89703         0.57382
C           3.01661        -0.08523         1.51380
C           2.49544         1.34108         1.75663
C           4.48349        -0.09496         1.02570
C           4.75853         0.61897        -0.30791
C           6.19658         0.38821        -0.77224
C           8.19119         1.45678        -1.77651
H          -4.34615         3.74498         1.02389
H          -6.54773         3.78284        -0.13921
H          -7.31371         1.78786        -1.42781
H          -5.87593        -0.21587        -1.54021
H          -2.37083        -3.84020        -0.76639
H          -1.80727        -2.64237        -1.95676
H          -1.86370        -2.44797         1.08724
H           0.26643        -2.86792        -0.19774
H           0.03990        -1.32808        -1.02395
H           0.17126        -0.15688         1.20220
H           2.56895        -1.87576         0.38910
H           2.05616        -0.39240        -0.40200
H           3.03627        -0.59601         2.48671
H           5.11180         0.36406         1.80168
H           4.83041        -1.12917         0.92320
H           4.53716         1.69106        -0.23554
H           4.10755         0.21369        -1.09364
H           1.10349        -1.37588         3.17759
H          -0.43928        -2.07565         2.70566
H           1.07101        -2.89465         2.26983
H           1.53091         1.33850         2.27539
H           3.19743         1.91436         2.37453
H           2.35613         1.88718         0.81519
H           8.22045         1.74332        -2.83494
H           8.85475         2.12325        -1.21246
H           8.54521         0.42997        -1.67457
H           6.34142         2.37589        -1.26200
H          -2.23734         0.93051         0.90885
N          -2.29065        -0.63838         0.18195
N           6.83747         1.49694        -1.25456
O          -2.69562         1.80394         1.05560
O           6.72472        -0.71763        -0.72770
S          -4.02891        -2.10405        -1.15065

Model compound SR-1m, conformer 20
Geometry @ B3LYP/6-31G(d)/vacuum
Energy -1399.387845 Hartree @ B3LYP/6-311+G(d,p)/PCM(MeOH)
C           4.03260        -1.51796         0.31907
C           4.83325        -2.62053        -0.02102
C           5.77458        -2.52067        -1.03533
C           5.94597        -1.31956        -1.73881
C           5.15870        -0.22584        -1.41304
C           4.18956        -0.29483        -0.39365
C           3.33578         0.84608        -0.06830
C           2.30025         3.16501         0.19536
C           1.62544         2.00714         0.98329
C           0.21593         1.68111         0.44514
C          -0.49902         0.48220         1.10252
C          -0.72946         0.70547         2.60537
C          -1.81890         0.21116         0.34659
C          -2.63139        -1.03119         0.77198
C          -1.81309        -2.32649         0.64685
C          -3.93444        -1.16440        -0.04296
C          -4.94665        -0.02538         0.14878
C          -6.31539        -0.38465        -0.43241
C          -8.27000         0.48509        -1.67851
H           4.69140        -3.54142         0.53550
H           6.38646        -3.38454        -1.28178
H           6.68753        -1.24370        -2.52781
H           5.29305         0.70981        -1.94896
H           2.91279         3.79532         0.84573
H           1.57060         3.79343        -0.32083
H           1.55079         2.29867         2.03676
H          -0.40355         2.58300         0.56295
H           0.30322         1.49781        -0.63475
H           0.15560        -0.38973         0.98233
H          -2.45171         1.10585         0.44274
H          -1.59094         0.11482        -0.72638
H          -2.92210        -0.91502         1.82705
H          -3.68822        -1.25616        -1.11119
H          -4.44068        -2.09496         0.23559
H          -4.58024         0.91666        -0.27695
H          -5.09457         0.15099         1.22428
H          -1.21953        -0.15665         3.06904
H           0.21253         0.86324         3.14166
H          -1.36705         1.58309         2.77965
H          -0.92963        -2.32346         1.29361
H          -2.42002        -3.19704         0.92079
H          -1.46792        -2.47410        -0.38495
H          -8.59331        -0.53970        -1.49067
H          -8.98540         1.17735        -1.21776
H          -8.25320         0.66381        -2.76036
H          -6.47689         1.51909        -1.18192
H           2.68720        -0.79498         1.44352
N           2.48624         0.82856         0.89898
N          -6.94635         0.62934        -1.10077
O           3.14362        -1.67259         1.31365
O          -6.81334        -1.49570        -0.28903
S           3.39312         2.36056        -1.04418

Model compound SR-1m, conformer 21
Geometry @ B3LYP/6-31G(d)/vacuum
Energy -1399.387843 Hartree @ B3LYP/6-311+G(d,p)/PCM(MeOH)
C          -1.65654         1.83163        -0.26075
C          -1.87547         3.21403        -0.33370
C          -3.14915         3.73430        -0.14455
C          -4.23434         2.88846         0.11880
C          -4.02505         1.51921         0.19360
C          -2.74583         0.95993         0.01467
C          -2.51793        -0.48183         0.12474
C          -2.76393        -3.00598         0.12413
C          -1.31818        -2.46331         0.20745
C          -0.36610        -3.24164        -0.71986
C           1.13113        -3.24160        -0.33464
C           1.89602        -4.18439        -1.27724
C           1.71835        -1.81593        -0.32060
C           3.20949        -1.66114         0.04748
C           3.53055        -2.18672         1.45554
C           3.66358        -0.19534        -0.14662
C           3.03672         0.83481         0.81705
C           3.39558         2.25184         0.38134
C           2.54339         4.27801        -0.73612
H          -1.02871         3.85970        -0.54449
H          -3.30052         4.80860        -0.20616
H          -5.22973         3.29705         0.26083
H          -4.86508         0.85872         0.38892
H          -2.92878        -3.84364         0.80479
H          -3.01367        -3.31886        -0.89525
H          -0.96603        -2.56478         1.24689
H          -0.70510        -4.28696        -0.73699
H          -0.49223        -2.86014        -1.74266
H           1.19969        -3.65497         0.68332
H           1.55911        -1.37174        -1.31547
H           1.12696        -1.21338         0.37716
H           3.80072        -2.24987        -0.66822
H           4.75357        -0.13021        -0.04702
H           3.43099         0.10146        -1.17899
H           3.43345         0.69383         1.82781
H           1.94913         0.71773         0.86799
H           2.94021        -4.30586        -0.97245
H           1.44011        -5.18169        -1.29401
H           1.89248        -3.79934        -2.30533
H           3.35738        -3.26598         1.53453
H           4.58087        -2.00310         1.71121
H           2.91288        -1.69806         2.21922
H           3.57543         4.57568        -0.54301
H           2.36188         4.29788        -1.81847
H           1.86817         4.99730        -0.25524
H           1.46719         2.49037        -0.29238
H          -0.43194         0.37647        -0.40175
N          -1.36761        -1.02346        -0.07852
N           2.36774         2.94566        -0.19287
O          -0.40074         1.37621        -0.46171
O           4.53056         2.70261         0.50956
S          -3.84761        -1.60115         0.59674

Model compound SR-1m, conformer 22
Geometry @ B3LYP/6-31G(d)/vacuum
Energy -1399.387834 Hartree @ B3LYP/6-311+G(d,p)/PCM(MeOH)
C          -2.32499        -1.05147        -1.04162
C          -3.12367        -2.14820        -1.39260
C          -4.44485        -2.21699        -0.96926
C          -4.99730        -1.19678        -0.18380
C          -4.21055        -0.11070         0.17173
C          -2.87021        -0.00756        -0.24471
C          -2.03564         1.13749         0.12504
C          -0.95088         3.07721         1.35499
C          -0.17510         2.51864         0.14107
C           1.31957         2.31998         0.43465
C           2.18706         2.08143        -0.82163
C           2.45147         3.40022        -1.56742
C           3.52722         1.39457        -0.47614
C           3.47418        -0.06854         0.01854
C           4.87029        -0.52176         0.47608
C           2.89079        -1.00502        -1.06031
C           2.78591        -2.49670        -0.67111
C           2.05821        -2.72428         0.65291
C          -0.13915        -2.70563         1.77414
H          -2.68149        -2.92945        -2.00278
H          -5.05156        -3.07309        -1.25185
H          -6.02922        -1.25441         0.14758
H          -4.63273         0.67704         0.78936
H          -0.94935         4.16873         1.37886
H          -0.54612         2.69756         2.29903
H          -0.29464         3.21679        -0.70164
H           1.69635         3.20642         0.96547
H           1.40618         1.47853         1.13208
H           1.62297         1.42704        -1.49859
H           4.17272         1.43062        -1.36673
H           4.03840         2.00266         0.28563
H           2.81724        -0.11946         0.89838
H           1.89224        -0.65424        -1.34666
H           3.50829        -0.93257        -1.96766
H           3.77833        -2.93949        -0.55958
H           2.27363        -3.03423        -1.47964
H           2.98746         3.21967        -2.50615
H           1.52354         3.92857        -1.81694
H           3.06565         4.07663        -0.95856
H           5.29310         0.18985         1.19538
H           4.82458        -1.49892         0.96479
H           5.56425        -0.58604        -0.37315
H          -0.95837        -3.41580         1.61476
H           0.48825        -3.05376         2.59585
H          -0.57074        -1.73238         2.04226
H           0.26043        -2.32017        -0.27405
H          -0.64370        -0.16867        -1.17162
N          -0.81505         1.26269        -0.26521
N           0.69864        -2.61177         0.59264
O          -1.04216        -1.03913        -1.47044
O           2.66541        -2.96941         1.69381
S          -2.67381         2.46557         1.16024

Model compound SR-1m, conformer 23
Geometry @ B3LYP/6-31G(d)/vacuum
Energy -1399.387792 Hartree @ B3LYP/6-311+G(d,p)/PCM(MeOH)
C           4.02170        -1.50804         0.53128
C           4.83665        -2.63076         0.31349
C           5.85991        -2.58688        -0.62256
C           6.10082        -1.42328        -1.36727
C           5.29978        -0.31025        -1.16248
C           4.24900        -0.32288        -0.22515
C           3.38116         0.83719        -0.02957
C           2.33881         3.16801         0.02065
C           1.60136         2.05744         0.82072
C           0.23427         1.70191         0.19880
C          -0.52612         0.53420         0.86133
C          -0.82607         0.81410         2.34266
C          -1.81347         0.24985         0.05523
C          -2.58005        -1.04613         0.40035
C          -1.76555        -2.29833         0.03554
C          -3.95055        -1.09241        -0.31011
C          -4.99879        -0.11438         0.24168
C          -6.27419        -0.12361        -0.59979
C          -8.74841        -0.13974        -0.52088
H           4.64017        -3.52205         0.90078
H           6.48161        -3.46543        -0.77446
H           6.90589        -1.39091        -2.09460
H           5.48711         0.59675        -1.73076
H           2.90017         3.83724         0.67825
H           1.65314         3.76283        -0.58743
H           1.44981         2.40879         1.84736
H          -0.39178         2.60641         0.22729
H           0.39783         1.46572        -0.86157
H           0.12438        -0.34749         0.80562
H          -2.48084         1.11605         0.17265
H          -1.55965         0.21070        -1.01467
H          -2.76707        -1.07104         1.48458
H          -3.82693        -0.89553        -1.38177
H          -4.35564        -2.11052        -0.23138
H          -4.61269         0.91278         0.21361
H          -5.21526        -0.34074         1.29466
H          -1.37821        -0.01103         2.80418
H           0.09207         0.94793         2.92477
H          -1.43237         1.72340         2.45544
H          -0.79835        -2.32811         0.54796
H          -2.30946        -3.21119         0.30538
H          -1.57163        -2.33490        -1.04438
H          -8.58294        -0.11120        -1.59880
H          -9.32651        -1.03725        -0.26992
H          -9.32373         0.74517        -0.22224
H          -7.39297        -0.19400         1.11968
H           2.59762        -0.72026         1.50478
N           2.45946         0.87478         0.86862
N          -7.44254        -0.16044         0.11220
O           3.05145        -1.60761         1.45481
O          -6.24330        -0.08550        -1.82493
S           3.52320         2.29414        -1.08021

Model compound SR-1m, conformer 24
Geometry @ B3LYP/6-31G(d)/vacuum
Energy -1399.387763 Hartree @ B3LYP/6-311+G(d,p)/PCM(MeOH)
C           3.86518        -1.76334         0.30316
C           4.69447        -2.89671         0.28796
C           5.91705        -2.86553        -0.36711
C           6.34766        -1.70495        -1.02623
C           5.53703        -0.58026        -1.01619
C           4.29274        -0.57578        -0.35645
C           3.44618         0.61553        -0.32567
C           2.30894         2.83480        -0.83993
C           1.64027         1.95072         0.24096
C           0.12087         1.85525         0.03947
C          -0.65801         1.08515         1.12775
C          -0.61051         1.80809         2.48303
C          -2.10684         0.85589         0.64102
C          -3.02260         0.00680         1.54851
C          -2.48983        -1.42174         1.74926
C          -4.48683         0.01783         1.05287
C          -4.74322        -0.62796        -0.31779
C          -6.24031        -0.73642        -0.61064
C          -7.96626        -0.57409        -2.37839
H           4.34548        -3.78755         0.80030
H           6.54379        -3.75358        -0.36900
H           7.30273        -1.68571        -1.54167
H           5.86118         0.31833        -1.53388
H           2.35267         3.88509        -0.54462
H           1.78800         2.75599        -1.79999
H           1.85309         2.38819         1.22776
H          -0.28021         2.87717        -0.03503
H          -0.05392         1.37858        -0.93481
H          -0.17415         0.10652         1.24185
H          -2.58027         1.83878         0.48831
H          -2.05858         0.38412        -0.35122
H          -3.05312         0.48482         2.53769
H          -5.11956        -0.50119         1.78100
H          -4.84327         1.05703         1.02404
H          -4.34521        -1.65149        -0.32982
H          -4.23043        -0.08121        -1.11901
H          -1.11584         1.23243         3.26492
H           0.41797         1.97073         2.82314
H          -1.10230         2.78832         2.42158
H          -1.53365        -1.42498         2.28335
H          -3.19535        -2.02283         2.33494
H          -2.32751        -1.93483         0.79324
H          -8.31906         0.37788        -2.79276
H          -8.06362        -1.35088        -3.14696
H          -8.58469        -0.84215        -1.52064
H          -5.87629        -0.21469        -2.56192
H           2.23085        -0.97625         0.85479
N           2.27971         0.63398         0.21893
N          -6.59905        -0.46537        -1.90349
O           2.69188        -1.85508         0.94918
O          -7.05200        -1.06059         0.24909
S           4.01262         2.17679        -1.03147

Model compound SR-1m, conformer 25
Geometry @ B3LYP/6-31G(d)/vacuum
Energy -1399.387738 Hartree @ B3LYP/6-311+G(d,p)/PCM(MeOH)
C          -2.24445         1.46242         0.27087
C          -2.86613         2.71557         0.18816
C          -4.17197         2.82184        -0.27272
C          -4.88723         1.68162        -0.66102
C          -4.27823         0.43775        -0.58062
C          -2.95791         0.29449        -0.11447
C          -2.31769        -1.01850        -0.01415
C          -1.64560        -3.45223        -0.32457
[truncated: 328,049 more chars]
