# Supplementary material for: Fatuamide A, a Hybrid PKS/NRPS Metallophore from a Leptolyngbya sp. Marine Cyanobacterium Collected in American Samoa
Source: J Nat Prod. 2025 Jan 29;88(2):322–35. doi: 10.1021/acs.jnatprod.4c01051 (PMC11877528; doi:10.1021/acs.jnatprod.4c01051)
Supplement: Supplementary file 3 — np4c01051_si_003.txt [file np4c01051_si_003.txt]

Model compound RS-1, conformer 01
B3LYP/6-311+G(d,p)/SMD(MeOH)  Energy -1399.4086245 Hartree
C          -5.16991         1.72722         0.21794
C          -6.37097         2.43012         0.07546
C          -7.49409         1.79960        -0.44239
C          -7.44083         0.45589        -0.82894
C          -6.25226        -0.24531        -0.69061
C          -5.09874         0.36329        -0.16645
C          -3.84365        -0.37464        -0.00183
C          -1.89630        -2.00017        -0.22651
C          -1.65104        -0.75899         0.65347
C          -0.31604        -0.06239         0.36419
C           0.94885        -0.91128         0.60587
C           1.09767        -1.31041         2.08097
C           2.17526        -0.12673         0.09349
C           3.54253        -0.84040         0.13657
C           3.54894        -2.12060        -0.71048
C           4.63875         0.14883        -0.30846
C           6.07472        -0.36369        -0.10679
C           7.10999         0.66444        -0.51606
C           9.09322         1.96105         0.14799
H          -6.40045         3.47124         0.37660
H          -8.41779         2.35825        -0.54753
H          -8.31739        -0.03439        -1.23533
H          -6.21225        -1.28469        -0.99677
H          -1.52298        -2.91691         0.22641
H          -1.46513        -1.88311        -1.22269
H          -1.69021        -1.05573         1.70881
H          -0.33138         0.26967        -0.68053
H          -0.26561         0.84131         0.98310
H           0.85706        -1.82800         0.01152
H           1.98207         0.17615        -0.94427
H           2.25137         0.80251         0.67397
H           3.75723        -1.11768         1.17628
H           4.49064         0.40294        -1.36392
H           4.52082         1.07983         0.25846
H           6.25574        -1.24810        -0.72611
H           6.22592        -0.65918         0.93541
H           0.23453        -1.87822         2.43965
H           1.97945        -1.93652         2.24057
H           1.19960        -0.42252         2.71624
H           4.51726        -2.62726        -0.67324
H           2.80019        -2.83781        -0.36371
H           3.33160        -1.89327        -1.76103
H           9.70173         2.04840         1.04720
H           9.72750         1.62923        -0.67810
H           8.68558         2.94433        -0.10065
H           7.97890         0.56931         1.31753
H          -3.33955         1.74051         0.75580
N          -2.77481         0.16938         0.45442
N           8.02717         1.00216         0.40646
O          -4.10249         2.38653         0.72526
O           7.11657         1.16847        -1.65460
S          -3.72439        -2.12288        -0.40186

Model compound RS-1, conformer 02
B3LYP/6-311+G(d,p)/SMD(MeOH)  Energy -1399.4085818 Hartree
C          -5.19042         1.66574         0.27873
C          -6.39166         2.37115         0.15104
C          -7.47804         1.79348        -0.49178
C          -7.38712         0.50130        -1.02069
C          -6.19834        -0.20230        -0.89705
C          -5.08164         0.35308        -0.24889
C          -3.82750        -0.38979        -0.09931
C          -1.85484        -1.97671        -0.38397
C          -1.66346        -0.82232         0.61977
C          -0.32610        -0.09079         0.45531
C           0.93851        -0.94038         0.69623
C           1.03192        -1.42703         2.14933
C           2.17267        -0.11095         0.28303
C           3.55349        -0.79249         0.37774
C           3.62894        -2.06398        -0.47907
C           4.64135         0.22930        -0.01019
C           6.08132        -0.22780         0.28418
C           7.08676         0.86521        -0.01897
C           9.02022         1.55909        -1.37550
H          -6.45041         3.37250         0.56260
H          -8.40226         2.35364        -0.58356
H          -8.23491         0.05236        -1.52426
H          -6.12862        -1.20118        -1.31292
H          -1.49826        -2.93079         0.00012
H          -1.37391        -1.76599        -1.34124
H          -1.74426        -1.21787         1.63966
H          -0.29429         0.32246        -0.55972
H          -0.32044         0.76181         1.14461
H           0.88459        -1.81998         0.04385
H           2.02883         0.22619        -0.75233
H           2.19462         0.79749         0.89975
H           3.73143        -1.07347         1.42343
H           4.54926         0.46635        -1.07806
H           4.45933         1.16060         0.53532
H           6.33046        -1.13030        -0.27770
H           6.17791        -0.46422         1.34983
H           0.16075        -2.02243         2.43709
H           1.91323        -2.05431         2.30683
H           1.09869        -0.57861         2.84063
H           4.61028        -2.54161        -0.41013
H           2.88982        -2.80652        -0.16666
H           3.44329        -1.83340        -1.53509
H           8.56928         2.47505        -1.76598
H           9.66591         1.82159        -0.53346
H           9.62700         1.10338        -2.15692
H           7.97272        -0.29767        -1.42769
H          -3.38971         1.63435         0.90792
N          -2.78785         0.11253         0.46020
N           7.99751         0.60300        -0.97179
O          -4.15951         2.27289         0.91112
O           7.06646         1.95675         0.57976
S          -3.67062        -2.08864        -0.66446

Model compound RS-1, conformer 03
B3LYP/6-311+G(d,p)/SMD(MeOH)  Energy -1399.4085570 Hartree
C          -4.01773        -1.63909         0.38210
C          -4.95337        -2.67669         0.45246
C          -6.17626        -2.56159        -0.19441
C          -6.48993        -1.40942        -0.92382
C          -5.56578        -0.37789        -0.99700
C          -4.31775        -0.46525        -0.35631
C          -3.32815         0.61169        -0.44208
C          -2.15043         2.85518        -0.66602
C          -1.29771         1.68722        -0.13553
C          -0.45724         2.10119         1.07678
C           0.56040         1.05845         1.58617
C           1.05873         1.47318         2.97831
C           1.72365         0.87953         0.58884
C           2.76673        -0.21165         0.91255
C           2.13851        -1.61143         0.95780
C           3.91321        -0.12954        -0.11528
C           5.12581        -1.01960         0.21118
C           6.23700        -0.84338        -0.80305
C           8.57165        -0.17324        -1.20081
H          -4.70094        -3.56409         1.02199
H          -6.89183        -3.37409        -0.12912
H          -7.44587        -1.31974        -1.42581
H          -5.81372         0.51684        -1.55715
H          -1.61901         3.45120        -1.40641
H          -2.50022         3.50181         0.14128
H          -0.64059         1.33895        -0.94181
H           0.07505         3.02544         0.81852
H          -1.14951         2.35593         1.88759
H           0.03146         0.10486         1.68998
H           1.31741         0.66441        -0.40716
H           2.24488         1.84275         0.50464
H           3.19823         0.00134         1.89858
H           3.53057        -0.39265        -1.10801
H           4.25472         0.91057        -0.17522
H           4.84315        -2.07633         0.18599
H           5.49264        -0.80068         1.21816
H           0.22041         1.60059         3.67076
H           1.73100         0.72808         3.41180
H           1.60121         2.42521         2.93335
H           2.87783        -2.38029         1.19876
H           1.35176        -1.67674         1.71400
H           1.69238        -1.86911        -0.01019
H           9.39477         0.18467        -0.58368
H           8.87574        -1.10020        -1.69385
H           8.35425         0.57337        -1.96905
H           7.50486        -0.19646         0.64528
H          -2.30498        -0.96498         0.88077
N          -2.20118         0.56791         0.16998
N           7.41585        -0.39297        -0.34114
O          -2.84163        -1.79587         1.03238
O           6.06489        -1.09880        -2.00977
S          -3.61640         2.07101        -1.45426

Model compound RS-1, conformer 04
B3LYP/6-311+G(d,p)/SMD(MeOH)  Energy -1399.4085411 Hartree
C           3.86827         1.65624         0.62055
C           4.74252         2.72372         0.85101
C           5.95309         2.79553         0.17537
C           6.31537         1.80401        -0.74307
C           5.45213         0.74368        -0.97552
C           4.21793         0.64406        -0.31022
C           3.29140        -0.46246        -0.56253
C           2.23933        -2.70321        -1.15023
C           1.33449        -1.69640        -0.41451
C           0.55195        -2.36301         0.72172
C          -0.49863        -1.48567         1.43485
C          -0.95192        -2.18621         2.72411
C          -1.68743        -1.16611         0.50523
C          -2.78219        -0.22929         1.05960
C          -2.22222         1.15028         1.43383
C          -3.92460        -0.12698         0.02880
C          -5.19048         0.57591         0.54969
C          -6.31527         0.53823        -0.46573
C          -7.86311         1.84590        -1.86348
H           4.45257         3.48555         1.56589
H           6.62094         3.62860         0.36607
H           7.26160         1.86003        -1.26782
H           5.73788        -0.02658        -1.68313
H           1.72515        -3.19315        -1.97572
H           2.64233        -3.45756        -0.47154
H           0.63714        -1.25807        -1.13878
H           0.05737        -3.25297         0.31234
H           1.28010        -2.72211         1.45825
H          -0.00779        -0.54819         1.71787
H          -1.31051        -0.72194        -0.42429
H          -2.15814        -2.11692         0.22097
H          -3.20397        -0.68405         1.96473
H          -3.56088         0.39918        -0.86337
H          -4.20001        -1.13667        -0.29169
H          -4.97900         1.60941         0.83089
H          -5.55236         0.05749         1.44503
H          -0.09506        -2.41339         3.36656
H          -1.64204        -1.56872         3.30488
H          -1.45981        -3.13180         2.49951
H          -2.99942         1.80971         1.82997
H          -1.44478         1.07727         2.19888
H          -1.78180         1.64187         0.55798
H          -8.78016         1.38174        -1.49130
H          -8.04950         2.90474        -2.03844
H          -7.59430         1.37229        -2.81121
H          -6.37162         2.56640        -0.51956
H           2.21011         0.80381         1.02442
N           2.17842        -0.59100         0.06295
N          -6.78385         1.72329        -0.89256
O           2.70190         1.62843         1.30601
O          -6.78179        -0.53690        -0.88616
S           3.64121        -1.71085        -1.80974

Model compound RS-1, conformer 05
B3LYP/6-311+G(d,p)/SMD(MeOH)  Energy -1399.4084288 Hartree
C          -4.84508         1.85205         0.22733
C          -5.99110         2.64384         0.09879
C          -7.17496         2.09120        -0.37043
C          -7.23848         0.73819        -0.72135
C          -6.10516        -0.05130        -0.59566
C          -4.89267         0.47721        -0.11984
C          -3.69525        -0.35356         0.03136
C          -1.89390        -2.13871        -0.19713
C          -1.51809        -0.89187         0.62730
C          -0.14398        -0.31613         0.26476
C           1.05685        -1.25862         0.48555
C           1.22940        -1.62950         1.96544
C           2.32233        -0.58895        -0.09313
C           3.62248        -1.41858        -0.08464
C           3.48151        -2.71442        -0.89649
C           4.81565        -0.60245        -0.62436
C           5.23394         0.58510         0.26094
C           6.44672         1.30222        -0.29562
C           8.76764         2.02257         0.09599
H          -5.92985         3.69147         0.37134
H          -8.05472         2.71839        -0.46536
H          -8.16221         0.30876        -1.09037
H          -6.15551        -1.09797        -0.87462
H          -1.57960        -3.06671         0.27713
H          -1.49045        -2.09162        -1.21046
H          -1.54009        -1.14813         1.69362
H          -0.17502        -0.01524        -0.78903
H           0.00464         0.59842         0.85107
H           0.86928        -2.18019        -0.07773
H           2.11553        -0.29830        -1.13194
H           2.48428         0.34450         0.45906
H           3.85945        -1.69409         0.95063
H           5.67583        -1.27458        -0.72555
H           4.58169        -0.23964        -1.63164
H           5.43256         0.24136         1.28014
H           4.43176         1.32726         0.31487
H           0.33910        -2.11878         2.37050
H           2.06562        -2.31819         2.11181
H           1.42327        -0.73618         2.57099
H           4.41955        -3.27900        -0.89521
H           2.70479        -3.36962        -0.49332
H           3.22528        -2.49725        -1.94027
H           8.59560         3.08374        -0.10215
H           9.48579         1.92722         0.90943
H           9.18838         1.56512        -0.80311
H           7.48863         0.92900         1.40631
H          -3.00258         1.73590         0.70905
N          -2.57122         0.11694         0.43347
N           7.53344         1.35753         0.49307
O          -3.71449         2.43786         0.68550
O           6.43783         1.81636        -1.42980
S          -3.73065        -2.11815        -0.30808

Model compound RS-1, conformer 06
B3LYP/6-311+G(d,p)/SMD(MeOH)  Energy -1399.4083960 Hartree
C          -4.77180         1.85677         0.27625
C          -5.90393         2.67115         0.16744
C          -7.08658         2.16061        -0.35011
C          -7.16261         0.82816        -0.77033
C          -6.04287         0.01659        -0.66515
C          -4.83210         0.50220        -0.14163
C          -3.64965        -0.35314        -0.01104
C          -1.86924        -2.15022        -0.29783
C          -1.49361        -0.95509         0.59955
C          -0.10272        -0.38420         0.29891
C           1.07686        -1.35836         0.49542
C           1.21385        -1.80394         1.95831
C           2.36537        -0.68620        -0.02643
C           3.64978        -1.54031        -0.03568
C           3.49722        -2.79668        -0.90529
C           4.86813        -0.72631        -0.51872
C           5.29528         0.41232         0.42261
C           6.59931         1.05403        -0.01111
C           7.77095         3.14321        -0.57723
H          -5.83332         3.70251         0.49436
H          -7.95560         2.80485        -0.42845
H          -8.08539         0.43162        -1.17664
H          -6.10268        -1.01369        -0.99789
H          -1.57615        -3.10657         0.13143
H          -1.44570        -2.05439        -1.29952
H          -1.54450        -1.26711         1.64991
H          -0.10468        -0.02734        -0.73778
H           0.04711         0.49518         0.93651
H           0.88345        -2.24767        -0.11558
H           2.18345        -0.34145        -1.05344
H           2.53494         0.21586         0.57366
H           3.86643        -1.86392         0.99020
H           5.71560        -1.40881        -0.63461
H           4.65827        -0.31472        -1.51461
H           5.46404         0.00783         1.42792
H           4.51699         1.17352         0.50459
H           0.30573        -2.29191         2.32345
H           2.03228        -2.51730         2.08586
H           1.41558        -0.94534         2.60978
H           4.42461        -3.37838        -0.91476
H           2.70241        -3.45396        -0.54282
H           3.26113        -2.52994        -1.94239
H           7.49867         4.19585        -0.64275
H           8.57160         3.02930         0.15824
H           8.14369         2.81270        -1.55015
H           5.72605         2.88709        -0.02949
H          -2.94117         1.68777         0.78625
N          -2.52709         0.07917         0.43589
N           6.58904         2.38667        -0.18498
O          -3.64202         2.40120         0.78469
O           7.63244         0.38287        -0.18913
S          -3.70311        -2.09741        -0.44124

Model compound RS-1, conformer 07
B3LYP/6-311+G(d,p)/SMD(MeOH)  Energy -1399.4083922 Hartree
C           5.21480        -1.49048         0.09880
C           6.50653        -2.01495        -0.01647
C           7.59026        -1.17011        -0.21367
C           7.40671         0.21431        -0.30030
C           6.12815         0.73947        -0.18653
C           5.01084        -0.08882         0.01695
C           3.65931         0.45947         0.15646
C           1.55977         1.89631         0.03655
C           1.37229         0.45450         0.54872
C           0.18315        -0.26782        -0.09569
C          -1.19982         0.36630         0.15841
C          -1.58003         0.33094         1.64555
C          -2.24461        -0.35164        -0.72161
C          -3.68726         0.19469        -0.69766
C          -3.75360         1.66266        -1.14234
C          -4.58052        -0.70857        -1.57328
C          -6.09299        -0.44925        -1.47078
C          -6.66078        -0.76674        -0.09931
C          -8.06877         0.00234         1.76836
H           6.63724        -3.08920         0.05019
H           8.58549        -1.59203        -0.30253
H           8.25298         0.87245        -0.45693
H           5.98768         1.81217        -0.26027
H           1.02119         2.62805         0.63601
H           1.26737         1.99591        -1.01064
H           1.24328         0.47613         1.63781
H           0.36546        -0.31333        -1.17586
H           0.17680        -1.30192         0.26862
H          -1.15153         1.41514        -0.15721
H          -1.89094        -0.33309        -1.76136
H          -2.27083        -1.40909        -0.42638
H          -4.06157         0.13245         0.33181
H          -4.28736        -0.59284        -2.62355
H          -4.39311        -1.75538        -1.31334
H          -6.61164        -1.10882        -2.17612
H          -6.34127         0.57540        -1.75634
H          -0.84374         0.84785         2.26757
H          -2.54456         0.81297         1.82519
H          -1.65233        -0.70262         2.00419
H          -4.77913         2.04228        -1.13769
H          -3.17008         2.31219        -0.48435
H          -3.36013         1.77899        -2.15939
H          -8.75541        -0.84801         1.75114
H          -7.32980        -0.16409         2.55647
H          -8.63168         0.90622         1.99798
H          -7.55812         1.05208        -0.01597
H           3.35054        -1.81556         0.34120
N           2.62265        -0.28166         0.30619
N          -7.42356         0.17961         0.47396
O           4.19083        -2.35512         0.28693
O          -6.44861        -1.85894         0.45865
S           3.36458         2.23230         0.16570

Model compound RS-1, conformer 08
B3LYP/6-311+G(d,p)/SMD(MeOH)  Energy -1399.4083201 Hartree
C           3.83062         1.77904         0.25939
C           4.72560         2.85405         0.27572
C           6.06187         2.65738        -0.04496
C           6.53153         1.38464        -0.38756
C           5.64835         0.31544        -0.40537
C           4.28888         0.48233        -0.08957
C           3.34491        -0.63781        -0.12202
C           2.25174        -2.93328        -0.03998
C           1.29950        -1.72288        -0.00290
C           0.21760        -1.88444         1.07008
C          -0.89509        -0.81492         1.07892
C          -1.68012        -0.90860         2.39553
C          -1.81617        -0.95701        -0.15046
C          -2.92223         0.10478        -0.32775
C          -2.34396         1.52038        -0.46431
C          -3.79508        -0.27466        -1.54210
C          -5.09479         0.53146        -1.70291
C          -6.08568         0.29540        -0.57745
C          -7.60227         1.31594         1.07049
H           4.35149         3.83542         0.54500
H           6.74377         3.50067        -0.02643
H           7.57537         1.23205        -0.63458
H           6.01608        -0.67098        -0.66503
H           1.89867        -3.71571        -0.71000
H           2.41498        -3.35103         0.95551
H           0.83128        -1.61356        -0.98882
H          -0.23779        -2.87481         0.94385
H           0.71851        -1.89342         2.04501
H          -0.40933         0.16650         1.04755
H          -1.20582        -0.95652        -1.06235
H          -2.29188        -1.94575        -0.10166
H          -3.56460         0.08289         0.56136
H          -3.20614        -0.15557        -2.45938
H          -4.05528        -1.33607        -1.47716
H          -5.59660         0.21205        -2.62364
H          -4.89071         1.59916        -1.80915
H          -1.01078        -0.81096         3.25636
H          -2.43685        -0.12405         2.47817
H          -2.19219        -1.87462         2.47936
H          -3.12955         2.26756        -0.60793
H          -1.78133         1.81579         0.42526
H          -1.66506         1.58174        -1.32332
H          -7.86819         2.33177         1.36014
H          -8.50264         0.79705         0.73144
H          -7.20708         0.79086         1.94393
H          -6.30353         2.29581        -0.30855
H           2.04981         1.14928         0.52568
N           2.10998        -0.51339         0.20347
N          -6.60806         1.38648         0.00777
O           2.53897         2.02019         0.58269
O          -6.41635        -0.85231        -0.22725
S           3.85435        -2.27711        -0.66121

Model compound RS-1, conformer 09
B3LYP/6-311+G(d,p)/SMD(MeOH)  Energy -1399.4082277 Hartree
C          -4.21206        -0.21233         1.26936
C          -5.43476         0.25105         1.76644
C          -6.22329         1.10194         1.00392
C          -5.80710         1.50776        -0.26878
C          -4.59518         1.05201        -0.76592
C          -3.77545         0.18745        -0.02004
C          -2.50077        -0.31077        -0.54386
C          -0.29592        -0.60600        -1.78384
C          -0.55065        -1.56716        -0.60595
C           0.65439        -1.70810         0.33213
C           1.93161        -2.28250        -0.31330
C           1.73978        -3.74362        -0.74691
C           3.12962        -2.17404         0.65555
C           3.70368        -0.76225         0.90408
C           4.58855        -0.77300         2.15957
C           4.47680        -0.25142        -0.32918
C           4.85428         1.24011        -0.29641
C           3.64729         2.15758        -0.35996
C           2.46444         4.06679         0.64919
H          -5.74664        -0.06852         2.75447
H          -7.16844         1.45337         1.40339
H          -6.42255         2.17329        -0.86223
H          -4.27267         1.37277        -1.75029
H           0.09922        -1.11391        -2.66174
H           0.37069         0.21228        -1.50511
H          -0.82675        -2.55241        -1.00150
H           0.86081        -0.71861         0.75270
H           0.36039        -2.35326         1.16872
H           2.16134        -1.69653        -1.21084
H           2.82776        -2.60799         1.61785
H           3.94309        -2.80910         0.28068
H           2.86848        -0.07606         1.09230
H           5.39977        -0.83423        -0.43397
H           3.89268        -0.43215        -1.23566
H           5.46158         1.47081        -1.17902
H           5.46295         1.47730         0.57896
H           0.92084        -3.86020        -1.46257
H           2.64710        -4.12859        -1.22308
H           1.52009        -4.38221         0.11682
H           5.01170         0.21206         2.37587
H           4.01498        -1.08342         3.03875
H           5.42292        -1.47467         2.04183
H           1.49724         3.57014         0.76211
H           2.62815         4.71924         1.50589
H           2.43899         4.67446        -0.25901
H           4.25953         3.12786         1.31438
H          -2.64616        -1.26691         1.54514
N          -1.72917        -1.08344         0.13029
N           3.54963         3.09563         0.59724
O          -3.47805        -1.03780         2.05133
O           2.79746         2.05826        -1.26421
S          -1.94108         0.10657        -2.19944

Model compound RS-1, conformer 10
B3LYP/6-311+G(d,p)/SMD(MeOH)  Energy -1399.4082045 Hartree
C          -4.70578         0.20694        -1.12741
C          -5.91369        -0.15076        -1.73541
C          -6.57260        -1.31163        -1.35416
C          -6.03890        -2.13867        -0.35977
C          -4.84122        -1.78888         0.24589
C          -4.15158        -0.61837        -0.11491
C          -2.89462        -0.23197         0.53192
C          -0.65168        -0.20841         1.73761
C          -1.06364         1.10118         1.03751
C           0.06236         1.72476         0.20360
C           1.32083         2.13925         0.99125
C           1.00971         3.21806         2.04037
C           2.42722         2.65178         0.04317
C           3.04121         1.65576        -0.96439
C           3.95211         2.41611        -1.94051
C           3.78938         0.51618        -0.24657
C           4.29097        -0.59878        -1.18199
C           4.85839        -1.77089        -0.40554
C           6.82464        -3.18247         0.04274
H          -6.31707         0.49646        -2.50610
H          -7.50773        -1.57602        -1.83593
H          -6.55286        -3.04580        -0.06499
H          -4.42708        -2.43542         1.01149
H          -0.24537        -0.04283         2.73385
H           0.06280        -0.77975         1.14208
H          -1.40420         1.81908         1.79368
H           0.33014         1.00393        -0.57544
H          -0.34301         2.60712        -0.30627
H           1.70150         1.26048         1.52440
H           2.02154         3.50371        -0.51866
H           3.24285         3.05666         0.65696
H           2.23215         1.20443        -1.55211
H           4.64157         0.93729         0.30300
H           3.13093         0.06009         0.49671
H           5.03508        -0.21846        -1.88463
H           3.45061        -0.98621        -1.76956
H           0.28733         2.87581         2.78661
H           1.91877         3.50814         2.57675
H           0.60018         4.11863         1.56796
H           4.35819         1.76492        -2.71938
H           3.40126         3.21893        -2.44096
H           4.79773         2.87253        -1.41221
H           6.83306        -3.03511         1.12579
H           6.33576        -4.13574        -0.17433
H           7.85227        -3.22283        -0.31607
H           6.66686        -1.53118        -1.29696
H          -3.25816         1.44306        -1.00442
N          -2.23651         0.81718         0.19582
N           6.14641        -2.08196        -0.62955
O          -4.10012         1.34625        -1.53565
O           4.16420        -2.41493         0.40301
S          -2.19910        -1.19464         1.88098

Model compound RS-1, conformer 11
B3LYP/6-311+G(d,p)/SMD(MeOH)  Energy -1399.4082001 Hartree
C          -4.09384        -1.42229        -0.42146
C          -5.14424        -2.24595        -0.84003
C          -6.30749        -1.68985        -1.35449
C          -6.44596        -0.30153        -1.46123
C          -5.40715         0.51954        -1.04872
C          -4.21512        -0.01257        -0.52764
C          -3.10405         0.84588        -0.10953
C          -1.65824         2.77147         0.71073
C          -0.98303         1.38827         0.65092
C          -0.16949         1.09776         1.91622
C           0.66277        -0.20195         1.91024
C           1.16592        -0.48524         3.33331
C           1.82225        -0.12518         0.89436
C           2.68633        -1.39293         0.72601
C           1.85446        -2.59950         0.26738
C           3.84411        -1.16281        -0.26719
C           4.89725        -0.14078         0.19512
C           6.09714        -0.10633        -0.73147
C           7.51463         1.26137        -2.20701
H          -5.02734        -3.32012        -0.75023
H          -7.11390        -2.34152        -1.67298
H          -7.35583         0.13110        -1.85975
H          -5.51918         1.59524        -1.12571
H          -1.01699         3.56080         0.32134
H          -1.97568         3.02503         1.72420
H          -0.32655         1.35788        -0.22719
H           0.49846         1.95113         2.08953
H          -0.86800         1.07187         2.76068
H          -0.00700        -1.01954         1.62301
H           1.42194         0.13131        -0.09454
H           2.46433         0.71284         1.19179
H           3.13842        -1.64290         1.69404
H           4.34845        -2.11921        -0.43649
H           3.43435        -0.84801        -1.23584
H           5.27131        -0.42747         1.18500
H           4.46700         0.85850         0.28431
H           0.33142        -0.52548         4.04079
H           1.69690        -1.43848         3.39820
H           1.85127         0.30126         3.67147
H           2.48975        -3.48086         0.13244
H           1.07818        -2.86328         0.99029
H           1.36117        -2.39515        -0.69031
H           7.52354         2.29986        -2.53545
H           8.46085         1.03999        -1.70623
H           7.42566         0.61360        -3.08285
H           5.80373         1.87043        -1.08888
H          -2.34738        -1.28076         0.33228
N          -2.02901         0.38216         0.41563
N           6.38765         1.07489        -1.30262
O          -2.98243        -2.01076         0.07771
O           6.78247        -1.12196        -0.95212
S          -3.15733         2.62875        -0.34637

Model compound RS-1, conformer 12
B3LYP/6-311+G(d,p)/SMD(MeOH)  Energy -1399.4081687 Hartree
C           4.61533        -0.26608        -1.11987
C           5.82536         0.09323        -1.72271
C           6.49596         1.23938        -1.31813
C           5.97215         2.04979        -0.30494
C           4.77256         1.69830         0.29587
C           4.07109         0.54236        -0.08847
C           2.81180         0.15397         0.55249
C           0.57126         0.12607         1.76247
C           0.96763        -1.17114         1.03103
C          -0.16598        -1.76311         0.18446
C          -1.43143        -2.17577         0.96176
C          -1.13476        -3.26854         2.00056
C          -2.53700        -2.66944         0.00270
C          -3.13318        -1.66069        -1.00301
C          -4.04023        -2.40621        -1.99392
C          -3.88414        -0.52340        -0.28385
C          -4.35661         0.60687        -1.21656
C          -5.05077         1.71398        -0.45015
C          -5.06762         4.09896         0.15673
H           6.22100        -0.54103        -2.50804
H           7.43256         1.50524        -1.79618
H           6.49528         2.94548         0.00810
H           4.36634         2.33204         1.07626
H           0.16463        -0.05872         2.75521
H          -0.13800         0.71893         1.18175
H           1.30154        -1.91017         1.76952
H          -0.42279        -1.02392        -0.58105
H           0.22831        -2.64072        -0.34199
H          -1.80761        -1.29977         1.50280
H          -2.13615        -3.52176        -0.56191
H          -3.36119        -3.06949         0.60798
H          -2.31413        -1.21234        -1.57888
H          -4.74916        -0.94251         0.24298
H          -3.23486        -0.08334         0.47965
H          -5.08211         0.22653        -1.94184
H          -3.50855         1.00781        -1.77940
H          -0.41549        -2.93988         2.75585
H          -2.04960        -3.55854         2.52700
H          -0.72803        -4.16641         1.52067
H          -4.43659        -1.74561        -2.76985
H          -3.48929        -3.20692        -2.49760
H          -4.89253        -2.86281        -1.47697
H          -5.07775         3.95100         1.23972
H          -4.45097         4.96638        -0.07540
H          -6.09045         4.29212        -0.17680
H          -3.67341         3.06596        -1.08245
H           3.15624        -1.49090        -1.02110
N           2.14186        -0.88002         0.19379
N          -4.50575         2.94022        -0.52495
O           3.99818        -1.39048        -1.55146
O          -6.07795         1.49789         0.21989
S           2.12936         1.09197         1.92586

Model compound RS-1, conformer 13
B3LYP/6-311+G(d,p)/SMD(MeOH)  Energy -1399.4081384 Hartree
C          -4.76676         1.64845        -0.32137
C          -5.98910         2.27922        -0.57589
C          -7.17035         1.55016        -0.55777
C          -7.15533         0.17774        -0.28569
C          -5.94609        -0.45257        -0.03275
C          -4.73325         0.25790        -0.04093
C          -3.45329        -0.39657         0.24250
C          -1.54066        -2.05852         0.50110
C          -1.17322        -0.56792         0.63841
C           0.07814        -0.17510        -0.15554
C           1.38336        -0.88430         0.25986
C           1.79217        -0.53116         1.69705
C           2.48548        -0.52773        -0.76112
C           3.85483        -1.21697        -0.59034
C           3.74296        -2.74584        -0.67778
C           4.86859        -0.71583        -1.64142
C           5.31395         0.74965        -1.50227
C           6.10367         1.01545        -0.23340
C           6.41174         2.47651         1.72375
H          -5.98895         3.34264        -0.78724
H          -8.10998         2.05341        -0.75850
H          -8.07761        -0.39069        -0.27406
H          -5.93703        -1.51731         0.17241
H          -1.07847        -2.67723         1.26819
H          -1.28668        -2.45011        -0.48581
H          -1.02399        -0.33320         1.69949
H          -0.12044        -0.37770        -1.21464
H           0.21272         0.90892        -0.06008
H           1.20937        -1.96555         0.21086
H           2.11304        -0.76538        -1.76678
H           2.62222         0.56021        -0.73566
H           4.25464        -0.96806         0.40057
H           5.76107        -1.34840        -1.59983
H           4.44266        -0.84922        -2.64302
H           4.46662         1.43504        -1.57021
H           5.98419         0.99336        -2.33481
H           1.01188        -0.79123         2.41800
H           2.69709        -1.06427         2.00016
H           1.98959         0.54310         1.79343
H           4.72613        -3.21440        -0.56690
H           3.09460        -3.15686         0.10058
H           3.33489        -3.05419        -1.64789
H           7.45687         2.72226         1.51845
H           5.91326         3.35906         2.12272
H           6.38268         1.68350         2.47542
H           4.92553         2.61074         0.20020
H          -2.87201         1.79423        -0.15637
N          -2.33315         0.22870         0.20943
N           5.72131         2.06997         0.50662
O          -3.64239         2.40101        -0.35342
O           7.07259         0.30636         0.09475
S          -3.36898        -2.13300         0.69751

Model compound RS-1, conformer 14
B3LYP/6-311+G(d,p)/SMD(MeOH)  Energy -1399.4079003 Hartree
C          -4.02698        -1.56251         0.38284
C          -5.06905        -2.49140         0.47308
C          -6.37505        -2.10670         0.20208
C          -6.66724        -0.78816        -0.16403
C          -5.63775         0.13665        -0.25541
C          -4.30472        -0.22224         0.00884
C          -3.20838         0.74336        -0.10169
C          -1.78538         2.85108        -0.14070
C          -1.02191         1.51384        -0.10891
C           0.12687         1.53368         0.90508
C           1.08246         0.32256         0.85739
C           1.89935         0.26306         2.15637
C           1.99343         0.38094        -0.38758
C           2.82254        -0.88293        -0.70056
C           1.92717        -2.06561        -1.09756
C           3.84976        -0.61612        -1.82174
C           5.02431         0.30309        -1.44673
C           5.95219        -0.30895        -0.41236
C           7.18583         0.02292         1.69219
H          -4.83173        -3.50977         0.75964
H          -7.17247        -2.83800         0.27817
H          -7.68748        -0.48881        -0.37230
H          -5.86727         1.15949        -0.53266
H          -1.35245         3.55649        -0.84841
H          -1.83879         3.31156         0.84794
H          -0.62699         1.31056        -1.11211
H           0.70455         2.45324         0.74684
H          -0.31553         1.61189         1.90482
H           0.46718        -0.58224         0.80725
H           1.38669         0.60106        -1.27496
H           2.66589         1.23804        -0.26002
H           3.37935        -1.17368         0.19895
H           4.26045        -1.57204        -2.16208
H           3.33385        -0.17795        -2.68453
H           4.67469         1.28217        -1.11116
H           5.63598         0.47576        -2.33989
H           1.24200         0.18839         3.02860
H           2.57217        -0.59842         2.17767
H           2.51017         1.16592         2.27604
H           2.52746        -2.95875        -1.29848
H           1.21081        -2.32164        -0.31240
H           1.35726        -1.83606        -2.00590
H           8.17389        -0.20357         1.28308
H           7.28106         0.82764         2.42017
H           6.80674        -0.86889         2.19783
H           5.86882         1.38117         0.71004
H          -2.16276        -1.19696         0.55444
N          -1.99135         0.44491         0.17421
N           6.27257         0.45825         0.64348
O          -2.77151        -1.98382         0.66075
O           6.41359        -1.45725        -0.54594
S          -3.49459         2.42565        -0.67266

Model compound RS-1, conformer 15
B3LYP/6-311+G(d,p)/SMD(MeOH)  Energy -1399.4077537 Hartree
C          -5.10322         1.39878         0.79092
C          -6.18945         2.27182         0.66954
C          -7.00100         2.22780        -0.45592
C          -6.74569         1.31106        -1.48159
C          -5.66951         0.44376        -1.36648
C          -4.82616         0.46670        -0.24227
C          -3.67536        -0.43300        -0.12212
C          -2.00542        -2.35119        -0.32411
C          -1.74853        -1.33550         0.81538
C          -0.48908        -0.47183         0.61093
C           0.85322        -1.20985         0.80029
C           1.09711        -1.56207         2.27485
C           1.98863        -0.34108         0.21902
C           3.41474        -0.92962         0.24511
C           3.51147        -2.23445        -0.55750
C           4.40571         0.13530        -0.26665
C           5.88795        -0.24050        -0.09471
C           6.80774         0.86442        -0.57346
C           8.61426         2.43286         0.00702
H          -6.37966         2.97619         1.47156
H          -7.84024         2.91038        -0.53454
H          -7.38201         1.27506        -2.35777
H          -5.47805        -0.27020        -2.15974
H          -2.44416        -3.27605         0.05035
H          -1.10668        -2.58714        -0.89205
H          -1.66341        -1.88198         1.75686
H          -0.53277        -0.03937        -0.39560
H          -0.53624         0.36663         1.31500
H           0.81087        -2.14459         0.22913
H           1.73886        -0.09796        -0.82232
H           1.99835         0.61358         0.76212
H           3.68097        -1.14861         1.28681
H           4.20558         0.33774        -1.32485
H           4.22161         1.07179         0.27294
H           6.12957        -1.12613        -0.69056
H           6.09549        -0.48238         0.95179
H           2.00691        -2.15437         2.40325
H           1.20242        -0.65298         2.87861
H           0.27352        -2.14612         2.69562
H           3.25738        -2.06321        -1.61043
H           4.51868        -2.65881        -0.52282
H           2.83024        -2.99722        -0.17107
H           9.29546         2.12541        -0.79063
H           8.09366         3.33982        -0.31122
H           9.19501         2.65478         0.90146
H           7.66059         0.99983         1.26451
H          -3.62729         0.78375         1.83045
N          -2.92241        -0.45713         0.91716
N           7.66885         1.37083         0.32561
O          -4.34452         1.47708         1.90889
O           6.76820         1.28435        -1.74506
S          -3.22523        -1.55472        -1.44915

Model compound RS-1, conformer 16
B3LYP/6-311+G(d,p)/SMD(MeOH)  Energy -1399.4076420 Hartree
C          -5.14604         1.26075         0.86991
C          -6.23484         2.13801         0.82649
C          -7.00301         2.24424        -0.32492
C          -6.70026         1.47718        -1.45521
C          -5.62159         0.60614        -1.41758
C          -4.82200         0.47844        -0.26857
C          -3.66991        -0.42668        -0.22604
C          -1.98208        -2.29820        -0.61828
C          -1.77265        -1.44204         0.65348
C          -0.51687        -0.55076         0.60869
C           0.82925        -1.29714         0.72145
C           1.03034        -1.88523         2.12539
C           1.96773        -0.33140         0.33027
C           3.40384        -0.89495         0.32274
C           3.55445        -2.06879        -0.65513
C           4.39101         0.24755         0.00946
C           5.86984        -0.11347         0.22775
C           6.78375         1.08185         0.03712
C           8.74807         2.00062        -1.12758
H          -6.46208         2.72531         1.70910
H          -7.84541         2.92728        -0.34225
H          -7.30269         1.55803        -2.35212
H          -5.39416         0.00802        -2.29299
H          -2.43278        -3.26317        -0.38600
H          -1.06131        -2.45946        -1.17699
H          -1.71335        -2.10759         1.51707
H          -0.54044         0.02464        -0.32435
H          -0.58962         0.17497         1.42660
H           0.82100        -2.12509         0.00281
H           1.75193         0.06889        -0.66943
H           1.93741         0.52593         1.01602
H           3.63968        -1.25754         1.33123
H           4.24798         0.57569        -1.02831
H           4.14946         1.10442         0.64581
H           6.17881        -0.92764        -0.43128
H           6.01150        -0.45619         1.25969
H           1.94816        -2.47576         2.18787
H           1.09473        -1.08779         2.87503
H           0.20580        -2.54446         2.41174
H           3.31738        -1.75460        -1.67880
H           4.57268        -2.46767        -0.65707
H           2.88738        -2.89639        -0.39934
H           9.30269         2.26917        -0.22471
H           9.44929         1.63675        -1.87753
H           8.25331         2.89680        -1.51073
H           7.86985         0.07040        -1.34862
H          -3.70557         0.51536         1.87378
N          -2.95781        -0.59055         0.82932
N           7.78137         0.94565        -0.85316
O          -4.43112         1.18927         2.01678
O           6.62370         2.13707         0.67792
S          -3.15945        -1.35696        -1.67396

Model compound RS-1, conformer 17
B3LYP/6-311+G(d,p)/SMD(MeOH)  Energy -1399.4074583 Hartree
C           5.11275        -1.47345         0.14217
C           6.32036        -2.02774        -0.29532
C           7.24091        -1.24778        -0.98183
C           6.97519         0.10056        -1.24440
C           5.77934         0.65502        -0.81292
C           4.82463        -0.10909        -0.11964
C           3.55002         0.46391         0.32263
C           1.65804         2.00709         1.06121
C           1.41575         0.48973         1.24424
C           0.33315        -0.08837         0.31266
C          -1.11574         0.33375         0.63618
C          -1.60996        -0.30046         1.94428
C          -2.02122        -0.03149        -0.55897
C          -3.50171         0.39616        -0.48376
C          -3.65249         1.91970        -0.36936
C          -4.24548        -0.16480        -1.71362
C          -5.77324         0.00808        -1.70977
C          -6.46279        -0.76056        -0.59747
C          -8.12765        -0.69533         1.21484
H           6.51676        -3.07294        -0.08427
H           8.17328        -1.69177        -1.31345
H           7.69596         0.70934        -1.77714
H           5.57982         1.70202        -1.01230
H           1.91457         2.49166         2.00332
H           0.80773         2.52090         0.61549
H           1.13801         0.30361         2.28361
H           0.57895         0.20390        -0.71510
H           0.40281        -1.18134         0.35282
H          -1.13296         1.42306         0.75716
H          -1.58722         0.40692        -1.46770
H          -1.98198        -1.12043        -0.69618
H          -3.94744        -0.05906         0.40946
H          -3.85471         0.31615        -2.61838
H          -4.01952        -1.23180        -1.80836
H          -6.17374        -0.39030        -2.64926
H          -6.05381         1.06277        -1.67036
H          -2.61187         0.04851         2.20794
H          -1.65006        -1.39240         1.85519
H          -0.95585        -0.05958         2.78723
H          -3.20190         2.42152        -1.23422
H          -4.70233         2.22155        -0.31984
H          -3.16647         2.30754         0.53000
H          -7.47208        -1.09124         1.99470
H          -8.77529         0.06438         1.65060
H          -8.74641        -1.51207         0.83392
H          -7.50337         0.89727        -0.05901
H           3.45351        -1.71815         1.05082
N           2.68480        -0.20777         0.99194
N          -7.35450        -0.08078         0.14359
O           4.25015        -2.27363         0.81068
O          -6.23253        -1.96693        -0.39504
S           3.10146         2.15717        -0.07046

Model compound RS-1, conformer 18
B3LYP/6-311+G(d,p)/SMD(MeOH)  Energy -1399.4074361 Hartree
C          -4.69501         1.47736         0.89106
C          -5.70185         2.44711         0.83914
C          -6.54791         2.52015        -0.25905
C          -6.40634         1.62685        -1.32652
C          -5.40827         0.66481        -1.28098
C          -4.53236         0.56794        -0.18587
C          -3.46274        -0.43326        -0.13783
C          -1.96760        -2.47381        -0.47526
C          -1.60418        -1.54517         0.70874
C          -0.27693        -0.78559         0.52247
C           0.99755        -1.64962         0.62626
C           1.23312        -2.13341         2.06432
C           2.19633        -0.84016         0.08601
C           3.56105        -1.55713         0.03625
C           3.51729        -2.81401        -0.84485
C           4.67859        -0.61893        -0.46489
C           4.99482         0.56432         0.46773
C           6.22216         1.32761         0.00997
C           7.13257         3.47468        -0.77723
H          -5.80436         3.13214         1.67330
H          -7.32533         3.27616        -0.28348
H          -7.07023         1.68142        -2.18103
H          -5.30663        -0.03047        -2.10676
H          -2.47446        -3.37823        -0.13892
H          -1.10255        -2.75128        -1.07573
H          -1.55232        -2.14540         1.61941
H          -0.30431        -0.28630        -0.45335
H          -0.23226         0.00610         1.27898
H           0.86336        -2.53054        -0.01208
H           1.95497        -0.50172        -0.93081
H           2.28607         0.06596         0.69719
H           3.83378        -1.86663         1.05303
H           5.59228        -1.20840        -0.59025
H           4.41276        -0.23570        -1.45868
H           5.21347         0.18667         1.47309
H           4.14285         1.24202         0.54855
H           2.09136        -2.80747         2.12776
H           1.42412        -1.28586         2.73308
H           0.36942        -2.67783         2.45669
H           3.22841        -2.56293        -1.87242
H           4.49937        -3.29618        -0.88424
H           2.80431        -3.55363        -0.47113
H           7.91392         3.55727        -0.01727
H           7.58029         3.08396        -1.69463
H           6.72778         4.46616        -0.97628
H           5.11969         3.01327        -0.24597
H          -3.25297         0.68987         1.85932
N          -2.69367        -0.57406         0.88014
N           6.04609         2.61864        -0.31914
O          -3.89966         1.44297         1.98547
O           7.34030         0.78437        -0.05995
S          -3.13791        -1.52073        -1.52846

Model compound RS-1, conformer 19
B3LYP/6-311+G(d,p)/SMD(MeOH)  Energy -1399.4074136 Hartree
C           4.78029        -1.53363         0.81644
C           5.80749        -2.47660         0.70439
C           6.66146        -2.45512        -0.38987
C           6.50822        -1.49187        -1.39300
C           5.49163        -0.55439        -1.28652
C           4.60751        -0.55239        -0.19373
C           3.51988         0.42389        -0.08224
C           2.00364         2.46735        -0.27168
C           1.62910         1.43414         0.81831
C           0.31730         0.67703         0.53619
C          -0.97126         1.51121         0.69729
C          -1.24395         1.84370         2.17139
C          -2.14691         0.74790         0.04988
C          -3.52002         1.44982         0.04714
C          -3.47768         2.79164        -0.69843
C          -4.61180         0.55291        -0.57229
C          -4.93105        -0.71845         0.23530
C          -6.06491        -1.50701        -0.38711
C          -8.34193        -2.40078        -0.11239
H           5.91864        -3.21691         1.48873
H           7.45393        -3.19220        -0.46196
H           7.17743        -1.47393        -2.24492
H           5.38048         0.19512        -2.06225
H           2.49260         3.34415         0.15289
H           1.14722         2.78759        -0.86309
H           1.54851         1.95144         1.77653
H           0.36929         0.27267        -0.48162
H           0.27120        -0.18327         1.21351
H          -0.83570         2.45416         0.15502
H          -1.88097         0.52154        -0.99144
H          -2.23599        -0.21881         0.56003
H          -3.81542         1.65026         1.08466
H          -5.53172         1.14244        -0.66294
H          -4.31845         0.27179        -1.59019
H          -5.17406        -0.45398         1.26838
H          -4.06411        -1.38510         0.26139
H          -2.10877         2.50293         2.28336
H          -1.44307         0.93086         2.74511
H          -0.39387         2.34992         2.63785
H          -3.16632         2.65179        -1.74043
H          -4.46548         3.26369        -0.70740
H          -2.78214         3.49699        -0.23602
H          -8.76217        -1.93737        -1.00878
H          -8.08820        -3.43836        -0.34433
H          -9.09320        -2.38907         0.67631
H          -7.19722        -1.26441         1.28159
H           3.31108        -0.85027         1.82220
N           2.72982         0.46658         0.92853
N          -7.17261        -1.66891         0.35676
O           3.97610        -1.59352         1.90318
O          -5.97694        -1.98044        -1.53552
S           3.20567         1.62301        -1.38030

Model compound RS-1, conformer 20
B3LYP/6-311+G(d,p)/SMD(MeOH)  Energy -1399.4073414 Hartree
C          -4.27311        -1.47272        -0.12719
C          -5.35664        -2.32129        -0.37797
C          -6.53622        -1.81337        -0.90494
C          -6.65843        -0.44915        -1.19104
C          -5.58756         0.39669        -0.94336
C          -4.37856        -0.08725        -0.41433
C          -3.23604         0.79549        -0.16498
C          -1.73348         2.77909         0.36084
C          -1.06971         1.39029         0.40696
C          -0.18618         1.21987         1.64718
C           0.69045        -0.05011         1.67877
C           1.19680        -0.28727         3.10893
C           1.85346         0.05387         0.66919
C           2.71509        -1.20974         0.46411
C           1.89692        -2.37123        -0.11898
C           3.92282        -0.92108        -0.45203
C           4.98909         0.00165         0.16595
C           6.14218         0.24163        -0.78885
C           8.57975        -0.06850        -1.15417
H          -5.25171        -3.37629        -0.15090
H          -7.36762        -2.48392        -1.09342
H          -7.58047        -0.05367        -1.60007
H          -5.68716         1.45447        -1.16009
H          -1.11228         3.51661        -0.14516
H          -1.98961         3.13974         1.35913
H          -0.46648         1.25997        -0.49992
H           0.45941         2.10347         1.72806
H          -0.84257         1.23182         2.52487
H           0.05365        -0.89793         1.40401
H           1.45855         0.34258        -0.31285
H           2.49416         0.88214         0.99512
H           3.11080        -1.53118         1.43565
H           4.40150        -1.87348        -0.70828
H           3.56746        -0.48585        -1.39308
H           5.35224        -0.42450         1.10573
H           4.56305         0.98355         0.39193
H           0.36055        -0.36916         3.81067
H           1.78286        -1.20674         3.18820
H           1.83175         0.54226         3.44259
H           2.52466        -3.25657        -0.26308
H           1.06910        -2.65958         0.53411
H           1.47341        -2.10114        -1.09361
H           9.31098         0.52882        -0.60326
H           9.00999        -1.05267        -1.35636
H           8.36232         0.42340        -2.10005
H           7.40559        -0.65055         0.51468
H          -2.48322        -1.27267         0.50186
N          -2.13349         0.37679         0.34071
N           7.34871        -0.20019        -0.38814
O          -3.14583        -2.01401         0.38966
O           5.96431         0.81247        -1.88066
S          -3.29306         2.54387        -0.58631

Model compound RS-1, conformer 21
B3LYP/6-311+G(d,p)/SMD(MeOH)  Energy -1399.4073362 Hartree
C          -4.47769        -0.61233         0.55911
C          -5.69770        -0.23514         1.13027
C          -6.08198         1.09878         1.14386
C          -5.25720         2.08211         0.58684
C          -4.04654         1.71338         0.01919
C          -3.62683         0.37216        -0.00656
C          -2.34103        -0.02374        -0.58893
C          -0.17539        -0.17233        -1.93017
C          -0.59561        -1.44851        -1.16226
C           0.33524        -1.80276         0.01355
C           1.70293        -2.39053        -0.39344
C           1.56055        -3.83399        -0.89866
C           2.69314        -2.33727         0.79051
C           3.30571        -0.95643         1.11073
C           3.86666        -0.94762         2.54040
C           4.38671        -0.58695         0.07387
C           4.88954         0.86564         0.13027
C           3.83528         1.87949        -0.27381
C           2.67897         3.97704         0.29216
H          -6.32996        -1.00578         1.55685
H          -7.03151         1.37515         1.58937
H          -5.55956         3.12247         0.59482
H          -3.41312         2.47742        -0.41753
H          -0.39604        -0.24974        -2.99488
H           0.87724         0.07418        -1.79957
H          -0.62430        -2.28479        -1.86415
H           0.47342        -0.90093         0.61969
H          -0.18189        -2.53080         0.64888
H           2.11226        -1.78805        -1.21299
H           2.17767        -2.71739         1.68205
H           3.51683        -3.03726         0.59833
H           2.50847        -0.20359         1.05980
H           5.24873        -1.24989         0.21494
H           4.01234        -0.77855        -0.93575
H           5.71273         0.98194        -0.58405
H           5.28995         1.10796         1.11699
H           2.52046        -4.21692        -1.25940
H           1.21877        -4.49534        -0.09387
H           0.84447        -3.91683        -1.72167
H           4.64166        -1.71424         2.65925
H           4.31056         0.01620         2.80573
H           3.07784        -1.15691         3.26995
H           2.94324         4.50914        -0.62552
H           1.66440         3.58462         0.18599
H           2.70069         4.67808         1.12560
H           4.15922         2.94165         1.42579
H          -3.25885        -2.01154         0.11872
N          -1.96033        -1.24797        -0.65449
N           3.62763         2.90618         0.56782
O          -4.14916        -1.92515         0.56759
O           3.20853         1.77734        -1.34449
S          -1.19315         1.19492        -1.23519

Model compound RS-1, conformer 22
B3LYP/6-311+G(d,p)/SMD(MeOH)  Energy -1399.4073288 Hartree
C          -4.78416         1.73394         0.52758
C          -5.91467         2.55645         0.48089
C          -7.02254         2.18212        -0.26718
C          -7.02391         0.98048        -0.98396
C          -5.90549         0.16144        -0.94127
C          -4.76968         0.51008        -0.19013
C          -3.59126        -0.35831        -0.12460
C          -1.75405        -2.05451        -0.60535
C          -1.50361        -1.09280         0.57254
C          -0.10028        -0.47549         0.56573
C           1.07195        -1.47202         0.67485
C           1.03987        -2.24801         1.99941
C           2.39645        -0.69992         0.48680
C           3.68498        -1.54197         0.39183
C           3.70179        -2.45250        -0.84502
C           4.95168        -0.66047         0.47740
C           5.14209         0.34743        -0.67239
C           6.44963         1.10100        -0.53644
C           7.54017         3.28809        -0.24244
H          -5.90216         3.48590         1.03899
H          -7.89123         2.83103        -0.29390
H          -7.88818         0.69078        -1.56963
H          -5.90680        -0.76604        -1.50296
H          -1.49119        -3.08423        -0.36998
H          -1.22458        -1.73954        -1.50681
H          -1.66378        -1.63182         1.51439
H           0.00582         0.10366        -0.35910
H          -0.04196         0.23897         1.39553
H           0.97902        -2.19326        -0.14594
H           2.30681        -0.09101        -0.42075
H           2.50032         0.00641         1.32201
H           3.73233        -2.19036         1.27456
H           4.93227        -0.11023         1.42575
H           5.82818        -1.31563         0.51211
H           4.30820         1.05131        -0.71557
H           5.18144        -0.17828        -1.63161
H           0.11308        -2.81656         2.11720
H           1.86252        -2.96468         2.06629
H           1.12261        -1.56456         2.85283
H           4.65054        -2.99463        -0.91845
H           2.90292        -3.19815        -0.80422
H           3.57030        -1.88284        -1.77105
H           8.19058         3.21402        -1.11783
H           7.20301         4.31879        -0.13980
H           8.11837         3.01461         0.64396
H           5.45461         2.86339        -0.37634
H          -3.01719         1.44615         1.18723
N          -2.53332        -0.04297         0.52962
N           6.36851         2.43423        -0.38731
O          -3.72861         2.14413         1.26860
O           7.54784         0.51432        -0.55787
S          -3.56185        -1.96123        -0.93740

Model compound RS-1, conformer 23
B3LYP/6-311+G(d,p)/SMD(MeOH)  Energy -1399.4072551 Hartree
C           3.59794         1.89204        -0.01815
C           4.43459         2.98394         0.23682
C           5.81399         2.83284         0.19947
C           6.38589         1.59002        -0.09402
C           5.56098         0.50437        -0.34794
C           4.16088         0.62339        -0.31264
C           3.28121        -0.52196        -0.56251
C           2.26047        -2.73576        -1.31113
C           1.28062        -1.69274        -0.72020
C           0.69332        -2.14000         0.63206
C          -0.30895        -1.17815         1.30319
C          -0.59640        -1.66773         2.73032
C          -1.60003        -1.03875         0.47023
C          -2.67351        -0.06186         0.99622
C          -2.14335         1.37564         1.09074
C          -3.92313        -0.15846         0.09804
C          -5.15027         0.60358         0.63045
C          -6.37842         0.35063        -0.22044
C          -8.06438         1.31346        -1.73291
H           3.98067         3.94282         0.46065
H           6.44923         3.68915         0.39851
H           7.46263         1.47399        -0.12621
H           6.00729        -0.45567        -0.58242
H           2.20153        -2.77479        -2.39898
H           2.10093        -3.73466        -0.90694
H           0.47171        -1.53865        -1.43684
H           0.20622        -3.10971         0.47131
H           1.52845        -2.31806         1.32013
H           0.17176        -0.19706         1.37732
H          -1.34158        -0.72739        -0.54923
H          -2.05334        -2.03529         0.38030
H          -2.97402        -0.38236         2.00159
H          -3.67715         0.21127        -0.90586
H          -4.19459        -1.21319        -0.01242
H          -4.95092         1.67531         0.68847
H          -5.38546         0.25466         1.64207
H           0.33300        -1.77962         3.29808
H          -1.23492        -0.97249         3.28151
H          -1.09855        -2.64254         2.71819
H          -2.90143         2.06369         1.47496
H          -1.28096         1.44476         1.75894
H          -1.83013         1.74038         0.10504
H          -8.26438         2.29971        -2.14983
H          -7.89376         0.61050        -2.55224
H          -8.94075         0.98326        -1.16897
H          -6.44872         2.30729        -0.75891
H           1.82328         1.21342        -0.18267
N           2.00174        -0.42130        -0.57225
N          -6.89274         1.40750        -0.87203
O           2.26018         2.08977         0.02657
O          -6.88359        -0.78339        -0.31754
S           3.94810        -2.16438        -0.85083

Model compound RS-1, conformer 24
B3LYP/6-311+G(d,p)/SMD(MeOH)  Energy -1399.4072540 Hartree
C          -4.88668         0.64308        -0.77477
C          -6.16833         0.56864        -1.33033
C          -6.87050        -0.62881        -1.31298
C          -6.30742        -1.77556        -0.74229
C          -5.03660        -1.70731        -0.19101
C          -4.30162        -0.50922        -0.18918
C          -2.96531        -0.42485         0.40591
C          -0.62073        -0.91620         1.26507
C          -1.00416         0.57079         1.14394
C           0.07769         1.42706         0.47429
C           1.43525         1.47312         1.20301
C           1.30570         2.04607         2.62289
C           2.46645         2.30337         0.40840
C           2.87202         1.79649        -0.99118
C           3.81431         2.80742        -1.66279
C           3.45655         0.36683        -0.99650
C           4.75022         0.17875        -0.18070
C           5.20691        -1.26577        -0.19731
C           6.96222        -2.86197        -0.85309
H          -6.59432         1.46272        -1.77160
H          -7.86313        -0.67069        -1.74806
H          -6.85562        -2.71001        -0.73152
H          -4.59983        -2.59881         0.24498
H          -0.10259        -1.14285         2.19510
H          -0.01658        -1.25036         0.41958
H          -1.22075         0.96674         2.14367
H           0.21334         1.04728        -0.54336
H          -0.30994         2.44895         0.38232
H           1.81573         0.44848         1.29188
H           2.07225         3.32264         0.29803
H           3.37047         2.40048         1.02182
H           1.96881         1.74853        -1.61083
H           2.70552        -0.33491        -0.62389
H           3.65532         0.08260        -2.03680
H           4.57772         0.44007         0.86796
H           5.54321         0.82960        -0.55581
H           0.65646         1.43846         3.25939
H           2.28496         2.09439         3.10975
H           0.89513         3.06239         2.60036
H           4.11696         2.46673        -2.65872
H           3.32161         3.77808        -1.77951
H           4.72338         2.97130        -1.07487
H           6.31305        -3.52137        -1.43499
H           7.93075        -2.79462        -1.34699
H           7.10037        -3.29818         0.13961
H           6.93076        -0.74941        -1.13824
H          -3.34979         1.70359        -0.38393
N          -2.26898         0.65304         0.39638
N           6.39976        -1.52092        -0.76126
O          -4.24156         1.83206        -0.81810
O           4.50706        -2.17598         0.28519
S          -2.21491        -1.83543         1.22962

Model compound RS-1, conformer 25
B3LYP/6-311+G(d,p)/SMD(MeOH)  Energy -1399.4072495 Hartree
C          -3.68919        -1.82596        -0.12767
C          -4.56098        -2.90261         0.06763
C          -5.93375        -2.69732         0.08735
C          -6.46399        -1.41442        -0.08843
C          -5.60417        -0.34378        -0.28317
C          -4.20958        -0.51777        -0.30338
C          -3.29315         0.60991        -0.49400
C          -2.20804         2.83091        -1.12093
C          -1.25455         1.71649        -0.62473
C          -0.62037         2.05506         0.73771
C           0.35701         1.01673         1.32614
C           0.72181         1.42978         2.75985
C           1.60584         0.85054         0.43587
C           2.66791        -0.16917         0.89966
C           2.09177        -1.58704         1.01616
C           3.87064        -0.11793        -0.06426
C           5.10987        -0.88606         0.43037
C           6.26005        -0.78383        -0.54970
C           8.54585         0.03064        -0.96132
H          -4.13961        -3.89279         0.20015
H          -6.59675        -3.54225         0.23865
H          -7.53570        -1.25579        -0.07597
H          -6.01818         0.64825        -0.42557
H          -2.17240         2.94121        -2.20488
H          -2.00186         3.79375        -0.65503
H          -0.46823         1.58109        -1.36979
H          -0.09772         3.01275         0.62346
H          -1.43184         2.22349         1.45585
H          -0.16889         0.05751         1.37831
H           1.29274         0.56587        -0.57602
H           2.08854         1.83296         0.34222
H           3.03078         0.13514         1.88929
H           3.56905        -0.50994        -1.04234
H           4.15351         0.93004        -0.21832
H           4.88254        -1.95071         0.53701
H           5.41277        -0.51244         1.41273
H          -0.17940         1.56840         3.36591
H           1.33918         0.67823         3.25867
H           1.27680         2.37560         2.76801
H           2.84778        -2.30653         1.34293
H           1.27307        -1.63230         1.73914
H           1.70202        -1.92883         0.04994
H           8.95398        -0.93292        -1.27710
H           8.30891         0.61634        -1.85338
H           9.30034         0.56043        -0.38115
H           7.38079         0.22013         0.81434
H          -1.89451        -1.20266        -0.29390
N          -2.01885         0.46473        -0.54121
N           7.36679        -0.15073        -0.12472
O          -2.35970        -2.07641        -0.14276
O           6.18198        -1.25979        -1.69789
S          -3.90497         2.29078        -0.65721

Model compound RS-1, conformer 26
B3LYP/6-311+G(d,p)/SMD(MeOH)  Energy -1399.4072096 Hartree
C          -4.87648         1.67814         0.57051
C          -6.01971         2.48368         0.54001
C          -7.09606         2.14143        -0.26708
C          -7.05237         0.98980        -1.06058
C          -5.92099         0.18803        -1.03455
C          -4.81629         0.50495        -0.22520
C          -3.62439        -0.34604        -0.17818
C          -1.74170        -1.97692        -0.70766
C          -1.54616        -1.09002         0.53751
C          -0.15521        -0.44967         0.61345
C           1.03130        -1.43208         0.69341
C           0.97957        -2.28666         1.96796
C           2.34659        -0.62962         0.58514
C           3.65164        -1.44450         0.48153
C           3.71152        -2.29871        -0.79389
C           4.89793        -0.54365         0.63712
C           5.09382         0.51904        -0.45975
C           6.31756         1.37457        -0.19896
C           8.45776         2.21990        -1.07446
H          -6.04172         3.37478         1.15729
H          -7.97516         2.77660        -0.28037
H          -7.89209         0.72510        -1.69201
H          -5.88749        -0.70042        -1.65528
H          -1.46895        -3.01572        -0.53062
H          -1.18831        -1.59570        -1.56814
H          -1.72401        -1.69185         1.43719
H          -0.03330         0.18971        -0.26876
H          -0.13410         0.21058         1.48863
H           0.97128        -2.10415        -0.17102
H           2.27055         0.02601        -0.29053
H           2.41567         0.03225         1.45930
H           3.69128        -2.13116         1.33521
H           4.84623        -0.03867         1.60687
H           5.78750        -1.18456         0.66393
H           4.23795         1.20150        -0.48268
H           5.16674         0.05320        -1.44520
H           0.05752        -2.87156         2.02996
H           1.80959        -2.99666         2.01084
H           1.03440        -1.65496         2.86249
H           4.67250        -2.81851        -0.87135
H           2.92779        -3.06128        -0.80284
H           3.58684        -1.69080        -1.69624
H           9.02904         2.08989        -1.99278
H           8.22510         3.28062        -0.94906
H           9.06924         1.89621        -0.22829
H           7.07784         0.89763        -2.01999
H          -3.12607         1.37660         1.26744
N          -2.59413        -0.05761         0.53027
N           7.24046         1.42534        -1.17476
O          -3.85307         2.05534         1.37158
O           6.46059         2.00468         0.86530
S          -3.53877        -1.88995        -1.09472

Model compound RS-1, conformer 27
B3LYP/6-311+G(d,p)/SMD(MeOH)  Energy -1399.4071965 Hartree
C          -3.85938        -1.18589         1.08718
C          -4.82493        -2.05602         1.60447
C          -5.93414        -2.40213         0.84493
C          -6.10216        -1.88679        -0.44506
C          -5.14788        -1.02379        -0.96274
C          -4.01184        -0.65699        -0.22062
C          -2.98952         0.24031        -0.76497
C          -1.72930         2.03357        -2.05484
C          -0.99635         1.42045        -0.84729
C          -0.32624         2.49241         0.01844
C           0.58783         1.97475         1.14954
C           0.86748         3.11563         2.13882
C           1.89072         1.37000         0.58358
C           2.81482         0.65807         1.59352
C           2.15838        -0.58261         2.21788
C           4.19325         0.33502         0.97347
C           4.17855        -0.66802        -0.19556
C           5.56849        -0.89021        -0.75695
C           7.35619        -2.51556        -1.23371
H          -4.68611        -2.44742         2.60601
H          -6.67481        -3.07680         1.26045
H          -6.96996        -2.15541        -1.03555
H          -5.28404        -0.62085        -1.96015
H          -1.07803         2.14197        -2.92079
H          -2.17723         2.99911        -1.81079
H          -0.24138         0.71626        -1.21799
H           0.25658         3.14611        -0.64281
H          -1.12039         3.11295         0.44927
H           0.03927         1.19264         1.68601
H           1.63746         0.65911        -0.21043
H           2.45635         2.17909         0.10123
H           3.02862         1.35826         2.40953
H           4.65032         1.26792         0.62812
H           4.84409        -0.06040         1.76264
H           3.56856        -0.28201        -1.01835
H           3.74403        -1.62042         0.11650
H          -0.06690         3.52519         2.53594
H           1.46688         2.78353         2.99050
H           1.40870         3.93424         1.64945
H           2.85920        -1.10452         2.87833
H           1.28437        -0.31475         2.81775
H           1.82553        -1.29383         1.45464
H           7.44061        -2.29416        -2.30092
H           8.14652        -1.97767        -0.70388
H           7.49545        -3.58536        -1.08305
H           5.45581        -2.87324        -0.33674
H          -2.22017        -0.24535         1.34729
N          -1.96706         0.61803        -0.08772
N           6.04128        -2.14797        -0.72481
O          -2.79814        -0.87537         1.86719
O           6.24122         0.04672        -1.22649
S          -3.08234         0.85260        -2.45441

Model compound RS-1, conformer 28
B3LYP/6-311+G(d,p)/SMD(MeOH)  Energy -1399.4071777 Hartree
C          -4.64546         1.67258         0.06746
C          -5.77531         2.35375        -0.39756
C          -6.78242         1.66742        -1.06231
C          -6.68237         0.28823        -1.27532
C          -5.56424        -0.39186        -0.81607
C          -4.52550         0.27468        -0.14335
C          -3.33283        -0.43395         0.32967
C          -1.65212        -2.17040         1.14360
C          -1.22208        -0.68955         1.26937
C          -0.07350        -0.28849         0.32402
C           1.30945        -0.87759         0.67337
C           1.86931        -0.27238         1.96862
C           2.26064        -0.66287        -0.52384
C           3.67467        -1.26967        -0.41572
C           3.63214        -2.79810        -0.27634
C           4.54097        -0.88607        -1.63453
C           4.94229         0.59523        -1.72972
C           5.87533         1.03205        -0.61460
C           6.38313         2.73585         1.08757
H          -5.84364         3.42189        -0.22446
H          -7.65315         2.20930        -1.41532
H          -7.47061        -0.24695        -1.79119
H          -5.49309        -1.46184        -0.97686
H          -1.97412        -2.57980         2.10112
H          -0.87080        -2.80541         0.72869
H          -0.92489        -0.49861         2.30251
H          -0.35180        -0.58578        -0.69395
H          -0.00461         0.80536         0.32334
H           1.19019        -1.95649         0.82553
H           1.78466        -1.07906        -1.42195
H           2.34224         0.41752        -0.69476
H           4.16473        -0.86675         0.47935
H           5.45618        -1.48649        -1.62123
H           4.00795        -1.15642        -2.55385
H           4.06687         1.24723        -1.76703
H           5.49204         0.75191        -2.66519
H           2.81573        -0.73841         2.25521
H           2.04880         0.80269         1.84972
H           1.18138        -0.40294         2.80890
H           3.14535        -3.25740        -1.14515
H           4.64369        -3.21064        -0.20544
H           3.08572        -3.11509         0.61599
H           6.47967         2.04160         1.92616
H           7.38374         2.97572         0.71846
H           5.90809         3.65062         1.43985
H           4.71520         2.65535        -0.23860
H          -2.97084         1.74500         0.97687
N          -2.39364         0.15036         0.98123
N           5.55722         2.16736         0.03021
O          -3.69303         2.38500         0.71324
O           6.89823         0.38428        -0.32604
S          -3.09589        -2.18297         0.00248

Model compound RS-1, conformer 29
B3LYP/6-311+G(d,p)/SMD(MeOH)  Energy -1399.4071399 Hartree
C          -3.96152        -1.40118        -0.53509
C          -4.98663        -2.19294        -1.06346
C          -6.08559        -1.60128        -1.67116
C          -6.18382        -0.20851        -1.76331
C          -5.17033         0.58106        -1.24099
C          -4.04307         0.01257        -0.62313
C          -2.95986         0.83804        -0.08312
C          -1.57140         2.71013         0.93495
C          -0.90818         1.32121         0.88103
C          -0.21466         0.96834         2.20072
C           0.63850        -0.31777         2.19197
C           0.94730        -0.73324         3.63791
C           1.92534        -0.13000         1.35999
C           2.76080        -1.39927         1.09108
C           2.02191        -2.40991         0.20100
C           4.16052        -1.05601         0.53295
C           4.17528        -0.35365        -0.83882
C           5.59070        -0.14151        -1.33580
C           7.32868         1.48664        -1.95840
H          -4.90151        -3.27094        -0.98436
H          -6.87300        -2.22863        -2.07470
H          -7.04345         0.25193        -2.23545
H          -5.25176         1.66027        -1.30756
H          -0.88961         3.50522         0.63657
H          -1.97651         2.92853         1.92514
H          -0.17624         1.31354         0.06374
H           0.41890         1.81730         2.48773
H          -0.99075         0.88430         2.97019
H           0.03562        -1.11119         1.73668
H           1.66365         0.31936         0.39597
H           2.55713         0.60403         1.87918
H           2.95131        -1.89011         2.05271
H           4.68068        -0.41883         1.25817
H           4.74005        -1.98171         0.45502
H           3.64793         0.60141        -0.79181
H           3.67040        -0.97454        -1.58529
H           0.02410        -0.88160         4.20726
H           1.51393        -1.66699         3.68461
H           1.53431         0.03856         4.15000
H           2.65799        -3.27346        -0.02056
H           1.11849        -2.78726         0.68786
H           1.71803        -1.96561        -0.75261
H           7.40651         2.57295        -1.98118
H           8.09706         1.09053        -1.28958
H           7.50951         1.09757        -2.96383
H           5.34364         1.87341        -1.28254
H          -2.28674        -1.31282         0.37289
N          -1.94042         0.33959         0.51577
N           5.99505         1.13074        -1.49185
O          -2.91286        -2.02374         0.05127
O           6.34624        -1.09971        -1.58394
S          -2.97081         2.62898        -0.25689

Model compound RS-1, conformer 30
B3LYP/6-311+G(d,p)/SMD(MeOH)  Energy -1399.4070772 Hartree
C           3.62289         1.81969        -0.19999
C           4.44519         2.93722        -0.02095
C           5.78366         2.77583         0.31007
C           6.32837         1.49673         0.46814
C           5.51733         0.38553         0.29216
C           4.15735         0.51538        -0.03830
C           3.28884        -0.65300        -0.20797
C           2.33136        -2.98254        -0.61032
C           1.31035        -1.81936        -0.55929
C           0.38675        -1.90255         0.67070
C          -0.69423        -0.80925         0.79916
C          -1.35064        -0.91287         2.18388
C          -1.72999        -0.90760        -0.33985
C          -2.86059         0.14303        -0.35600
C          -2.31381         1.57396        -0.45751
C          -3.83125        -0.17979        -1.51104
C          -5.15575         0.60187        -1.50347
C          -6.04357         0.25670        -0.32156
C          -7.42860         1.11006         1.52564
H           4.01361         3.92365        -0.14850
H           6.40875         3.65207         0.44381
H           7.37413         1.37203         0.72261
H           5.94369        -0.60467         0.40809
H           2.52826        -3.30243        -1.63364
H           2.01476        -3.84171        -0.02019
H           0.70881        -1.85148        -1.46971
H          -0.10065        -2.88500         0.64651
H           1.01680        -1.88634         1.56812
H          -0.19341         0.16287         0.73857
H          -1.21227        -0.85109        -1.30535
H          -2.18771        -1.90515        -0.29566
H          -3.42197         0.05775         0.58272
H          -3.32869         0.01231        -2.46650
H          -4.06449        -1.24929        -1.49371
H          -5.72631         0.33740        -2.40127
H          -4.98259         1.67952        -1.54614
H          -0.59678        -0.86396         2.97634
H          -2.06452        -0.10423         2.36076
H          -1.88881        -1.86186         2.29433
H          -3.11770         2.31498        -0.48738
H          -1.67800         1.82600         0.39534
H          -1.71419         1.69687        -1.36737
H          -7.69046         2.09414         1.91229
H          -8.34342         0.59231         1.22598
H          -6.94815         0.53381         2.32062
H          -6.27031         2.22459         0.12526
H           1.89642         1.12878        -0.62247
N           2.05742        -0.55440        -0.55586
N          -6.53205         1.28618         0.39066
O           2.32615         2.02777        -0.52553
O          -6.32388        -0.92248        -0.03758
S           3.89671        -2.31631         0.09105

Model compound RS-1, conformer 31
B3LYP/6-311+G(d,p)/SMD(MeOH)  Energy -1399.4070242 Hartree
C          -3.85130        -1.64108        -0.35527
C          -4.85260        -2.61744        -0.32054
C          -6.19077        -2.24821        -0.32187
C          -6.55645        -0.89814        -0.35886
C          -5.56767         0.07384        -0.39284
C          -4.20409        -0.26711        -0.38696
C          -3.15226         0.75353        -0.40362
C          -1.78360         2.88955        -0.67856
C          -0.99046         1.60363        -0.33681
C          -0.35734         1.66032         1.06640
C           0.47003         0.43337         1.50227
C           0.84818         0.58436         2.98318
C           1.71073         0.24256         0.60448
C           2.60519        -0.97944         0.90113
C           1.83474        -2.30062         0.76399
C           3.83972        -1.00625        -0.02414
C           4.85546         0.12282         0.22997
C           6.02928         0.04238        -0.72410
C           8.45143        -0.30880        -0.98227
H          -4.55807        -3.66057        -0.29480
H          -6.95554        -3.01697        -0.29612
H          -7.60128        -0.61154        -0.36391
H          -5.85405         1.11908        -0.42874
H          -1.69023         3.15376        -1.73195
H          -1.48293         3.73978        -0.06738
H          -0.20514         1.47727        -1.08453
H           0.28104         2.55196         1.09890
H          -1.16089         1.82236         1.79494
H          -0.17176        -0.44904         1.40986
H           1.39127         0.16538        -0.44196
H           2.31250         1.15709         0.67411
H           2.97166        -0.90855         1.93277
H           4.35390        -1.96542         0.10807
H           3.50967        -0.96876        -1.06866
H           5.20285         0.08594         1.26653
H           4.39096         1.10031         0.07140
H          -0.04335         0.74429         3.59828
H           1.35699        -0.30295         3.36870
H           1.51440         1.44229         3.13379
H           2.48889        -3.15548         0.96397
H           0.99473        -2.36061         1.46086
H           1.43450        -2.41783        -0.25001
H           8.64714         0.61495        -1.53293
H           9.28625        -0.50227        -0.30982
H           8.37557        -1.13090        -1.69863
H           7.30616        -0.30514         0.81610
H          -1.99037        -1.22819        -0.39108
N          -1.90396         0.45863        -0.44439
N           7.23707        -0.19511        -0.18514
O          -2.56151        -2.04986        -0.35641
O           5.88028         0.18424        -1.95236
S          -3.55100         2.50341        -0.34091

Model compound RS-1, conformer 32
B3LYP/6-311+G(d,p)/SMD(MeOH)  Energy -1399.4070010 Hartree
C           4.88150        -0.75646        -0.58521
C           6.18153        -0.76803        -1.10150
C           6.89183         0.41703        -1.23660
C           6.31874         1.63689        -0.86068
C           5.02971         1.65410        -0.34927
C           4.28601         0.47119        -0.19616
C           2.93028         0.47854         0.35917
C           0.56165         1.09584         1.05549
C           0.94065        -0.39235         1.17392
C          -0.12369        -1.34180         0.61059
C          -1.50428        -1.27661         1.29365
C          -1.42079        -1.60419         2.79282
C          -2.50597        -2.23694         0.61626
C          -2.87223        -1.97357        -0.85924
C          -3.77829        -3.09874        -1.38273
C          -3.47918        -0.57755        -1.12185
C          -4.79690        -0.28173        -0.38250
C          -5.36884         1.06700        -0.77078
C          -6.14866         3.26843         0.00986
H           6.61514        -1.71851        -1.39153
H           7.89872         0.39166        -1.63897
H           6.87315         2.56141        -0.96918
H           4.58563         2.60148        -0.06445
H           0.01426         1.46079         1.92274
H          -0.01132         1.29886         0.14871
H           1.12494        -0.63069         2.22863
H          -0.22544        -1.12467        -0.45742
H           0.26246        -2.36521         0.69056
H          -1.88987        -0.25420         1.19830
H          -2.10139        -3.25557         0.68800
H          -3.42775        -2.24256         1.21060
H          -1.95025        -2.01125        -1.45128
H          -2.74854         0.19428        -0.85756
H          -3.65425        -0.47917        -2.19792
H          -4.65703        -0.32973         0.69961
H          -5.55354        -1.02751        -0.64763
H          -2.41608        -1.58072         3.24799
H          -1.00567        -2.60606         2.95335
H          -0.79625        -0.89324         3.34099
H          -4.70430        -3.18071        -0.80415
H          -4.05208        -2.93263        -2.42994
H          -3.26880        -4.06582        -1.32147
H          -7.14090         3.20493        -0.44434
H          -6.23346         3.76716         0.97454
H          -5.50588         3.86563        -0.64204
H          -5.36418         1.66155         1.17079
H           3.32535        -1.74481        -0.09301
N           2.22770        -0.58760         0.48764
N          -5.58694         1.94144         0.22650
O           4.22903        -1.93706        -0.47578
O          -5.62941         1.35116        -1.95469
S           2.16167         1.99745         0.93684

Model compound RS-1, conformer 33
B3LYP/6-311+G(d,p)/SMD(MeOH)  Energy -1399.4069396 Hartree
C           5.40498        -1.27741        -0.21919
C           6.70412        -1.67731        -0.54969
C           7.64841        -0.73724        -0.93906
C           7.31510         0.62001        -1.00677
C           6.02872         1.02192        -0.67940
C           5.05093         0.09527        -0.27790
C           3.69481         0.51382         0.08678
C           1.47280         1.73805         0.31292
C           1.51775         0.29779         0.86097
C           0.31673        -0.55231         0.42944
C          -1.06286        -0.04936         0.90166
C          -1.19171        -0.08521         2.43114
C          -2.15840        -0.88805         0.21024
C          -3.62669        -0.48230         0.45810
C          -3.90909         0.95233        -0.00922
C          -4.54963        -1.51993        -0.21421
C          -6.04889        -1.40002         0.10711
C          -6.81518        -0.37814        -0.71514
C          -8.62417         1.29104        -0.73064
H           6.95064        -2.73179        -0.49623
H           8.65106        -1.06299        -1.19393
H           8.05198         1.35230        -1.31433
H           5.77132         2.07356        -0.73941
H           0.97278         2.42919         0.98907
H           1.00098         1.78374        -0.67049
H           1.56975         0.33337         1.95606
H           0.32358        -0.60813        -0.66547
H           0.47312        -1.57247         0.79960
H          -1.17154         0.99117         0.57402
H          -1.97775        -0.86562        -0.87279
H          -2.03124        -1.93428         0.51943
H          -3.82304        -0.53165         1.53680
H          -4.41127        -1.48973        -1.30109
H          -4.22753        -2.51564         0.10775
H          -6.20242        -1.21750         1.17504
H          -6.53078        -2.35989        -0.11627
H          -0.42019         0.51604         2.92042
H          -2.15783         0.30480         2.76212
H          -1.10077        -1.11188         2.80528
H          -4.94076         1.25139         0.19426
H          -3.26567         1.67376         0.50197
H          -3.73599         1.05605        -1.08643
H          -9.30398         1.71039         0.01012
H          -8.04246         2.10246        -1.17617
H          -9.21141         0.81214        -1.51848
H          -7.86430         0.18893         0.92918
H           3.65037        -1.77590         0.33977
N           2.77720        -0.31980         0.41770
N          -7.75743         0.32762        -0.06531
O           4.51949        -2.23203         0.14944
O          -6.62464        -0.23662        -1.93607
S           3.23124         2.24967         0.13211

Model compound RS-1, conformer 34
B3LYP/6-311+G(d,p)/SMD(MeOH)  Energy -1399.4069236 Hartree
C          -3.85537        -1.54129        -0.57395
C          -4.88541        -2.48340        -0.66663
C          -6.21174        -2.07381        -0.65592
C          -6.53660        -0.71671        -0.55293
C          -5.51922         0.22129        -0.45980
C          -4.16676        -0.16134        -0.46360
C          -3.08523         0.82125        -0.34878
C          -1.64701         2.92873        -0.36717
C          -0.90187         1.58963        -0.14204
C          -0.30922         1.47984         1.27566
C           0.47228         0.19012         1.60064
C           0.78908         0.16090         3.10328
C           1.74757         0.07141         0.73931
C           2.60386        -1.19741         0.93509
C           1.80941        -2.47865         0.64381
C           3.87012        -1.16985         0.05430
C           4.86981        -0.04982         0.39622
C           6.16419        -0.20009        -0.37793
C           7.67439         0.76487        -2.06510
H          -4.62232        -3.53201        -0.74885
H          -6.99917        -2.81598        -0.73078
H          -7.57210        -0.39806        -0.54812
H          -5.77407         1.27263        -0.38646
H          -1.51798         3.29707        -1.38495
H          -1.33756         3.70105         0.33609
H          -0.09941         1.51580        -0.87862
H           0.35038         2.34438         1.42080
H          -1.13040         1.58702         1.99454
H          -0.18300        -0.65914         1.38082
H           1.47427         0.12172        -0.32206
H           2.36365         0.95644         0.94012
H           2.93961        -1.23796         1.97886
H           4.38413        -2.13060         0.15930
H           3.57694        -1.08351        -1.00011
H           5.12728        -0.10422         1.45993
H           4.43620         0.93471         0.21143
H          -0.12553         0.26613         3.69583
H           1.26787        -0.77477         3.40327
H           1.46097         0.98228         3.37993
H           2.44169        -3.36423         0.76449
H           0.95374        -2.59306         1.31426
H           1.42856        -2.47939        -0.38437
H           7.68194         1.66334        -2.68088
H           8.57252         0.75505        -1.44208
H           7.69464        -0.11194        -2.71746
H           5.83486         1.55987        -1.33552
H          -1.98277        -1.18592        -0.52705
N          -1.84547         0.49222        -0.39167
N           6.46963         0.77967        -1.24579
O          -2.57846        -1.98805        -0.59407
O           6.90698        -1.18702        -0.22179
S          -3.43349         2.56729        -0.11312

Model compound RS-1, conformer 35
B3LYP/6-311+G(d,p)/SMD(MeOH)  Energy -1399.4068533 Hartree
C          -5.13570         1.58065        -0.12751
C          -6.40623         2.13357        -0.31899
C          -7.52194         1.31178        -0.40287
C          -7.39192        -0.07742        -0.29802
C          -6.13445        -0.63066        -0.10779
C          -4.98585         0.17424        -0.01509
C          -3.65618        -0.40096         0.20431
C          -1.61422        -1.91977         0.28906
C          -1.37064        -0.43062         0.60210
C          -0.15244         0.15250        -0.12353
C           1.20375        -0.49774         0.21873
C           1.56913        -0.31439         1.69874
C           2.28262         0.08573        -0.71811
C           3.70171        -0.51299        -0.62243
C           3.71619        -2.01212        -0.95200
C           4.64109         0.28529        -1.54920
C           6.14970        -0.03700        -1.44903
C           6.73323         0.24457        -0.07776
C           7.67532         1.94437         1.43476
H          -6.49521         3.21101        -0.40125
H          -8.50027         1.75544        -0.55275
H          -8.26316        -0.71788        -0.36607
H          -6.03557        -1.70793        -0.03325
H          -1.10081        -2.58407         0.98185
H          -1.33218        -2.17141        -0.73527
H          -1.24546        -0.30951         1.68512
H          -0.33118         0.06576        -1.20180
H          -0.10456         1.22393         0.10457
H           1.12148        -1.57240         0.01778
H           1.93540        -0.02189        -1.75460
H           2.34870         1.16561        -0.52863
H           4.05959        -0.38640         0.40562
H           4.33921         0.11839        -2.59041
H           4.50329         1.35519        -1.35684
H           6.67983         0.55918        -2.19762
H           6.33711        -1.08843        -1.67344
H           0.81108        -0.73984         2.36242
H           2.51615        -0.80292         1.94226
H           1.66923         0.74917         1.94606
H           4.72352        -2.43149        -0.88533
H           3.08656        -2.58309        -0.26432
H           3.34586        -2.19048        -1.96883
H           7.92143         3.00292         1.35998
H           6.94504         1.80643         2.23650
H           8.58100         1.38843         1.69105
H           7.05551         2.18330        -0.59120
H          -3.25986         1.86322         0.07400
N          -2.59106         0.31314         0.25295
N           7.13764         1.50619         0.15369
O          -4.07843         2.42259        -0.05649
O           6.81855        -0.63603         0.79856
S          -3.42987        -2.16514         0.46244

Model compound RS-1, conformer 36
B3LYP/6-311+G(d,p)/SMD(MeOH)  Energy -1399.4067554 Hartree
C           1.83013         1.71605         0.40327
C           2.25454         3.04696         0.46439
C           3.55215         3.38455         0.10355
C           4.45047         2.40109        -0.32393
C           4.03420         1.07948        -0.38526
C           2.72669         0.70588        -0.03045
C           2.27288        -0.68524        -0.11163
C           2.12320        -3.22364        -0.15835
C           0.78861        -2.46394        -0.03236
C          -0.11802        -3.09094         1.03074
C          -1.51539        -2.46776         1.23410
C          -2.18550        -3.15053         2.43735
C          -2.43304        -2.55687        -0.01169
C          -2.38924        -1.38043        -1.01317
C          -3.12196        -1.76461        -2.30624
C          -2.96865        -0.09350        -0.39338
C          -2.63344         1.18139        -1.19630
C          -3.05430         2.42960        -0.44885
C          -2.39601         4.15697         1.17092
H           1.55256         3.80153         0.80058
H           3.86736         4.42088         0.15776
H           5.46348         2.66568        -0.60256
H           4.73406         0.31803        -0.71100
H           2.06532        -4.04497        -0.87110
H           2.46906        -3.60018         0.80640
H           0.28478        -2.48653        -1.00592
H          -0.23899        -4.15133         0.77528
H           0.42057        -3.05964         1.98540
H          -1.37460        -1.41406         1.49675
H          -2.20493        -3.48655        -0.54865
H          -3.47267        -2.65749         0.32562
H          -1.34478        -1.17479        -1.27047
H          -4.05672        -0.19170        -0.29766
H          -2.57574         0.03015         0.62014
H          -3.15195         1.18318        -2.15721
H          -1.55792         1.21247        -1.39235
H          -1.55412        -3.09836         3.33035
H          -3.14259        -2.67591         2.67473
H          -2.38192        -4.20915         2.22985
H          -3.10348        -0.95710        -3.04384
H          -2.66312        -2.64389        -2.77001
H          -4.17195        -2.00537        -2.10226
H          -1.48512         4.41612         1.70952
H          -2.70620         5.01611         0.57044
H          -3.18533         3.93899         1.89587
H          -1.20550         2.56526         0.38985
H           0.43280         0.44243         0.67143
N           1.09568        -1.05212         0.24463
N          -2.11920         3.00220         0.32752
O           0.55655         1.43265         0.76688
O          -4.21287         2.88334        -0.52675
S           3.33745        -1.97995        -0.76182

Model compound RS-1, conformer 37
B3LYP/6-311+G(d,p)/SMD(MeOH)  Energy -1399.4067254 Hartree
C           3.40242         1.85173         0.66065
C           4.11419         3.03462         0.88670
C           5.37994         3.20486         0.34272
C           5.96035         2.19859        -0.43727
C           5.25892         1.02396        -0.66483
C           3.97430         0.82224        -0.13101
C           3.21746        -0.40744        -0.38002
C           2.50812        -2.80149        -0.86655
C           1.41265        -1.86146        -0.32921
C           0.58247        -2.52660         0.77363
C          -0.66153        -1.74619         1.24899
C          -1.15995        -2.34067         2.57430
C          -1.76414        -1.74451         0.16995
C          -3.02662        -0.90159         0.45301
C          -2.69425         0.58791         0.61741
C          -4.06010        -1.15966        -0.66314
C          -5.46729        -0.58656        -0.42526
C          -5.64867         0.87841        -0.78341
C          -6.75705         3.00001        -0.20738
H           3.65558         3.80688         1.49401
H           5.91992         4.12702         0.52849
H           6.94950         2.33161        -0.85894
H           5.71430         0.24364        -1.26434
H           2.15378        -3.41822        -1.69118
H           2.91536        -3.44107        -0.08083
H           0.76052        -1.57101        -1.16206
H           0.26939        -3.51452         0.41283
H           1.24787        -2.70282         1.62665
H          -0.34950        -0.71385         1.44096
H          -1.34062        -1.39845        -0.78099
H          -2.07263        -2.78578         0.00502
H          -3.47519        -1.25345         1.39077
H          -3.67577        -0.78578        -1.61911
H          -4.16730        -2.24316        -0.77897
H          -5.78748        -0.76590         0.60554
H          -6.17561        -1.12335        -1.06846
H          -0.36552        -2.33534         3.32751
H          -2.00363        -1.77887         2.98376
H          -1.48522        -3.37940         2.44046
H          -3.58413         1.18052         0.84580
H          -1.98758         0.75258         1.43528
H          -2.24692         0.99395        -0.29697
H          -5.85636         3.61954        -0.22248
H          -7.27602         3.11901        -1.16207
H          -7.40896         3.34599         0.59388
H          -6.79792         1.15850         0.86749
H           1.81795         0.83211         0.95766
N           2.06170        -0.62559         0.13309
N          -6.42819         1.60241         0.03917
O           2.17407         1.73120         1.21518
O          -5.15190         1.37262        -1.81092
S           3.85081        -1.69535        -1.46532

Model compound RS-1, conformer 38
B3LYP/6-311+G(d,p)/SMD(MeOH)  Energy -1399.4067146 Hartree
C          -3.91136        -1.67859         0.33871
C          -4.85126        -2.71317         0.39548
C          -6.17206        -2.47958         0.03765
C          -6.58132        -1.20938        -0.38304
C          -5.65345        -0.18026        -0.44136
C          -4.30805        -0.38543        -0.08983
C          -3.31686         0.69086        -0.16624
C          -2.12705         2.93919        -0.19437
C          -1.22899         1.69374        -0.07210
C          -0.15439         1.86981         1.00587
C           0.91202         0.75698         1.08653
C           1.67915         0.88064         2.41105
C           1.85777         0.80136        -0.13135
C           2.90727        -0.32516        -0.24755
C           2.25515        -1.71041        -0.35564
C           3.82294        -0.02827        -1.45246
C           5.05015        -0.95069        -1.62710
C           6.00482        -0.91587        -0.44784
C           7.78974         0.33635         0.69959
H          -4.52377        -3.69280         0.72508
H          -6.88920        -3.29174         0.08840
H          -7.61322        -1.02769        -0.65883
H          -5.97453         0.80472        -0.76129
H          -1.72965         3.66655        -0.90068
H          -2.28806         3.41960         0.77281
H          -0.75344         1.50746        -1.04293
H           0.34353         2.83230         0.83287
H          -0.66573         1.95236         1.97186
H           0.38594        -0.20378         1.09272
H           1.26240         0.79735        -1.05292
H           2.38474         1.76505        -0.11258
H           3.52822        -0.31086         0.65603
H           3.23114        -0.09116        -2.37385
H           4.17448         1.00721        -1.38312
H           5.58668        -0.64448        -2.53038
H           4.74089        -1.98787        -1.76449
H           0.99306         0.84925         3.26358
H           2.40235         0.07157         2.54248
H           2.22785         1.82892         2.45972
H           3.00291        -2.50361        -0.43709
H           1.64216        -1.93751         0.52050
H           1.60790        -1.76807        -1.23913
H           8.34455         1.25375         0.50635
H           7.27393         0.43002         1.65893
H           8.49547        -0.49593         0.76505
H           6.80686         0.82135        -1.12840
H          -2.11053        -1.10981         0.60610
N          -2.09418         0.53398         0.18985
N           6.84269         0.13446        -0.38874
O          -2.63730        -1.95485         0.70117
O           6.00804        -1.79984         0.42906
S          -3.74611         2.31647        -0.80765

Model compound RS-1, conformer 39
B3LYP/6-311+G(d,p)/SMD(MeOH)  Energy -1399.4066750 Hartree
C          -3.87004        -1.57620         0.00749
C          -4.87659        -2.49558         0.32198
C          -6.15346        -2.05399         0.64063
C          -6.45167        -0.68692         0.65112
C          -5.45766         0.22867         0.33961
C          -4.15386        -0.18606         0.01715
C          -3.09293         0.77483        -0.29760
C          -1.74168         2.82154        -0.99789
C          -0.94492         1.50997        -0.79140
C           0.00159         1.58480         0.42185
C           0.86415         0.33720         0.70346
C           1.54625         0.49597         2.07034
C           1.88560         0.09408        -0.42777
C           2.77027        -1.16530        -0.31180
C           1.93450        -2.45338        -0.30573
C           3.80453        -1.23028        -1.45597
C           4.90619        -0.15727        -1.42883
C           5.84159        -0.29349        -0.24089
C           6.97913         0.84954         1.61901
H          -4.63520        -3.55250         0.30845
H          -6.92359        -2.77904         0.88052
H          -7.44957        -0.34392         0.89697
H          -5.69369         1.28700         0.34222
H          -1.89953         3.03662        -2.05487
H          -1.26360         3.67829        -0.52450
H          -0.36480         1.31501        -1.69557
H           0.66073         2.44830         0.26836
H          -0.60380         1.80573         1.30911
H           0.19144        -0.52460         0.76418
H           1.35559         0.03257        -1.38624
H           2.52630         0.98247        -0.48915
H           3.32402        -1.12289         0.63420
H           4.28629        -2.21312        -1.44122
H           3.28138        -1.15774        -2.41700
H           4.48546         0.84990        -1.46672
H           5.53058        -0.27241        -2.32240
H           0.80615         0.68360         2.85502
H           2.10611        -0.39835         2.35580
H           2.24661         1.33982         2.06522
H           2.57925        -3.33504        -0.23180
H           1.23545        -2.48704         0.53403
H           1.34977        -2.54512        -1.22888
H           7.99196         0.56368         1.32351
H           6.99982         1.86481         2.01304
H           6.64287         0.17082         2.40710
H           5.60299         1.67105         0.21251
H          -2.05842        -1.26687        -0.50043
N          -1.90662         0.41173        -0.62634
N           6.07301         0.81793         0.47838
O          -2.64253        -2.05486        -0.29952
O           6.38704        -1.37623         0.04078
S          -3.38608         2.54508        -0.21964

Model compound RS-1, conformer 40
B3LYP/6-311+G(d,p)/SMD(MeOH)  Energy -1399.4066272 Hartree
C          -4.45420         1.78665         0.15824
C          -5.43039         2.78822         0.18918
C          -6.75469         2.48407        -0.09514
C          -7.13108         1.17543        -0.41706
C          -6.16712         0.17880        -0.45031
C          -4.81890         0.45353        -0.16313
C          -3.79611        -0.59558        -0.17729
C          -2.42183        -2.67046        -0.67334
C          -1.70515        -1.55665         0.11357
C          -0.28143        -1.31849        -0.41360
C           0.73447        -0.73063         0.58780
C           0.34637         0.66812         1.08534
C           2.13443        -0.74216        -0.06274
C           3.33174        -0.34242         0.82494
C           3.49192        -1.28149         2.02862
C           4.60753        -0.29648        -0.04027
C           5.82828         0.32273         0.66405
C           7.03344         0.38202        -0.25177
C           8.67126         1.81276        -1.40524
H          -5.12768         3.79916         0.43800
H          -7.49985         3.27178        -0.06737
H          -8.16471         0.94015        -0.64098
H          -6.46039        -0.83338        -0.70599
H          -2.20898        -3.66006        -0.27170
H          -2.16532        -2.64410        -1.73451
H          -1.65074        -1.85102         1.17078
H           0.10508        -2.28916        -0.74442
H          -0.34173        -0.68858        -1.30967
H           0.74853        -1.40517         1.45313
H           2.32588        -1.74932        -0.45701
H           2.11049        -0.07279        -0.93318
H           3.16023         0.67290         1.20364
H           4.85838        -1.31017        -0.37289
H           4.39710         0.28820        -0.94348
H           6.12050        -0.28247         1.52737
H           5.58077         1.32294         1.03125
H          -0.62733         0.66489         1.57983
H           1.07423         1.04937         1.80680
H           0.29712         1.38077         0.25365
H           3.65484        -2.31391         1.69672
H           4.34059        -0.99635         2.65650
H           2.60512        -1.27404         2.66794
H           9.56014         1.31651        -1.00727
H           8.47947         1.42835        -2.41040
H           8.86308         2.88322        -1.46727
H           7.06695         2.40861        -0.13301
H          -2.62182         1.30181         0.37104
N          -2.55782        -0.35816         0.06067
N           7.52162         1.60176        -0.53521
O          -3.17682         2.13217         0.43994
O           7.54523        -0.65072        -0.72328
S          -4.21783        -2.31393        -0.50500

Model compound RS-1, conformer 41
B3LYP/6-311+G(d,p)/SMD(MeOH)  Energy -1399.4065867 Hartree
C           4.54348        -1.72428         0.09549
C           5.55048        -2.69536         0.08329
C           6.86507        -2.33737        -0.18276
C           7.20106        -1.00414        -0.44264
C           6.20667        -0.03736        -0.43192
C           4.86728        -0.36693        -0.16185
C           3.81250         0.64947        -0.12986
C           2.37787         2.70567        -0.52401
C           1.69024         1.52851         0.19426
C           0.28019         1.27513        -0.36176
C          -0.72680         0.59758         0.59085
C          -0.29829        -0.81398         1.01341
C          -2.11813         0.60129        -0.07831
C          -3.31068         0.09503         0.75970
C          -3.52004         0.93523         2.02726
C          -4.57190         0.06282        -0.12677
C          -5.78255        -0.63466         0.51640
C          -6.93257        -0.79485        -0.45902
C          -9.31169        -0.35885        -0.91795
H           5.27883        -3.72573         0.28350
H           7.63437        -3.10202        -0.18983
H           8.22713        -0.72687        -0.65287
H           6.46833         0.99430        -0.63957
H           2.13306         3.66440        -0.06917
H           2.12789         2.73128        -1.58672
H           1.61635         1.76298         1.26516
H          -0.13425         2.25056        -0.64088
H           0.37027         0.70056        -1.29185
H          -0.77401         1.22035         1.49310
H          -2.34286         1.62569        -0.40505
H          -2.05738        -0.00433        -0.99246
H          -3.10758        -0.93904         1.06519
H          -4.84984         1.08875        -0.40125
H          -4.33103        -0.45796        -1.05871
H          -6.12046        -0.09898         1.40602
H          -5.49460        -1.64478         0.83125
H           0.66788        -0.80690         1.52248
H          -1.02253        -1.25969         1.70072
H          -0.21393        -1.47586         0.14351
H          -3.72629         1.98151         1.77087
H          -4.35943         0.56698         2.62356
H          -2.63811         0.91965         2.67314
H          -9.15932         0.12768        -1.88478
H          -9.59040        -1.40116        -1.09377
H         -10.12640         0.14129        -0.39585
H          -8.17704         0.19942         0.79904
H           2.69589        -1.30746         0.32030
N           2.58090         0.36194         0.08597
N          -8.11406        -0.26947        -0.09297
O           3.27687        -2.12212         0.35549
O          -6.79236        -1.38848        -1.54433
S           4.18301         2.39470        -0.36365

Model compound RS-1, conformer 42
B3LYP/6-311+G(d,p)/SMD(MeOH)  Energy -1399.4065682 Hartree
C          -4.31156         1.63191         0.16495
C          -5.46676         2.40700         0.01792
C          -6.65300         1.82266        -0.40453
C          -6.70981         0.45395        -0.68942
C          -5.56738        -0.31904        -0.54522
C          -4.35211         0.24175        -0.11575
C          -3.14489        -0.57090         0.05504
C          -1.33067        -2.34998        -0.11541
C          -0.95434        -1.06186         0.64276
C           0.40926        -0.49306         0.23312
C           1.62300        -1.40800         0.49583
C           1.82232        -1.67663         1.99436
C           2.87215        -0.76741        -0.14877
C           4.18587        -1.57140        -0.08116
C           4.05464        -2.94455        -0.75634
C           5.37019        -0.80583        -0.70903
C           5.78898         0.49565        -0.00296
C           5.01789         1.74006        -0.40797
C           4.05069         3.87842         0.33380
H          -5.41077         3.46694         0.23923
H          -7.53992         2.43717        -0.51465
H          -7.63548        -0.00046        -1.02188
H          -5.61271        -1.37829        -0.77261
H          -1.00148        -3.25147         0.39832
H          -0.94212        -2.34845        -1.13562
H          -0.95915        -1.26687         1.72039
H           0.36431        -0.25341        -0.83574
H           0.55326         0.45521         0.76434
H           1.43610        -2.36711        -0.00117
H           2.65050        -0.56354        -1.20446
H           3.02171         0.20891         0.32734
H           4.43921        -1.73827         0.97357
H           6.23781        -1.47344        -0.70125
H           5.15841        -0.59334        -1.76333
H           6.83136         0.71437        -0.26553
H           5.76302         0.37156         1.08371
H           0.94112        -2.14016         2.44684
H           2.66403        -2.35062         2.17362
H           2.02162        -0.74331         2.53434
H           5.00353        -3.48957        -0.71881
H           3.29916        -3.57009        -0.27379
H           3.77421        -2.83779        -1.81099
H           3.93536         4.39274         1.28715
H           4.63562         4.50981        -0.34013
H           3.06201         3.72378        -0.10633
H           4.96544         2.36427         1.52456
H          -2.46071         1.55441         0.62169
N          -2.01924        -0.07237         0.41660
N           4.72200         2.60816         0.57533
O          -3.17916         2.24858         0.57578
O           4.72456         1.97635        -1.59334
S          -3.16904        -2.34996        -0.19995

Model compound RS-1, conformer 43
B3LYP/6-311+G(d,p)/SMD(MeOH)  Energy -1399.4065023 Hartree
C          -4.11566        -1.21761        -0.00344
C          -5.33099        -1.88579        -0.18649
C          -6.46703        -1.18213        -0.56255
C          -6.41324         0.20167        -0.76274
C          -5.21102         0.86914        -0.58204
C          -4.04234         0.18502        -0.20549
C          -2.76383         0.87853        -0.02865
C          -0.94077         2.58914         0.43896
C          -0.48999         1.11932         0.35234
C           0.47046         0.74571         1.48620
C           1.12660        -0.64724         1.37733
C           1.72564        -1.03945         2.73569
C           2.18485        -0.67761         0.25351
C           2.80600        -2.05004        -0.07990
C           1.74719        -3.05868        -0.55023
C           3.91589        -1.94287        -1.14767
C           5.19315        -1.19467        -0.72924
C           5.14845         0.31757        -0.86312
C           5.87475         2.47290         0.08108
H          -5.36182        -2.95769        -0.02642
H          -7.40222        -1.71417        -0.69958
H          -7.30136         0.75000        -1.05344
H          -5.17357         1.94241        -0.73141
H          -0.26465         3.25991        -0.08910
H          -1.05024         2.92038         1.47378
H          -0.00039         0.95969        -0.61631
H           1.25525         1.51114         1.53281
H          -0.08725         0.81239         2.42749
H           0.33461        -1.36567         1.14090
H           1.74746        -0.27964        -0.67001
H           2.97949         0.02100         0.54116
H           3.27402        -2.45282         0.82743
H           4.21404        -2.96048        -1.42009
H           3.51170        -1.48925        -2.06009
H           6.01224        -1.50980        -1.38757
H           5.48764        -1.47497         0.28651
H           0.96156        -1.02032         3.51946
H           2.15334        -2.04546         2.71945
H           2.52118        -0.34402         3.02918
H           2.20879        -4.01960        -0.79982
H           0.99035        -3.24888         0.21504
H           1.23027        -2.69533        -1.44635
H           6.41269         2.80964        -0.80897
H           4.88880         2.94515         0.09015
H           6.42504         2.78909         0.96649
H           6.15933         0.51904         0.88662
H          -2.26613        -1.31389         0.45217
N          -1.69492         0.27597         0.34661
N           5.76129         1.02065         0.10576
O          -3.03708        -1.94616         0.36655
O           4.62595         0.87850        -1.84268
S          -2.59653         2.63872        -0.36240

Model compound RS-1, conformer 44
B3LYP/6-311+G(d,p)/SMD(MeOH)  Energy -1399.4064770 Hartree
C          -4.85985        -1.65165         0.13006
C          -6.09307        -2.28492         0.31683
C          -7.26075        -1.53729         0.38576
C          -7.22105        -0.14341         0.27049
C          -6.00089         0.48945         0.08562
C          -4.80133        -0.23917         0.00850
C          -3.51023         0.42023        -0.20403
C          -1.56878         2.06620        -0.27753
C          -1.22912         0.59584        -0.58966
C           0.02051         0.09140         0.14125
C           1.33541         0.82135        -0.20176
C           1.72348         0.63647        -1.67580
C           2.44055         0.32226         0.75424
C           3.82005         1.00440         0.65221
C           3.73638         2.51560         0.91279
C           4.83094         0.37588         1.63428
C           5.21607        -1.09771         1.37955
C           5.84863        -1.33747         0.02024
C           7.84133        -1.01813        -1.39260
H          -6.11203        -3.36522         0.40700
H          -8.20910        -2.04290         0.53218
H          -8.13284         0.43913         0.32649
H          -5.97225         1.57024         0.00254
H          -1.09512         2.76248        -0.96719
H          -1.30849         2.33422         0.74841
H          -1.09177         0.48330        -1.67213
H          -0.16593         0.17240         1.21870
H           0.13440        -0.97613        -0.08133
H           1.18292         1.89176        -0.02021
H           2.08241         0.43942         1.78612
H           2.55875        -0.75531         0.59093
H           4.20901         0.86208        -0.36345
H           5.74538         0.97937         1.62739
H           4.42867         0.44292         2.65248
H           4.34471        -1.74984         1.44904
H           5.92158        -1.40959         2.15628
H           0.94362         0.99924        -2.35144
H           2.63811         1.18213        -1.92203
H           1.89608        -0.42193        -1.90305
H           4.72821         2.97590         0.85656
H           3.09834         3.02379         0.18508
H           3.33100         2.71983         1.91106
H           7.32738        -0.49595        -2.20393
H           8.82807        -0.57653        -1.25812
H           7.95963        -2.06744        -1.67559
H           7.56331        -0.44343         0.64131
H          -2.96846        -1.81265        -0.05783
N          -2.40136        -0.22410        -0.24608
N           7.10771        -0.89315        -0.14011
O          -3.74955        -2.42329         0.07295
O           5.23803        -1.90735        -0.90297
S          -3.39547         2.19554        -0.46091

Model compound RS-1, conformer 45
B3LYP/6-311+G(d,p)/SMD(MeOH)  Energy -1399.4064548 Hartree
C           4.86140        -1.66429        -0.13010
C           6.09087        -2.30414        -0.31923
C           7.26213        -1.56258        -0.39284
C           7.22981        -0.16831        -0.27998
C           6.01338         0.47107        -0.09296
C           4.81036        -0.25128        -0.01117
C           3.52311         0.41511         0.20301
C           1.58938         2.07041         0.27570
C           1.24379         0.60278         0.59415
C          -0.00934         0.10071        -0.13231
C          -1.32104         0.83722         0.20885
C          -1.70562         0.66489         1.68530
C          -2.42965         0.33287        -0.74035
C          -3.80773         1.01835        -0.64190
C          -3.72169         2.52637        -0.92020
C          -4.82089         0.38129        -1.61613
C          -5.21308        -1.08960        -1.35010
C          -5.87303        -1.30268        -0.00060
C          -7.94637        -1.09990         1.31470
H           6.10410        -3.38468        -0.40748
H           8.20748        -2.07324        -0.54104
H           8.14438         0.40950        -0.33957
H           5.99048         1.55213        -0.01177
H           1.12117         2.77135         0.96437
H           1.32716         2.33608        -0.75035
H           1.10826         0.49492         1.67732
H           0.17577         0.17577        -1.21043
H          -0.12733        -0.96530         0.09547
H          -1.16620         1.90577         0.01845
H          -2.07335         0.44030        -1.77396
H          -2.54956        -0.74299        -0.56751
H          -4.19448         0.88836         0.37577
H          -5.73438         0.98633        -1.61583
H          -4.41773         0.43660        -2.63472
H          -4.33946        -1.74163        -1.39130
H          -5.90041        -1.41039        -2.13879
H          -2.61894         1.21374         1.92926
H          -1.87920        -0.39134         1.92162
H          -0.92353         1.03206         2.35598
H          -3.31944         2.71849        -1.92214
H          -4.71223         2.98963        -0.86552
H          -3.07982         3.04116        -0.20050
H          -7.95735        -2.12987         1.68085
H          -7.52964        -0.45850         2.09578
H          -8.97003        -0.78790         1.11115
H          -7.64837        -0.65987        -0.74951
H           2.96983        -1.81540         0.06395
N           2.41141        -0.22387         0.25098
N          -7.17894        -0.99133         0.08111
O           3.74741        -2.43022        -0.06839
O          -5.24311        -1.72804         0.98548
S           3.41728         2.19197         0.45289

Model compound RS-1, conformer 46
B3LYP/6-311+G(d,p)/SMD(MeOH)  Energy -1399.4063809 Hartree
C          -4.26666         1.75581         0.36769
C          -5.22487         2.76932         0.47570
C          -6.52141         2.55764         0.02701
C          -6.88735         1.33136        -0.53884
C          -5.94084         0.32362        -0.64944
C          -4.62116         0.50526        -0.20126
C          -3.61897        -0.55931        -0.29780
C          -2.24074        -2.56923        -1.00506
C          -1.57983        -1.62069         0.01352
C          -0.11096        -1.34582        -0.34464
C           0.82281        -0.95169         0.81865
C           0.42006         0.36733         1.49124
C           2.27451        -0.91145         0.29246
C           3.39324        -0.67903         1.32854
C           3.41596        -1.77447         2.40443
C           4.77821        -0.59333         0.65360
C           4.96877         0.62775        -0.26257
C           6.36726         0.69195        -0.84162
C           8.41289         2.03094        -1.12574
H          -4.93018         3.71615         0.91417
H          -7.25283         3.35350         0.11713
H          -7.89911         1.16848        -0.89058
H          -6.22532        -0.62378        -1.09354
H          -2.08326        -3.61703        -0.75349
H          -1.88624        -2.38041        -2.02058
H          -1.62523        -2.08364         1.00895
H           0.28708        -2.26452        -0.79039
H          -0.08113        -0.58276        -1.13218
H           0.74688        -1.74986         1.56765
H           2.48411        -1.86000        -0.22050
H           2.32616        -0.13087        -0.47606
H           3.21737         0.28105         1.82959
H           5.54295        -0.55677         1.43837
H           4.96127        -1.50959         0.08102
H           4.74537         1.54702         0.28643
H           4.28284         0.58084        -1.11418
H          -0.59374         0.32091         1.89455
H           1.08787         0.61013         2.32231
H           0.45893         1.19954         0.77854
H           3.56818        -2.76288         1.95471
H           4.23005        -1.60455         3.11651
H           2.48413        -1.80929         2.97496
H           8.43517         1.97580        -2.21721
H           8.74517         3.02084        -0.81556
H           9.10406         1.28428        -0.72617
H           6.63032         2.55509        -0.07892
H          -2.47083         1.18456         0.66181
N          -2.40422        -0.40341         0.08481
N           7.06334         1.81986        -0.61877
O          -3.01568         2.01012         0.81626
O           6.84804        -0.25110        -1.49733
S          -4.03801        -2.18658        -0.94164

Model compound RS-1, conformer 47
B3LYP/6-311+G(d,p)/SMD(MeOH)  Energy -1399.4063744 Hartree
C           4.53934        -0.98839         1.23479
C           5.64427        -1.78772         1.54631
C           6.50300        -2.21699         0.54361
C           6.27573        -1.85797        -0.78950
C           5.18154        -1.06587        -1.10376
C           4.29572        -0.61177        -0.11128
C           3.14714         0.23937        -0.43291
C           1.18957         1.40118        -1.57107
C           1.29176         1.57702        -0.04401
C          -0.04188         1.36800         0.68400
C          -1.17588         2.33187         0.28361
C          -0.80072         3.80028         0.53832
C          -2.48221         2.00382         1.03990
C          -3.12120         0.61249         0.83762
C          -4.30203         0.45706         1.80817
C          -3.52648         0.38286        -0.63151
C          -4.02461        -1.03258        -0.97295
C          -5.48630        -1.30571        -0.66267
C          -7.13812        -2.95501         0.11869
H           5.80954        -2.06152         2.58231
H           7.35487        -2.83705         0.80100
H           6.94490        -2.19598        -1.57171
H           5.00448        -0.79493        -2.13855
H           0.95636         2.33091        -2.08689
H           0.45801         0.63840        -1.84413
H           1.67768         2.58004         0.17531
H          -0.35317         0.33353         0.50725
H           0.14276         1.46386         1.76092
H          -1.36097         2.22157        -0.79131
H          -2.29159         2.13818         2.11311
H          -3.22974         2.76148         0.76956
H          -2.38109        -0.15423         1.09965
H          -4.28946         1.11472        -0.92153
H          -2.66040         0.57647        -1.26937
H          -3.38915        -1.78863        -0.50164
H          -3.93466        -1.18267        -2.05589
H          -1.63329         4.46112         0.27677
H          -0.56288         3.96771         1.59532
H           0.06341         4.11739        -0.05209
H          -5.09617         1.17798         1.58418
H          -4.73863        -0.54454         1.77148
H          -3.97728         0.62949         2.83956
H          -7.10054        -3.97488         0.49968
H          -7.60937        -2.31437         0.86892
H          -7.75085        -2.93794        -0.78638
H          -5.01696        -3.15390         0.03696
H           2.99932        -0.04436         1.84903
N           2.30854         0.63682         0.45332
N          -5.77675        -2.51970        -0.16281
O           3.72989        -0.59880         2.24698
O          -6.37815        -0.47480        -0.91004
S           2.85103         0.82058        -2.10830

Model compound RS-1, conformer 48
B3LYP/6-311+G(d,p)/SMD(MeOH)  Energy -1399.4063555 Hartree
C          -3.99886        -1.58884         0.23075
C          -5.03093        -2.53320         0.23457
C          -6.32966        -2.15201        -0.07387
C          -6.62449        -0.82172        -0.39226
C          -5.60479         0.11829        -0.39894
C          -4.27917        -0.23650        -0.09478
C          -3.19186         0.74518        -0.11809
C          -1.79273         2.86851        -0.02990
C          -1.01653         1.53781         0.00139
C           0.08127         1.54564         1.07051
C           1.01882         0.31982         1.09629
C           1.83458         0.33541         2.39742
C           1.92519         0.27931        -0.15232
C           2.85920        -0.94084        -0.29624
C           2.07869        -2.26235        -0.34554
C           3.74342        -0.82541        -1.55550
C           4.76349         0.33209        -1.56957
C           5.76573         0.29014        -0.42841
C           7.63728        -0.92981         0.60913
H          -4.79195        -3.56069         0.48491
H          -7.11947        -2.89540        -0.06458
H          -7.63922        -0.52533        -0.62967
H          -5.83638         1.14984        -0.63992
H          -1.33710         3.59615        -0.69986
H          -1.89435         3.30289         0.96662
H          -0.57158         1.36934        -0.98681
H           0.68148         2.45353         0.93005
H          -0.40884         1.64368         2.04617
H           0.38876        -0.57610         1.10678
H           1.30191         0.32203        -1.05430
H           2.52792         1.19533        -0.15189
H           3.52520        -0.97841         0.57465
H           4.28323        -1.76918        -1.69097
H           3.09985        -0.71425        -2.43669
H           4.26274         1.29940        -1.51979
H           5.31513         0.29889        -2.51506
H           1.17462         0.37480         3.27009
H           2.46002        -0.55517         2.49981
H           2.49353         1.21073         2.43755
H           2.75861        -3.11131        -0.47144
H           1.50460        -2.43579         0.56820
H           1.37572        -2.27166        -1.18706
H           7.17220        -1.04977         1.59125
H           8.20449        -1.83004         0.37530
H           8.32437        -0.08066         0.65194
H           6.57281        -1.42004        -1.17088
H          -2.14920        -1.20868         0.49923
N          -1.98555         0.45092         0.20550
N           6.63238        -0.73798        -0.42806
O          -2.75048        -2.00742         0.54239
O           5.79032         1.16067         0.46139
S          -3.47234         2.44125        -0.64775

Model compound RS-1, conformer 49
B3LYP/6-311+G(d,p)/SMD(MeOH)  Energy -1399.4063376 Hartree
C          -4.86242         0.95500         1.14101
C          -5.90047         1.87307         1.33216
C          -6.53938         2.44508         0.24046
C          -6.15624         2.11128        -1.06316
C          -5.12866         1.20045        -1.25808
C          -4.45932         0.60686        -0.17401
C          -3.36127        -0.34353        -0.37189
C          -1.73577        -2.08944        -1.27776
C          -1.60596        -1.74561         0.22573
C          -0.30659        -0.99826         0.58194
C           0.97675        -1.85468         0.53460
C           1.03432        -2.84018         1.71080
C           2.20534        -0.91992         0.49686
C           3.58637        -1.59439         0.37327
C           3.73427        -2.39698        -0.92789
C           4.73814        -0.58092         0.56119
C           4.84351         0.51694        -0.51454
C           6.05931         1.39451        -0.29444
C           6.90260         3.66402         0.15227
H          -6.19022         2.12308         2.34661
H          -7.34291         3.15479         0.40490
H          -6.65714         2.55647        -1.91451
H          -4.83802         0.93932        -2.26950
H          -2.24705        -3.03946        -1.43314
H          -0.77533        -2.11274        -1.79059
H          -1.66168        -2.67152         0.80190
H          -0.20725        -0.14641        -0.10111
H          -0.41998        -0.58120         1.58894
H           0.96413        -2.43512        -0.39566
H           2.07333        -0.22583        -0.34174
H           2.19722        -0.30645         1.40855
H           3.69200        -2.30009         1.20557
H           4.62838        -0.10229         1.54170
H           5.68328        -1.13298         0.58521
H           3.93940         1.12899        -0.53792
H           4.96120         0.06387        -1.50402
H           1.89235        -3.51314         1.63433
H           1.11475        -2.30301         2.66317
H           0.13995        -3.46815         1.75890
H           3.54049        -1.77929        -1.81120
H           4.74595        -2.80578        -1.02200
H           3.03809        -3.23964        -0.95989
H           6.45479         4.64622         0.29811
H           7.48275         3.40356         1.04134
H           7.58034         3.70741        -0.70425
H           4.87845         3.03014        -0.06819
H          -3.56236        -0.20492         1.91701
N          -2.75765        -0.91574         0.60577
N           5.83301         2.70114        -0.07575
O          -4.27208         0.42372         2.23668
O           7.21354         0.92749        -0.31368
S          -2.76946        -0.75707        -2.01548

Model compound RS-1, conformer 50
B3LYP/6-311+G(d,p)/SMD(MeOH)  Energy -1399.4063070 Hartree
C          -3.98772         1.88948         0.00376
C          -4.86563         2.97772        -0.04215
C          -6.23592         2.76912        -0.11916
C          -6.75725         1.47108        -0.15265
C          -5.89117         0.38873        -0.10791
C          -4.49934         0.56647        -0.02562
C          -3.57838        -0.57126         0.04055
C          -2.46338        -2.83744        -0.20519
C          -1.55725        -1.68539         0.26965
C          -0.20039        -1.70360        -0.45144
C           0.98741        -1.05983         0.29353
C           0.80030         0.44371         0.53583
C           2.28277        -1.36025        -0.49039
C           3.61809        -0.92769         0.14985
C           3.84350        -1.59285         1.51514
C           4.76828        -1.23525        -0.83151
C           6.13680        -0.64190        -0.45850
C           6.16050         0.87551        -0.49897
C           6.80988         2.95065         0.65380
H          -4.45091         3.97920        -0.01775
H          -6.90357         3.62318        -0.15486
H          -7.82676         1.30946        -0.21537
H          -6.29708        -0.61617        -0.14033
H          -2.28519        -3.75671         0.35089
H          -2.34574        -3.02846        -1.27396
H          -1.38942        -1.79075         1.35048
H           0.05249        -2.75507        -0.62931
H          -0.32424        -1.24443        -1.43992
H           1.05153        -1.55458         1.27093
H           2.33102        -2.44169        -0.67766
H           2.20300        -0.88292        -1.47621
H           3.59181         0.15886         0.29962
H           4.88272        -2.32216        -0.92086
H           4.49540        -0.86996        -1.82677
H           6.87848        -0.97818        -1.19236
H           6.47416        -1.00016         0.51672
H          -0.09640         0.64880         1.12457
H           1.64901         0.86737         1.07970
H           0.70930         0.98569        -0.41278
H           3.84291        -2.68543         1.41991
H           4.79986        -1.29881         1.95673
H           3.06377        -1.32160         2.23192
H           7.26496         3.20052         1.61142
H           7.44359         3.33405        -0.15016
H           5.83345         3.43744         0.58820
H           7.00281         0.94285         1.34700
H          -2.18776         1.26294         0.09631
N          -2.30399        -0.43009         0.08740
N           6.67926         1.50181         0.57100
O          -2.66075         2.14413         0.07492
O           5.74093         1.50983        -1.48416
S          -4.18488        -2.26494         0.09233

Model compound RS-1, conformer 51
B3LYP/6-311+G(d,p)/SMD(MeOH)  Energy -1399.4062992 Hartree
C           4.91428         0.93466        -1.14591
C           5.95412         1.84436        -1.36526
C           6.59375         2.44898        -0.29173
C           6.20921         2.15719         1.02151
C           5.17921         1.25552         1.24442
C           4.50906         0.62958         0.17917
C           3.40770        -0.31060         0.40559
C           1.76842        -2.01420         1.36590
C           1.65365        -1.73127        -0.15150
C           0.36018        -0.99634        -0.55209
C          -0.92970        -1.84050        -0.47298
C          -0.97678        -2.89748        -1.58595
C          -2.15065        -0.89589        -0.51688
C          -3.53907        -1.54756        -0.35907
C          -3.71525        -2.23223         1.00461
C          -4.67545        -0.54354        -0.65806
C          -4.78020         0.65312         0.30628
C          -5.88910         1.60160        -0.10229
C          -7.99433         2.70148         0.54303
H           6.24496         2.06154        -2.38693
H           7.39900         3.15132        -0.47800
H           6.71086         2.62759         1.85874
H           4.88766         1.02703         2.26343
H           2.27445        -2.95908         1.56388
H           0.80327        -2.01349         1.87029
H           1.71403        -2.67989        -0.68878
H           0.26088        -0.11177         0.08798
H           0.48303        -0.62899        -1.57720
H          -0.93708        -2.36093         0.49218
H          -2.02174        -0.14299         0.26980
H          -2.12714        -0.35098        -1.47067
H          -3.63763        -2.32288        -1.12785
H          -4.54609        -0.16149        -1.67578
H          -5.62890        -1.08532        -0.64481
H          -3.85262         1.23399         0.29154
H          -4.93897         0.31291         1.33202
H          -1.84590        -3.55286        -1.48552
H          -1.03058        -2.42029        -2.57153
H          -0.09117        -3.53940        -1.57617
H          -3.53828        -1.53841         1.83327
H          -4.72955        -2.63100         1.11360
H          -3.02181        -3.06913         1.12541
H          -8.64475         2.68709         1.41670
H          -7.65498         3.72638         0.37123
H          -8.56568         2.37413        -0.32930
H          -6.81575         1.33846         1.68453
H           3.61497        -0.24949        -1.88564
N           2.81069        -0.91950        -0.55378
N          -6.86817         1.81178         0.79408
O           4.32401         0.36983        -2.22460
O          -5.89455         2.16024        -1.21515
S           2.80049        -0.65687         2.05917

Model compound RS-1, conformer 52
B3LYP/6-311+G(d,p)/SMD(MeOH)  Energy -1399.4062510 Hartree
C           4.30630        -1.68115         0.42589
C           5.29434        -2.66130         0.56781
C           6.57468        -2.44065         0.07883
C           6.89428        -1.23871        -0.56235
C           5.91830        -0.26383        -0.70619
C           4.61409        -0.45495        -0.21832
C           3.58120         0.57599        -0.34926
C           2.13308         2.50673        -1.13300
C           1.52015         1.59758        -0.05056
C           0.05198         1.26424        -0.35899
C          -0.84457         0.91551         0.84724
C          -0.39243        -0.35190         1.58469
C          -2.30718         0.80896         0.36268
C          -3.39477         0.63098         1.44203
C          -3.41240         1.79981         2.43785
C          -4.79512         0.47047         0.81495
C          -4.99035        -0.81780        -0.00334
C          -6.43385        -1.00309        -0.42940
C          -8.00308        -1.28758        -2.30454
H           5.03554        -3.58956         1.06476
H           7.32964        -3.21056         0.19599
H           7.89330        -1.06913        -0.94588
H           6.16686         0.66423        -1.20886
H           1.95080         3.56208        -0.93541
H           1.76447         2.25261        -2.12909
H           1.57397         2.11525         0.91712
H          -0.38046         2.14465        -0.84774
H           0.02596         0.45565        -1.09990
H          -0.77145         1.75755         1.54670
H          -2.54980         1.71406        -0.21094
H          -2.36204        -0.02618        -0.34609
H          -3.18837        -0.28836         2.00421
H          -5.53650         0.47848         1.61993
H          -5.01127         1.33983         0.18031
H          -4.73087        -1.68419         0.61630
H          -4.33798        -0.83439        -0.87859
H           0.62733        -0.25601         1.96365
H          -1.03729        -0.56461         2.44173
H          -0.42234        -1.22405         0.92102
H          -3.59611         2.75081         1.92367
H          -4.20473         1.66568         3.18131
H          -2.46760         1.89296         2.97976
H          -8.45501        -2.21208        -1.93608
H          -8.65811        -0.45247        -2.04305
H          -7.91840        -1.34377        -3.38906
H          -5.88617        -1.04092        -2.38376
H           2.50132        -1.14332         0.72816
N           2.37924         0.40837         0.06731
N          -6.66906        -1.10071        -1.74895
O           3.07262        -1.94366         0.91571
O          -7.35740        -1.06417         0.40325
S           3.94152         2.17744        -1.08665

Model compound RS-1, conformer 53
B3LYP/6-311+G(d,p)/SMD(MeOH)  Energy -1399.4062207 Hartree
C          -4.22707        -0.49884         1.21383
C          -5.46623        -0.16579         1.77095
C          -6.25579         0.81508         1.18659
C          -5.82429         1.48325         0.03545
C          -4.59668         1.15670        -0.52125
C          -3.77556         0.16567         0.04424
C          -2.48635        -0.20008        -0.54851
C          -0.26925        -0.21920        -1.80060
C          -0.51470        -1.39061        -0.82964
C           0.68805        -1.69346         0.07214
C           1.97285        -2.12559        -0.66306
C           1.79137        -3.47337        -1.37775
C           3.16417        -2.20938         0.31672
C           3.72783        -0.87807         0.86060
C           4.62791        -1.15149         2.07465
C           4.48116        -0.10785        -0.24222
C           4.93685         1.32395         0.11908
C           3.78952         2.25217         0.47250
C           1.91756         3.60546        -0.38394
H          -5.78933        -0.68832         2.66434
H          -7.21334         1.06326         1.63151
H          -6.43998         2.25085        -0.41800
H          -4.26258         1.68144        -1.40942
H           0.14389        -0.54405        -2.75384
H           0.37768         0.54329        -1.36200
H          -0.77517        -2.28558        -1.40801
H           0.88293        -0.79918         0.67283
H           0.39732        -2.48706         0.77073
H           2.20571        -1.37420        -1.42674
H           2.85975        -2.83530         1.16570
H           3.98449        -2.74792        -0.17575
H           2.88964        -0.25966         1.20320
H           5.37570        -0.67862        -0.52019
H           3.86154        -0.05210        -1.14236
H           5.48101         1.73977        -0.73458
H           5.61868         1.31272         0.97055
H           0.98268        -3.44825        -2.11373
H           2.70626        -3.75667        -1.90774
H           1.56286        -4.26921        -0.65917
H           5.02272        -0.22997         2.51057
H           4.07275        -1.67380         2.86024
H           5.48073        -1.78150         1.79476
H           1.15406         3.12817         0.23535
H           2.20463         4.54948         0.08742
H           1.49508         3.81705        -1.36543
H           3.34758         2.48266        -1.49662
H          -2.64451        -1.56007         1.30321
N          -1.70393        -1.07170        -0.02434
N           3.07136         2.73319        -0.55785
O          -3.49288        -1.45882         1.82259
O           3.51217         2.54375         1.65073
S          -1.92483         0.52885        -2.09292

Model compound RS-1, conformer 54
B3LYP/6-311+G(d,p)/SMD(MeOH)  Energy -1399.4061680 Hartree
C           4.83134         0.83694        -0.57139
C           6.17475         1.15334        -0.80010
C           7.16978         0.22711        -0.51864
C           6.84448        -1.03238        -0.00306
C           5.51426        -1.35082         0.22664
C           4.48357        -0.43644        -0.05091
C           3.07435        -0.76821         0.17427
C           0.89247        -1.71358         1.05897
C           0.77179        -0.49256         0.12733
C          -0.24484         0.52758         0.66459
C          -0.91441         1.43935        -0.38196
C           0.08548         2.33203        -1.13170
C          -2.00401         2.32644         0.25947
C          -3.19349         1.63825         0.96362
C          -4.08240         2.70865         1.61553
C          -3.98452         0.73740        -0.00344
C          -5.12483        -0.05475         0.66111
C          -5.72574        -1.07853        -0.28212
C          -7.74996        -1.87568        -1.43318
H           6.41573         2.13251        -1.19854
H           8.20687         0.48745        -0.70060
H           7.62244        -1.75348         0.21753
H           5.26526        -2.32536         0.63181
H           0.14833        -2.47644         0.83503
H           0.81743        -1.42754         2.11023
H           0.44414        -0.83576        -0.86366
H          -1.02708        -0.04672         1.16984
H           0.24218         1.13353         1.43893
H          -1.38871         0.78647        -1.12512
H          -1.51609         2.98965         0.98642
H          -2.40801         2.98350        -0.52235
H          -2.80523         1.00001         1.76744
H          -4.39712         1.35302        -0.81365
H          -3.30417         0.02026        -0.46918
H          -5.90316         0.61357         1.03470
H          -4.72937        -0.61150         1.51882
H           0.82179         1.74730        -1.68734
H          -0.43831         2.97175        -1.84975
H           0.62943         2.98512        -0.43969
H          -4.54345         3.35149         0.85619
H          -4.88557         2.27040         2.21414
H          -3.49363         3.34980         2.27948
H          -7.69514        -2.90224        -1.06184
H          -8.79466        -1.56997        -1.47297
H          -7.33446        -1.84931        -2.44388
H          -7.55229        -0.20669        -0.12090
H           3.00377         1.37913        -0.63588
N           2.12306         0.06255        -0.05220
N          -7.03746        -0.96201        -0.54963
O           3.89742         1.77257        -0.85876
O          -5.03744        -1.98659        -0.78409
S           2.57572        -2.39291         0.76564

Model compound RS-1, conformer 55
B3LYP/6-311+G(d,p)/SMD(MeOH)  Energy -1399.4060925 Hartree
C          -3.69608         1.75284         0.38357
C          -4.56632         2.84158         0.50355
C          -5.91795         2.69139         0.22479
C          -6.42788         1.45270        -0.17957
C          -5.56944         0.37006        -0.30005
C          -4.19697         0.48866        -0.02140
C          -3.28593        -0.65387        -0.12674
C          -2.14103        -2.82436        -0.77428
C          -1.29908        -1.83670         0.05624
C           0.13019        -1.71401        -0.49448
C           1.22350        -1.28557         0.50626
C           0.99221         0.11689         1.08446
C           2.59903        -1.40476        -0.18629
C           3.84986        -1.16677         0.68440
C           3.95031        -2.18122         1.83258
C           5.14045        -1.21757        -0.16120
C           5.32179        -0.07868        -1.17950
C           5.47435         1.28304        -0.52691
C           4.72802         3.62774        -0.47006
H          -4.16045         3.79730         0.81569
H          -6.57991         3.54519         0.32099
H          -7.48258         1.33772        -0.39940
H          -5.96539        -0.58757        -0.61928
H          -2.02493        -3.85179        -0.43254
H          -1.90104        -2.76422        -1.83790
H          -1.25358        -2.19673         1.09330
H           0.40806        -2.69964        -0.88499
H           0.11453        -1.03417        -1.35536
H           1.18959        -2.00244         1.33621
H           2.68144        -2.40938        -0.62312
H           2.60732        -0.70412        -1.03003
H           3.78549        -0.16609         1.12921
H           6.00350        -1.21343         0.51224
H           5.17764        -2.16936        -0.70457
H           4.50836        -0.05989        -1.90796
H           6.24639        -0.25406        -1.74133
H           0.03714         0.18426         1.60979
H           1.77425         0.38561         1.79976
H           0.99189         0.87392         0.29144
H           4.00757        -3.20601         1.44619
H           4.84803        -2.00182         2.43294
H           3.09021        -2.12791         2.50529
H           5.71419         4.06820        -0.63851
H           3.98182         4.22049        -0.99759
H           4.51226         3.65900         0.60101
H           3.99894         2.04237        -1.69611
H          -1.91837         1.07533         0.52273
N          -2.02565        -0.55726         0.09380
N           4.67160         2.26260        -0.97591
O          -2.38666         1.94916         0.66177
O           6.31565         1.48891         0.36719
S          -3.88752        -2.29694        -0.54607

Model compound RS-1, conformer 56
B3LYP/6-311+G(d,p)/SMD(MeOH)  Energy -1399.4060167 Hartree
C          -4.64777        -0.94129         0.07559
C          -6.00809        -1.24742         0.18896
C          -6.94866        -0.23094         0.28586
C          -6.55087         1.11048         0.27150
C          -5.20344         1.41954         0.15856
C          -4.22723         0.41371         0.05518
C          -2.80322         0.73003        -0.08420
C          -0.51235         1.81611         0.02185
C          -0.53934         0.33481        -0.40176
C           0.56468        -0.46989         0.30255
C           1.04742        -1.74663        -0.41387
C          -0.06153        -2.79362        -0.59549
C           2.23552        -2.39108         0.33433
C           3.54205        -1.58007         0.47295
C           4.50568        -2.32749         1.40763
C           4.18154        -1.29845        -0.90115
C           5.39477        -0.35353        -0.88379
C           5.04522         1.06229        -0.46239
C           5.65508         2.99389         0.93736
H          -6.30512        -2.29009         0.20126
H          -7.99954        -0.48428         0.37488
H          -7.28584         1.90269         0.35004
H          -4.89684         2.45962         0.15325
H           0.17224         2.40517        -0.58648
H          -0.25239         1.92825         1.07655
H          -0.38780         0.27496        -1.48835
H           1.41905         0.20468         0.41217
H           0.22763        -0.71124         1.31857
H           1.38304        -1.44982        -1.41531
H           1.89198        -2.66318         1.34140
H           2.47879        -3.33815        -0.16590
H           3.30748        -0.61784         0.94468
H           4.49794        -2.24955        -1.34641
H           3.43481        -0.87430        -1.57719
H           5.79596        -0.27742        -1.90124
H           6.19870        -0.74533        -0.25690
H          -0.88702        -2.41706        -1.20325
H           0.33422        -3.68559        -1.09242
H          -0.47275        -3.10674         0.37108
H           4.78429        -3.30050         0.98582
H           5.42708        -1.76660         1.58681
H           4.03987        -2.50892         2.38160
H           6.42376         3.20551         1.67951
H           5.75221         3.70614         0.11381
H           4.67275         3.12731         1.39771
H           6.59094         1.07974         0.85258
H          -2.85238        -1.56641        -0.07997
N          -1.89578        -0.17515        -0.14356
N           5.83276         1.62548         0.46952
O          -3.76821        -1.96556        -0.01150
O           4.09258         1.68124        -0.97108
S          -2.22899         2.42991        -0.21671

Model compound RS-1, conformer 57
B3LYP/6-311+G(d,p)/SMD(MeOH)  Energy -1399.4060006 Hartree
C          -4.80277        -0.81922        -0.49273
C          -6.15665        -1.11764        -0.67992
C          -7.12793        -0.16422        -0.40652
C          -6.76798         1.10509         0.05953
C          -5.42719         1.40595         0.24763
C          -4.41988         0.46387        -0.02325
C          -2.99991         0.77714         0.15662
C          -0.78040         1.71525         0.95128
C          -0.70433         0.45702         0.06544
C           0.30540        -0.56187         0.61823
C           0.93596        -1.52341        -0.40786
C          -0.09771        -2.40690        -1.12194
C           2.00441        -2.42504         0.24865
C           3.21878        -1.75524         0.92767
C           4.08132        -2.83536         1.59855
C           4.03061        -0.90431        -0.06743
C           5.20027        -0.13513         0.57263
C           5.90212         0.76206        -0.42605
C           6.61023         3.05286        -0.98560
H          -6.42462        -2.10475        -1.03963
H          -8.17354        -0.41097        -0.55573
H          -7.52737         1.84751         0.27402
H          -5.15125         2.38843         0.61423
H          -0.02916         2.45538         0.67951
H          -0.68381         1.46863         2.01071
H          -0.39483         0.75536        -0.94575
H           1.10863         0.01490         1.08660
H          -0.17642        -1.13018         1.42365
H           1.42192        -0.90724        -1.17459
H           1.50236        -3.05458         0.99556
H           2.38343        -3.11317        -0.51868
H           2.85407        -1.08827         1.71909
H           4.41570        -1.55103        -0.86428
H           3.36803        -0.17693        -0.54704
H           5.95489        -0.83133         0.95121
H           4.84288         0.45358         1.42242
H          -0.82170        -1.81678        -1.68795
H           0.39995        -3.08234        -1.82566
H          -0.65377        -3.02335        -0.40643
H           4.51885        -3.50821         0.85158
H           4.90057        -2.40696         2.18226
H           3.47863        -3.44375         2.28058
H           6.14310         3.08473        -1.97329
H           6.51617         4.03268        -0.51916
H           7.67099         2.82030        -1.11052
H           5.53081         2.38960         0.72970
H          -2.98765        -1.39857        -0.57929
N          -2.06918        -0.07897        -0.06039
N           5.95705         2.07183        -0.12884
O          -3.89303        -1.78127        -0.77026
O           6.40616         0.30897        -1.47067
S          -2.45832         2.41377         0.67309

Model compound RS-1, conformer 58
B3LYP/6-311+G(d,p)/SMD(MeOH)  Energy -1399.4059682 Hartree
C          -4.99720         1.56154         0.09701
C          -6.17374         2.16622        -0.35800
C          -7.11515         1.42626        -1.06032
C          -6.90164         0.06843        -1.32152
C          -5.73682        -0.53603        -0.87261
C          -4.76212         0.18658        -0.16286
C          -3.51977        -0.43926         0.29918
C          -1.70551        -2.05831         1.07041
C          -1.40323        -0.55195         1.25440
C          -0.28247        -0.02345         0.33886
C           1.14248        -0.49372         0.69996
C           1.63744         0.15771         1.99930
C           2.08198        -0.19947        -0.48837
C           3.55030        -0.65588        -0.36069
C           3.66570        -2.17388        -0.16474
C           4.32863        -0.17707        -1.60293
C           5.85853        -0.38198        -1.56919
C           6.54588         0.33122        -0.41868
C           7.24238         2.49850         0.52042
H          -6.32980         3.21838        -0.14778
H          -8.02294         1.90921        -1.40542
H          -7.63862        -0.50905        -1.86676
H          -5.57827        -1.59011        -1.07142
H          -1.99693        -2.52968         2.00904
H          -0.87006        -2.60777         0.63919
H          -1.13390        -0.37494         2.29763
H          -0.51750        -0.31920        -0.69039
H          -0.31312         1.07173         0.36507
H           1.11411        -1.57897         0.85181
H           1.65686        -0.66551        -1.38748
H           2.07083         0.88360        -0.67125
H           3.98773        -0.16485         0.51721
H           3.94489        -0.69864        -2.48819
H           4.12223         0.88740        -1.76066
H           6.27835        -0.01629        -2.51171
H           6.10879        -1.44048        -1.48832
H           2.61403        -0.23122         2.29925
H           1.73331         1.24306         1.87733
H           0.95180        -0.02323         2.83216
H           3.22585        -2.71030        -1.01424
H           4.70739        -2.49223        -0.07205
H           3.14848        -2.50397         0.74015
H           6.71855         2.38161         1.47270
H           8.29416         2.23979         0.66903
H           7.17715         3.53989         0.20748
H           6.26682         2.12132        -1.33730
H          -3.34285         1.73581         1.03032
N          -2.63778         0.19726         0.98086
N           6.63995         1.66908        -0.51471
O          -4.11245         2.32445         0.78010
O           6.99400        -0.28214         0.56780
S          -3.13619        -2.15068        -0.08370

Model compound RS-1, conformer 59
B3LYP/6-311+G(d,p)/SMD(MeOH)  Energy -1399.4059319 Hartree
C           3.47358         1.82692         0.13123
C           4.37803         2.85750         0.40871
C           5.73426         2.68191         0.17020
C           6.21476         1.47531        -0.35040
C           5.32235         0.45026        -0.62703
C           3.94406         0.59493        -0.39232
C           2.99555        -0.48852        -0.66577
C           1.80177        -2.56550        -1.54150
C           0.94651        -1.58324        -0.70425
C           0.51555        -2.18521         0.64673
C          -0.36073        -1.29444         1.55163
C          -0.48526        -1.95342         2.93343
C          -1.73867        -1.02451         0.91006
C          -2.67737        -0.06511         1.67066
C          -2.10346         1.35556         1.77977
C          -4.10295        -0.07150         1.07358
C          -4.22589         0.45856        -0.36843
C          -5.65462         0.37579        -0.86534
C          -7.63797         1.61333        -1.63677
H           3.99453         3.78917         0.80929
H           6.42270         3.49099         0.38888
H           7.27309         1.34074        -0.53949
H           5.69686        -0.48112        -1.03683
H           1.60237        -2.46678        -2.60869
H           1.65656        -3.60320        -1.24374
H           0.06020        -1.31989        -1.28470
H          -0.02344        -3.11620         0.43167
H           1.42199        -2.46643         1.19613
H           0.15955        -0.33946         1.68242
H          -1.58678        -0.62736        -0.09920
H          -2.25011        -1.98933         0.78709
H          -2.79768        -0.44689         2.69114
H          -4.49144        -1.09469         1.10374
H          -4.75181         0.53038         1.72122
H          -3.62151        -0.14902        -1.04866
H          -3.86432         1.48710        -0.43463
H           0.50328        -2.15182         3.36015
H          -1.02617        -1.32238         3.64330
H          -1.01683        -2.91019         2.86592
H          -2.81831         2.02959         2.26395
H          -1.18604         1.37262         2.37438
H          -1.86331         1.77352         0.79652
H          -7.75629         1.07057        -2.57814
H          -8.33287         1.19413        -0.90447
H          -7.88701         2.66111        -1.80010
H          -5.74762         2.39652        -1.03705
H           1.66733         1.21575         0.11611
N           1.73018        -0.35850        -0.49487
N          -6.26378         1.53726        -1.15859
O           2.16125         2.04712         0.37610
O          -6.23973        -0.71642        -0.99061
S           3.55556        -2.09476        -1.24194

Model compound RS-1, conformer 60
B3LYP/6-311+G(d,p)/SMD(MeOH)  Energy -1399.4059314 Hartree
C           5.36500        -1.03912        -0.45554
C           6.58634        -1.21497        -1.11451
C           7.29488        -0.11625        -1.58129
C           6.79923         1.17934        -1.39879
C           5.58884         1.35913        -0.74591
C           4.84520         0.26731        -0.26556
C           3.55652         0.44765         0.40918
C           1.54900         1.34136         1.70479
C           1.56193        -0.18064         1.42514
C           0.47723        -0.64398         0.43409
C          -0.96812        -0.61431         0.97488
C          -1.19072        -1.69259         2.04501
C          -1.94696        -0.76255        -0.20894
C          -3.45657        -0.69894         0.10486
C          -3.85078         0.63522         0.75321
C          -4.24587        -0.98808        -1.18884
C          -5.76383        -1.17169        -1.02631
C          -6.57896         0.10948        -0.98067
C          -8.55330         1.23996        -0.03942
H           6.96193        -2.22325        -1.24813
H           8.24099        -0.26899        -2.08922
H           7.35445         2.03656        -1.76046
H           5.21120         2.36511        -0.60075
H           1.83355         1.56551         2.73287
H           0.58607         1.80343         1.49237
H           1.43696        -0.71061         2.37162
H           0.54638        -0.01829        -0.46357
H           0.71940        -1.66653         0.12304
H          -1.13779         0.36502         1.43746
H          -1.71854         0.02012        -0.94465
H          -1.73744        -1.71942        -0.70598
H          -3.69757        -1.50276         0.81225
H          -4.05545        -0.19773        -1.92389
H          -3.85140        -1.91207        -1.62408
H          -5.98724        -1.79073        -0.15215
H          -6.14481        -1.71715        -1.89860
H          -2.18941        -1.62494         2.48445
H          -1.08220        -2.69527         1.61492
H          -0.47357        -1.60438         2.86628
H          -3.63541         1.47646         0.08460
H          -4.91547         0.66797         0.99982
H          -3.30587         0.80337         1.68623
H          -8.03520         2.14778         0.28077
H          -9.03940         1.43771        -0.99842
H          -9.31587         0.99116         0.69762
H          -7.78924        -0.69176         0.44053
H           3.87309        -1.83280         0.42926
N           2.88397        -0.53465         0.88932
N          -7.62965         0.11784        -0.14143
O           4.71393        -2.14139        -0.01655
O          -6.32696         1.07969        -1.71672
S           2.81610         2.07311         0.58841

Model compound RS-1, conformer 61
B3LYP/6-311+G(d,p)/SMD(MeOH)  Energy -1399.4058348 Hartree
C          -3.62650        -1.67020        -0.42863
C          -4.61025        -2.66357        -0.48009
C          -5.94508        -2.31909        -0.64288
C          -6.32480        -0.97726        -0.75800
C          -5.35351         0.01148        -0.70783
C          -3.99409        -0.30433        -0.53987
C          -2.96236         0.73433        -0.47066
C          -1.60250         2.88267        -0.67057
C          -0.83752         1.62854        -0.18123
C          -0.38781         1.74972         1.28717
C           0.42235         0.56813         1.85976
C           0.54551         0.73514         3.38162
C           1.80108         0.44970         1.17546
C           2.67273        -0.75604         1.58401
C           2.03318        -2.09929         1.20286
C           4.11506        -0.62835         1.04337
C           4.25751        -0.65257        -0.49075
C           5.71164        -0.59396        -0.91220
C           7.45170         0.65551        -2.12532
H          -4.30463        -3.70011        -0.39214
H          -6.69595        -3.10083        -0.68269
H          -7.36672        -0.71006        -0.88798
H          -5.65034         1.05006        -0.80369
H          -1.39190         3.10098        -1.71761
H          -1.38626         3.76499        -0.06929
H           0.03703         1.48993        -0.81985
H           0.20916         2.66627         1.37161
H          -1.28249         1.89980         1.90312
H          -0.14521        -0.34905         1.66898
H           1.65624         0.41634         0.09038
H           2.36149         1.37203         1.38298
H           2.77798        -0.74301         2.67507
H           4.54950         0.30498         1.42130
H           4.71462        -1.44456         1.45932
H           3.70276         0.16971        -0.94734
H           3.85228        -1.58699        -0.89145
H          -0.44251         0.83007         3.84357
H           1.04444        -0.11692         3.85047
H           1.11819         1.63596         3.63308
H           2.69835        -2.93332         1.45075
H           1.09347        -2.26113         1.73796
H           1.81278        -2.15509         0.13166
H           7.48909         1.58111        -2.69837
H           8.15299         0.72748        -1.28997
H           7.76170        -0.17204        -2.76867
H           5.39295         1.15804        -1.88840
H          -1.78007        -1.22497        -0.26382
N          -1.71339         0.46190        -0.35534
N           6.08774         0.46542        -1.64919
O          -2.33903        -2.05549        -0.27214
O           6.52180        -1.48246        -0.58874
S          -3.39124         2.47745        -0.52110

Model compound RS-1, conformer 62
B3LYP/6-311+G(d,p)/SMD(MeOH)  Energy -1399.4055996 Hartree
C          -1.60487         1.86540        -0.19138
C          -1.76530         3.25204        -0.27507
C          -3.03474         3.81347        -0.24261
C          -4.16812         3.00205        -0.12625
C          -4.01413         1.62621        -0.04191
C          -2.74290         1.02728        -0.06863
C          -2.57222        -0.42461         0.04171
C          -2.88691        -2.94334        -0.02458
C          -1.45048        -2.44628         0.23099
C          -0.43838        -3.25181        -0.59970
C           1.05000        -3.22520        -0.17586
C           1.25093        -3.76194         1.24939
C           1.68962        -1.83896        -0.38141
C           3.21768        -1.73106        -0.19439
C           3.98713        -2.60777        -1.19188
C           3.67254        -0.26217        -0.33183
C           3.23112         0.64633         0.83425
C           3.52248         2.10232         0.54049
C           2.60495         4.26140        -0.19178
H          -0.88137         3.87266        -0.36793
H          -3.14276         4.89051        -0.31079
H          -5.15860         3.44058        -0.10418
H          -4.89487         0.99951         0.04152
H          -3.15537        -3.77517         0.62495
H          -3.03484        -3.23196        -1.06740
H          -1.22528        -2.56331         1.29824
H          -0.76878        -4.29657        -0.56486
H          -0.52747        -2.93553        -1.64549
H           1.54208        -3.92846        -0.85835
H           1.45196        -1.49394        -1.39678
H           1.20211        -1.13836         0.30090
H           3.47679        -2.06304         0.81911
H           4.76436        -0.22658        -0.40369
H           3.28304         0.14047        -1.27561
H           3.77914         0.37287         1.74072
H           2.16654         0.52238         1.03801
H           0.72935        -4.71514         1.38711
H           2.30891        -3.93603         1.46344
H           0.87613        -3.06344         2.00508
H           3.76114        -2.31679        -2.22474
H           5.06765        -2.50757        -1.04699
H           3.73928        -3.66723        -1.08412
H           3.26199         4.37746        -1.05818
H           1.61769         4.64609        -0.44455
H           3.01253         4.85189         0.63288
H           1.55801         2.42538         0.12147
H          -0.42296         0.36629        -0.17245
N          -1.42645        -0.99717        -0.03470
N           2.47179         2.86053         0.18443
O          -0.34780         1.36326        -0.23156
O           4.67800         2.56566         0.59986
S          -3.97723        -1.50888         0.33755

Model compound RS-1, conformer 63
B3LYP/6-311+G(d,p)/SMD(MeOH)  Energy -1399.4055850 Hartree
C          -4.27234         1.24247         0.75300
C          -5.34767         2.11961         0.57646
C          -6.21333         1.95919        -0.49691
C          -6.02411         0.91980        -1.41423
C          -4.96022         0.04662        -1.24292
C          -4.06366         0.18482        -0.16927
C          -2.92701        -0.72333         0.00789
C          -1.32012        -2.70325        -0.02061
C          -0.96926        -1.54999         0.94937
C           0.29000        -0.75789         0.54834
C           1.62749        -1.50497         0.73628
C           1.97400        -1.67115         2.22284
C           2.73355        -0.75294        -0.03581
C           4.14303        -1.37832        -0.02515
C           4.14170        -2.80468        -0.59496
C           5.16643        -0.52156        -0.80117
C           5.48391         0.86333        -0.21209
C           4.51415         1.97363        -0.57911
C           3.38213         4.02778         0.16890
H          -5.48591         2.92037         1.29427
H          -7.04265         2.64732        -0.61977
H          -6.70209         0.79390        -2.24991
H          -4.81962        -0.76189        -1.95175
H          -1.76331        -3.55067         0.50247
H          -0.46270        -3.04810        -0.59636
H          -0.83396        -1.96470         1.95044
H           0.18186        -0.45602        -0.50008
H           0.31113         0.16461         1.13949
H           1.52331        -2.50337         0.29632
H           2.41452        -0.64757        -1.08077
H           2.78601         0.26312         0.37306
H           4.49379        -1.43152         1.01348
H           6.10735        -1.08030        -0.83668
H           4.84072        -0.40629        -1.84140
H           6.45250         1.19498        -0.60629
H           5.59662         0.80439         0.87473
H           2.87908        -2.26810         2.36275
H           2.14142        -0.69532         2.69383
H           1.17248        -2.17171         2.77372
H           3.77211        -2.81438        -1.62728
H           5.15371        -3.22248        -0.60098
H           3.51229        -3.48111        -0.01078
H           2.36904         3.72630        -0.11048
H           3.33694         4.59928         1.09519
H           3.78449         4.66668        -0.62147
H           4.62562         2.72052         1.30620
H          -2.75416         0.72841         1.78691
N          -2.11672        -0.63254         0.99934
N           4.23470         2.86676         0.38678
O          -3.45757         1.43912         1.81560
O           4.04524         2.08763        -1.72529
S          -2.57936        -2.02467        -1.17870

Model compound RS-1, conformer 64
B3LYP/6-311+G(d,p)/SMD(MeOH)  Energy -1399.4054874 Hartree
C          -4.08160        -1.76150         0.32280
C          -5.00671        -2.80738         0.40723
C          -6.35168        -2.57427         0.15460
C          -6.80006        -1.29358        -0.18691
C          -5.88698        -0.25315        -0.27212
C          -4.51823        -0.45730        -0.02590
C          -3.54404         0.63230        -0.12837
C          -2.38046         2.89395        -0.13786
C          -1.46406         1.65596        -0.14032
C          -0.31672         1.79595         0.86550
C           0.76828         0.69994         0.81515
C           1.60842         0.75753         2.09881
C           1.62656         0.80837        -0.46289
C           2.64265        -0.34534        -0.68783
C           2.56224        -0.86821        -2.13021
C           4.07466         0.09282        -0.31823
C           5.09369        -1.05834        -0.25457
C           6.44106        -0.59305         0.26146
C           8.85320        -0.38753        -0.18073
H          -4.64879        -3.79518         0.67500
H          -7.05709        -3.39513         0.22574
H          -7.85050        -1.11258        -0.38112
H          -6.23805         0.73964        -0.53092
H          -2.04247         3.65878        -0.83547
H          -2.47564         3.32598         0.86040
H          -1.05868         1.52111        -1.15067
H           0.15526         2.77378         0.70663
H          -0.75849         1.82311         1.86830
H           0.26261        -0.27405         0.79347
H           0.95445         0.85042        -1.32555
H           2.15771         1.76964        -0.45041
H           2.36839        -1.17369        -0.02115
H           4.41701         0.83956        -1.04651
H           4.05880         0.59038         0.65429
H           5.21096        -1.53608        -1.22958
H           4.73444        -1.82238         0.44479
H           0.97230         0.64139         2.98244
H           2.36088        -0.03448         2.13103
H           2.12861         1.71835         2.18754
H           3.23690        -1.71171        -2.30326
H           1.54793        -1.20715        -2.36410
H           2.82247        -0.07915        -2.84584
H           8.91502         0.68871        -0.00008
H           9.18322        -0.91047         0.72068
H           9.51933        -0.64629        -1.00279
H           7.34888        -1.21308        -1.44598
H          -2.27082        -1.18331         0.48190
N          -2.29692         0.47430         0.12904
N           7.49848        -0.78000        -0.54643
O          -2.78235        -2.03726         0.58174
O           6.56384        -0.06303         1.38148
S          -4.03368         2.27956        -0.66128

Model compound RS-1, conformer 65
B3LYP/6-311+G(d,p)/SMD(MeOH)  Energy -1399.4054759 Hartree
C           4.72990        -1.63917         0.25098
C           5.85976        -2.36000        -0.14993
C           6.83828        -1.75369        -0.92582
C           6.70937        -0.41628        -1.31614
C           5.59144         0.30309        -0.92070
C           4.58121        -0.28308        -0.13863
C           3.38860         0.46524         0.26855
C           1.69857         2.27048         0.89311
C           1.29476         0.81231         1.21679
C           0.13179         0.27921         0.35833
C          -1.25110         0.89522         0.65815
C          -1.77749         0.45794         2.03263
C          -2.22217         0.51641        -0.48108
C          -3.64796         1.10028        -0.41197
C          -3.64101         2.63603        -0.40168
C          -4.51274         0.60513        -1.59016
C          -4.82869        -0.90666        -1.63029
C          -5.60315        -1.39474        -0.41974
C          -7.79393        -1.48637         0.70397
H           5.95051        -3.39501         0.16003
H           7.70928        -2.32546        -1.22731
H           7.47524         0.05684        -1.91905
H           5.49775         1.34138        -1.21924
H           2.03175         2.80437         1.78317
H           0.89909         2.83544         0.41637
H           1.02339         0.75092         2.27266
H           0.38481         0.44307        -0.69588
H           0.07665        -0.80571         0.50288
H          -1.14252         1.98586         0.66574
H          -1.77508         0.83146        -1.43374
H          -2.28269        -0.57766        -0.51727
H          -4.12246         0.76218         0.51700
H          -5.45980         1.15605        -1.58510
H          -4.01328         0.86414        -2.53172
H          -3.91310        -1.49665        -1.68873
H          -5.41165        -1.11333        -2.53311
H          -2.72414         0.94732         2.27624
H          -1.94617        -0.62479         2.05785
H          -1.07488         0.70410         2.83403
H          -3.15724         3.03254        -1.30245
H          -4.66218         3.02990        -0.37258
H          -3.11026         3.03892         0.46488
H          -7.47734        -0.99971         1.63039
H          -8.80601        -1.16289         0.46363
H          -7.79756        -2.56769         0.86403
H          -7.32126        -0.63555        -1.19239
H           3.07784        -1.61480         1.20371
N           2.47235        -0.04300         1.01010
N          -6.92073        -1.12493        -0.40476
O           3.80557        -2.27317         1.00923
O          -5.05315        -2.00148         0.51799
S           3.11987         2.15621        -0.27047

Model compound RS-1, conformer 66
B3LYP/6-311+G(d,p)/SMD(MeOH)  Energy -1399.4054696 Hartree
C           2.06725        -1.64499        -0.39014
C           2.54301        -2.94363        -0.59449
C           3.90934        -3.18937        -0.62433
C           4.82438        -2.14531        -0.45081
C           4.35620        -0.85589        -0.24500
C           2.97977        -0.57498        -0.20593
C           2.47218         0.77792         0.03955
C           2.17732         3.29238         0.23768
C           0.90795         2.44149         0.44011
C          -0.29000         3.07971        -0.27818
C          -1.72011         2.57620         0.04683
C          -1.97336         2.47716         1.55817
C          -2.07995         1.27888        -0.70654
C          -3.53553         0.78306        -0.56779
C          -4.56506         1.86003        -0.94029
C          -3.79411        -0.47210        -1.42900
C          -2.90133        -1.69456        -1.15701
C          -3.04306        -2.25613         0.24595
C          -1.89062        -3.07172         2.25603
H           1.82514        -3.74452        -0.73129
H           4.26500        -4.20113        -0.78619
H           5.89006        -2.33888        -0.47789
H           5.06758        -0.04777        -0.11609
H           2.25795         4.09135         0.97310
H           2.22555         3.71514        -0.76806
H           0.69628         2.38607         1.51496
H          -0.25426         4.14475        -0.01996
H          -0.11855         3.02086        -1.35934
H          -2.37749         3.36473        -0.33735
H          -1.86864         1.43312        -1.77383
H          -1.40938         0.48438        -0.37199
H          -3.70668         0.50629         0.48034
H          -4.83973        -0.77072        -1.30139
H          -3.67705        -0.20610        -2.48672
H          -1.85441        -1.47812        -1.37490
H          -3.20308        -2.50008        -1.83699
H          -1.65105         3.38915         2.07219
H          -3.03633         2.34112         1.77372
H          -1.43841         1.63390         2.00745
H          -4.40874         2.21536        -1.96593
H          -5.58249         1.45991        -0.87994
H          -4.51646         2.72733        -0.27700
H          -2.35163        -4.06309         2.26249
H          -0.85419        -3.16359         2.57904
H          -2.42695        -2.43673         2.96626
H          -1.02062        -2.25928         0.48380
H           0.58045        -0.46219        -0.23359
N           1.22080         1.06602         0.01824
N          -1.90567        -2.49449         0.91873
O           0.72875        -1.44451        -0.37572
O          -4.15988        -2.50888         0.73755
S           3.58536         2.12976         0.44517

Model compound SR-1m, conformer 01
B3LYP/6-311+G(d,p)/SMD(MeOH)  Energy -1399.4094692 Hartree
C          -1.86620         1.75184         0.17468
C          -2.21591         3.10304         0.09160
C          -3.50801         3.47107        -0.25922
C          -4.47494         2.49834        -0.53364
C          -4.13210         1.15670        -0.45455
C          -2.83385         0.75162        -0.10012
C          -2.46665        -0.66414        -0.00453
C          -2.29463        -3.18167        -0.32386
C          -1.13709        -2.51227         0.43973
C           0.23241        -2.99690        -0.04872
C           1.41789        -2.59675         0.85559
C           1.52110        -3.52848         2.07152
C           2.74639        -2.58216         0.07000
C           2.93390        -1.40330        -0.90855
C           4.05774        -1.70799        -1.90878
C           3.19602        -0.08480        -0.15120
C           2.90622         1.17613        -0.99067
C           3.17246         2.43916        -0.19805
C           2.24515         4.14850         1.30149
H          -1.46015         3.85025         0.30450
H          -3.76380         4.52329        -0.32034
H          -5.48248         2.78674        -0.80849
H          -4.88213         0.40501        -0.67373
H          -2.61861        -4.10785         0.14850
H          -2.03442        -3.37515        -1.36650
H          -1.24437        -2.73039         1.51016
H           0.20093        -4.09033        -0.13058
H           0.37158        -2.61322        -1.06437
H           1.23001        -1.58426         1.22957
H           3.58255        -2.57540         0.78154
H           2.82965        -3.52590        -0.48513
H           2.00496        -1.27957        -1.47920
H           2.57169        -0.04430         0.74627
H           4.23783        -0.06653         0.19076
H           1.86524         1.15593        -1.32543
H           3.54573         1.20564        -1.87573
H           2.29128        -3.18199         2.76803
H           0.57790        -3.58411         2.62424
H           1.78448        -4.54640         1.76110
H           3.82180        -2.59452        -2.50624
H           4.22469        -0.87832        -2.60231
H           5.00230        -1.89963        -1.38632
H           2.58803         5.01971         0.73704
H           1.26637         4.36862         1.72619
H           2.95052         3.96566         2.11680
H           1.21922         2.52214         0.37242
H          -0.52362         0.43965         0.52832
N          -1.28262        -1.05446         0.29874
N           2.12184         2.98076         0.43969
O          -0.59391         1.43920         0.51938
O           4.31485         2.93243        -0.11821
S          -3.67491        -1.96560        -0.28974

Model compound SR-1m, conformer 02
B3LYP/6-311+G(d,p)/SMD(MeOH)  Energy -1399.4087707 Hartree
C           4.05595        -1.79631         0.20260
C           4.88854        -2.92030         0.18321
C           6.20896        -2.80643        -0.22977
C           6.72463        -1.56936        -0.63183
C           5.90355        -0.45181        -0.61388
C           4.56351        -0.53329        -0.19755
C           3.69384         0.64514        -0.15830
C           2.58495         2.89717        -0.57403
C           1.78366         1.88726         0.26989
C           0.31879         1.81427        -0.17295
C          -0.61316         0.96054         0.71153
C          -0.82172         1.59412         2.09407
C          -1.94701         0.74709        -0.03430
C          -3.00662        -0.14635         0.64392
C          -2.48258        -1.56581         0.90148
C          -4.28110        -0.15427        -0.22417
C          -5.50291        -0.81331         0.44016
C          -6.72023        -0.76570        -0.46050
C          -9.03358         0.01977        -0.75442
H           4.47812        -3.87429         0.49465
H           6.84154        -3.68743        -0.24072
H           7.75448        -1.48252        -0.95704
H           6.30335         0.50441        -0.93225
H           2.55358         3.90171        -0.15471
H           2.24137         2.92327        -1.61000
H           1.83731         2.18927         1.32305
H          -0.06967         2.83961        -0.21669
H           0.30076         1.42871        -1.19893
H          -0.13512        -0.01549         0.84976
H          -2.39513         1.73259        -0.22079
H          -1.72455         0.32098        -1.02177
H          -3.27169         0.30119         1.61015
H          -4.54139         0.88105        -0.47410
H          -4.06938        -0.66257        -1.17162
H          -5.71801        -0.32952         1.39741
H          -5.30509        -1.87033         0.64219
H          -1.42959         0.95710         2.74201
H           0.12733         1.76260         2.61115
H          -1.32986         2.56194         2.00632
H          -1.60642        -1.56063         1.55524
H          -3.23641        -2.19554         1.38221
H          -2.19354        -2.05036        -0.03879
H          -8.86299         0.53541        -1.70296
H          -9.46589        -0.96179        -0.96550
H          -9.74183         0.59700        -0.16136
H          -7.74434         0.31925         0.91748
H           2.32929        -1.06508         0.55382
N           2.45798         0.58365         0.18116
N          -7.79518        -0.10576         0.00301
O           2.77539        -1.95885         0.60865
O          -6.72342        -1.30977        -1.58061
S           4.31960         2.28429        -0.55642

Model compound SR-1m, conformer 03
B3LYP/6-311+G(d,p)/SMD(MeOH)  Energy -1399.4087606 Hartree
C          -3.95757         1.86608         0.24513
C          -4.73897         3.02639         0.25417
C          -6.05513         2.98745        -0.18548
C          -6.61741         1.79067        -0.64315
C          -5.84714         0.63739        -0.65387
C          -4.51286         0.64302        -0.21199
C          -3.69646        -0.57354        -0.20366
C          -2.67778        -2.85438        -0.68795
C          -1.84871        -1.91268         0.20651
C          -0.37442        -1.88569        -0.20964
C           0.57482        -1.09774         0.71653
C           0.72724        -1.77660         2.08484
C           1.93210        -0.92202         0.00349
C           3.01422        -0.09532         0.72889
C           2.54454         1.33705         1.01932
C           4.30830        -0.11870        -0.10955
C           5.54338         0.45413         0.60805
C           6.80050         0.29300        -0.22374
C           8.65839         1.42090        -1.37984
H          -4.29270         3.94858         0.60903
H          -6.64780         3.89574        -0.17386
H          -7.64386         1.76234        -0.98875
H          -6.28296        -0.28738        -1.01500
H          -2.69651        -3.87436        -0.30692
H          -2.31807        -2.85637        -1.71879
H          -1.93330        -2.25204         1.24619
H          -0.02636        -2.92399        -0.27909
H          -0.32249        -1.46972        -1.22255
H           0.13596        -0.10611         0.87239
H           2.34150        -1.92033        -0.20219
H           1.74904        -0.45921        -0.97563
H           3.24053        -0.58200         1.68603
H           4.52556        -1.15361        -0.39197
H           4.14392         0.43505        -1.04300
H           5.70819        -0.09388         1.54275
H           5.39714         1.50519         0.86490
H           1.35138        -1.18585         2.76049
H          -0.23822        -1.91374         2.58031
H           1.19181        -2.76437         1.98012
H           1.65444         1.35019         1.65381
H           3.31322         1.91919         1.53516
H           2.29697         1.86142         0.08847
H           8.48635         0.95998        -2.35595
H           8.97133         2.45376        -1.52733
H           9.46077         0.87644        -0.87528
H           7.05965         2.30581        -0.28097
H          -2.27245         1.04457         0.59802
N          -2.46526        -0.57884         0.15755
N           7.44157         1.41969        -0.57851
O          -2.67937         1.95508         0.68035
O           7.21791        -0.82908        -0.56566
S          -4.38485        -2.16786        -0.67372

Model compound SR-1m, conformer 04
B3LYP/6-311+G(d,p)/SMD(MeOH)  Energy -1399.4085802 Hartree
C          -3.88718         1.81372         0.12709
C          -4.74278         2.92003         0.09614
C          -6.11564         2.74074        -0.00512
C          -6.66182         1.45455        -0.07726
C          -5.81799         0.35436        -0.04648
C          -4.42413         0.50228         0.05872
C          -3.52668        -0.65454         0.11176
C          -2.45581        -2.94859        -0.13682
C          -1.53211        -1.81202         0.34068
C          -0.18590        -1.82982        -0.39018
C           0.87125        -0.82105         0.10426
C           1.32809        -1.12616         1.53772
C           2.05367        -0.81783        -0.88766
C           3.18853         0.19638        -0.63639
C           2.68085         1.64489        -0.66829
C           4.31113        -0.03889        -1.66839
C           5.62319         0.71947        -1.40719
C           6.32946         0.27148        -0.14051
C           7.44562         0.96350         1.94102
H          -4.30898         3.91217         0.15101
H          -6.76583         3.60855        -0.02936
H          -7.73327         1.31593        -0.15886
H          -6.24312        -0.64117        -0.10833
H          -2.30610        -3.86698         0.42888
H          -2.33282        -3.15171        -1.20254
H          -1.36855        -1.92558         1.41939
H           0.22329        -2.84481        -0.30902
H          -0.38201        -1.65528        -1.45457
H           0.40900         0.17221         0.09540
H           2.48900        -1.82614        -0.90159
H           1.65793        -0.64192        -1.89715
H           3.60830         0.00326         0.35873
H           4.53611        -1.10935        -1.71274
H           3.94869         0.24324        -2.66411
H           5.46171         1.79949        -1.38755
H           6.31709         0.51803        -2.23153
H           2.04195        -0.38140         1.89922
H           0.49008        -1.13127         2.24041
H           1.81494        -2.10724         1.59142
H           1.93452         1.82979         0.10894
H           3.49080         2.36279        -0.51108
H           2.21748         1.87272        -1.63576
H           6.85745         0.33167         2.61156
H           8.39406         0.46105         1.73377
H           7.64935         1.91112         2.43809
H           6.50716         2.19735         0.47618
H          -2.10126         1.14954         0.22543
N          -2.24971        -0.54024         0.16700
N           6.71879         1.23767         0.70841
O          -2.55647         2.04020         0.22287
O           6.55697        -0.93008         0.09197
S          -4.16781        -2.33526         0.14128

Model compound SR-1m, conformer 05
B3LYP/6-311+G(d,p)/SMD(MeOH)  Energy -1399.4085276 Hartree
C           4.24714        -1.63659         0.04019
C           5.21568        -2.63837        -0.08374
C           6.50776        -2.31801        -0.47729
C           6.85901        -0.99230        -0.75470
C           5.90272         0.00484        -0.63338
C           4.58676        -0.28639        -0.23410
C           3.57329         0.76132        -0.08613
C           2.17843         2.87933        -0.28925
C           1.52431         1.70017         0.45547
C           0.07291         1.48405         0.01547
C          -0.72059         0.41745         0.79764
C          -0.93086         0.82349         2.26304
C          -2.05986         0.16317         0.07228
C          -2.95949        -0.95683         0.63357
C          -2.26163        -2.32422         0.59756
C          -4.29745        -1.04283        -0.12997
C          -5.21959         0.17598         0.05338
C          -6.54075        -0.00582        -0.66476
C          -8.99113        -0.12986        -0.45812
H           4.93211        -3.66241         0.13177
H           7.24707        -3.10615        -0.57070
H           7.86728        -0.74397        -1.06395
H           6.17677         1.03019        -0.85529
H           2.02000         3.82830         0.22094
H           1.82597         2.95521        -1.31987
H           1.55677         1.90598         1.53249
H          -0.44684         2.44727         0.09588
H           0.08208         1.22059        -1.04858
H          -0.13550        -0.50840         0.77912
H          -2.61815         1.10726         0.06592
H          -1.84544        -0.07259        -0.97887
H          -3.19751        -0.72788         1.67990
H          -4.09864        -1.19011        -1.19763
H          -4.83469        -1.93443         0.21422
H          -4.75745         1.07470        -0.36593
H          -5.39010         0.36038         1.11792
H          -1.45137         0.04419         2.82584
H           0.01822         1.00616         2.77484
H          -1.52883         1.74020         2.33172
H          -1.34925        -2.33580         1.19948
H          -2.92029        -3.10823         0.98511
H          -1.98685        -2.59708        -0.42823
H          -9.20679         0.65320        -1.18963
H          -9.10684        -1.10156        -0.94518
H          -9.70792        -0.05696         0.35885
H          -7.55103         0.16401         1.08741
H           2.44538        -1.16690         0.45282
N           2.35822         0.50851         0.24016
N          -7.65080         0.02433         0.09234
O           3.00114        -1.99875         0.42366
O          -6.59619        -0.17651        -1.89697
S           3.97815         2.49846        -0.32090

Model compound SR-1m, conformer 06
B3LYP/6-311+G(d,p)/SMD(MeOH)  Energy -1399.4084439 Hartree
C           4.22632        -1.60735        -0.13211
C           5.19990        -2.58574        -0.35953
C           6.47007        -2.22333        -0.78661
C           6.79387        -0.87819        -0.99540
C           5.83245         0.09595        -0.77118
C           4.53869        -0.23802        -0.33480
C           3.52226         0.78484        -0.07522
C           2.10194         2.89583        -0.07401
C           1.48751         1.65952         0.60959
C           0.02303         1.45569         0.20846
C          -0.72810         0.32780         0.94517
C          -0.90303         0.64080         2.43780
C          -2.08277         0.08880         0.24395
C          -2.94247        -1.08285         0.76127
C          -2.21643        -2.42914         0.62614
C          -4.30066        -1.15656         0.03323
C          -5.24308         0.02865         0.30745
C          -6.62442        -0.20086        -0.27458
C          -8.37751         0.61368        -1.79744
H           4.93773        -3.62507        -0.19646
H           7.21376        -2.99366        -0.95954
H           7.78488        -0.59700        -1.33119
H           6.08425         1.13706        -0.93979
H           1.95617         3.80444         0.50831
H           1.70784         3.04059        -1.08195
H           1.55805         1.78949         1.69651
H          -0.50376         2.40435         0.37258
H          -0.00361         1.26453        -0.87067
H          -0.12619        -0.58277         0.85416
H          -2.66032         1.01886         0.31100
H          -1.89454        -0.07867        -0.82532
H          -3.15737        -0.92037         1.82498
H          -4.12995        -1.24181        -1.04787
H          -4.80915        -2.07471         0.34334
H          -4.82605         0.96271        -0.07414
H          -5.37365         0.14513         1.38972
H          -1.38567        -0.18407         2.96846
H           0.05668         0.81951         2.93094
H          -1.52193         1.53507         2.57860
H          -1.28783        -2.45539         1.20221
H          -2.84743        -3.24933         0.98348
H          -1.96398        -2.63513        -0.42085
H          -8.47862        -0.31601        -2.36314
H          -9.17605         0.65530        -1.05203
H          -8.48725         1.45570        -2.47972
H          -6.46879         1.47944        -1.40507
H           2.43837        -1.18947         0.38410
N           2.32363         0.49587         0.28024
N          -7.06703         0.70191        -1.16644
O           3.00221        -2.00988         0.28089
O          -7.31882        -1.17865         0.05952
S           3.90223         2.53862        -0.20336

Model compound SR-1m, conformer 07
B3LYP/6-311+G(d,p)/SMD(MeOH)  Energy -1399.4083454 Hartree
C          -5.05372        -1.22781         0.96086
C          -6.31772        -1.80391         1.12566
C          -7.28352        -1.66756         0.13787
C          -7.00737        -0.95334        -1.03318
C          -5.75594        -0.37953        -1.20123
C          -4.75535        -0.50271        -0.22160
C          -3.42549         0.08673        -0.39850
C          -1.45044         1.54372        -1.07687
C          -1.20787         0.56473         0.08810
C          -0.49555         1.20786         1.28420
C           0.90371         1.79480         1.00355
C           1.38217         2.56498         2.24305
C           1.90291         0.69771         0.58251
C           3.33792         1.14918         0.23472
C           3.35838         2.16125        -0.91931
C           4.19056        -0.09626        -0.08173
C           5.70105         0.17663        -0.18769
C           6.47940        -1.08118        -0.51761
C           8.26667        -2.63369         0.15366
H          -6.52150        -2.35328         2.03795
H          -8.25922        -2.11921         0.28083
H          -7.76272        -0.84550        -1.80241
H          -5.54727         0.17886        -2.10711
H          -0.63202         1.55333        -1.79456
H          -1.63727         2.55934        -0.72245
H          -0.62098        -0.28652        -0.27789
H          -1.14357         2.00477         1.66764
H          -0.41745         0.45524         2.07784
H           0.80600         2.51511         0.18280
H           1.95971        -0.03876         1.39542
H           1.50518         0.16121        -0.28765
H           3.77478         1.62964         1.11899
H           4.02967        -0.84201         0.70569
H           3.83904        -0.54580        -1.01721
H           6.06916         0.62145         0.74138
H           5.90558         0.88688        -0.99485
H           2.32970         3.07991         2.06508
H           0.64813         3.32127         2.53923
H           1.52490         1.88834         3.09392
H           2.80143         3.06865        -0.67115
H           4.37678         2.47062        -1.17040
H           2.90932         1.73051        -1.82225
H           8.83486        -2.56115        -0.77726
H           8.96335        -2.70542         0.98801
H           7.65952        -3.54198         0.12029
H           7.58730        -0.88999         1.17470
H          -3.31259        -0.91294         1.67446
N          -2.50854         0.01115         0.49601
N           7.43415        -1.45412         0.35152
O          -4.14781        -1.38611         1.95380
O           6.24667        -1.73826        -1.54937
S          -2.97242         0.93773        -1.91536

Model compound SR-1m, conformer 08
B3LYP/6-311+G(d,p)/SMD(MeOH)  Energy -1399.4082592 Hartree
C           5.05485        -1.12279        -1.04331
C           6.31779        -1.68359        -1.26058
C           7.27812        -1.65549        -0.25855
C           6.99755        -1.06699         0.97945
C           5.74659        -0.51039         1.20035
C           4.75133        -0.52639         0.20782
C           3.42119         0.04323         0.43925
C           1.43804         1.40771         1.27092
C           1.21018         0.58470        -0.01247
C           0.51896         1.38027        -1.12657
C          -0.88869         1.92066        -0.79762
C          -1.32955         2.88367        -1.90980
C          -1.89992         0.77320        -0.59369
C          -3.33591         1.16705        -0.18610
C          -3.36923         1.89233         1.16642
C          -4.22213        -0.09471        -0.18795
C          -5.72155         0.17972         0.02641
C          -6.55515        -1.07075        -0.17003
C          -8.07562        -2.71069         0.85806
H           6.52506        -2.13521        -2.22425
H           8.25323        -2.09332        -0.44273
H           7.74905        -1.04253         1.75959
H           5.53452        -0.04869         2.15830
H           0.61151         1.32548         1.97449
H           1.62665         2.46025         1.05046
H           0.61460        -0.30291         0.23316
H           1.17110         2.22264        -1.38561
H           0.46059         0.74141        -2.01576
H          -0.81787         2.49854         0.13129
H          -1.94934         0.19890        -1.52857
H          -1.51732         0.08304         0.16827
H          -3.74157         1.84514        -0.94721
H          -4.09949        -0.60576        -1.14811
H          -3.86889        -0.78791         0.58649
H          -6.06784         0.91089        -0.71278
H          -5.90486         0.59986         1.01729
H          -2.28545         3.36237        -1.68234
H          -0.59024         3.67837        -2.05251
H          -1.43973         2.35568        -2.86438
H          -2.76226         2.80152         1.15263
H          -4.38448         2.19086         1.44181
H          -2.98316         1.24627         1.96423
H          -7.48841        -3.59509         0.59759
H          -8.51289        -2.85546         1.84515
H          -8.88062        -2.60061         0.12682
H          -7.16682        -1.00831         1.76522
H           3.32130        -0.72140        -1.73088
N           2.51483         0.08036        -0.46834
N          -7.23816        -1.51900         0.89699
O           4.15424        -1.17159        -2.05215
O          -6.60263        -1.65704        -1.26747
S           2.95143         0.70194         2.04417

Model compound SR-1m, conformer 09
B3LYP/6-311+G(d,p)/SMD(MeOH)  Energy -1399.4081380 Hartree
C           4.10380        -1.52190         0.36638
C           5.13823        -2.45739         0.47469
C           6.45705        -2.06767         0.28534
C           6.76994        -0.73756        -0.01615
C           5.74821         0.19398        -0.12444
C           4.40333        -0.16800         0.06554
C           3.31884         0.81256        -0.02771
C           1.85909         2.81556        -0.59991
C           1.15526         1.63499         0.09578
C          -0.18116         1.29624        -0.57220
C          -1.03666         0.22111         0.12915
C          -1.54210         0.69803         1.49800
C          -2.19711        -0.18024        -0.80723
C          -3.11326        -1.32951        -0.33885
C          -2.33768        -2.64227        -0.15795
C          -4.28078        -1.55434        -1.32347
C          -5.31776        -0.42158        -1.40752
C          -6.09226        -0.22515        -0.11678
C          -6.92407         1.38025         1.55356
H           4.88448        -3.48570         0.70643
H           7.24795        -2.80491         0.37147
H           7.79953        -0.43558        -0.16656
H           5.99256         1.22277        -0.36478
H           1.55848         3.77703        -0.18625
H           1.68797         2.81209        -1.67833
H           0.98692         1.89870         1.14717
H          -0.76233         2.22423        -0.64620
H           0.03165         0.97698        -1.59915
H          -0.40006        -0.65640         0.28592
H          -2.80386         0.71553        -0.98834
H          -1.77381        -0.46403        -1.78034
H          -3.54663        -1.06204         0.63279
H          -3.87593        -1.72098        -2.32886
H          -4.80390        -2.47490        -1.04536
H          -6.05968        -0.68107        -2.17167
H          -4.85963         0.51893        -1.72122
H          -2.10684        -0.08328         2.01326
H          -0.71896         0.98415         2.15885
H          -2.20034         1.56836         1.38927
H          -1.54516        -2.55295         0.58967
H          -3.00520        -3.44723         0.16604
H          -1.87188        -2.95497        -1.10023
H          -6.52915         0.85682         2.42799
H          -6.83374         2.45372         1.71488
H          -7.98178         1.12613         1.44518
H          -5.71030         1.76813        -0.15650
H           2.23233        -1.16017         0.43736
N           2.08264         0.49387         0.10225
N          -6.17604         1.03119         0.35294
O           2.83437        -1.95046         0.55555
O          -6.64175        -1.17676         0.46768
S           3.65592         2.55877        -0.29887

Model compound SR-1m, conformer 10
B3LYP/6-311+G(d,p)/SMD(MeOH)  Energy -1399.4081096 Hartree
C          -4.70991        -1.48009         0.82747
C          -5.91838        -2.17390         0.95002
C          -6.95673        -1.93423         0.06038
C          -6.81025        -0.99704        -0.96819
C          -5.61483        -0.30499        -1.09299
C          -4.54368        -0.52671        -0.21019
C          -3.27191         0.18863        -0.34441
C          -1.44825         1.89726        -0.83351
C          -1.05830         0.72859         0.09145
C          -0.29272         1.17271         1.34338
C           1.05158         1.88864         1.09516
C           1.58205         2.43478         2.42889
C           2.06927         0.95510         0.40550
C           3.44873         1.55793         0.06624
C           3.33219         2.77673        -0.86059
C           4.37662         0.50976        -0.58227
C           4.77773        -0.65431         0.34151
C           5.72116        -1.61744        -0.34930
C           7.94385        -2.67518        -0.34959
H          -6.02143        -2.89690         1.75143
H          -7.88783        -2.47981         0.16890
H          -7.62185        -0.80994        -1.66114
H          -5.50639         0.42438        -1.88803
H          -0.68822         2.11118        -1.58274
H          -1.67176         2.80501        -0.26941
H          -0.45311         0.01146        -0.47639
H          -0.94899         1.83807         1.91675
H          -0.11832         0.28742         1.96649
H           0.85902         2.74559         0.43899
H           2.20607         0.08132         1.05400
H           1.63841         0.57728        -0.52998
H           3.92851         1.88684         0.99646
H           3.89704         0.10838        -1.48231
H           5.29094         1.01589        -0.91383
H           3.89733        -1.23547         0.63161
H           5.23298        -0.26678         1.25755
H           2.48813         3.03144         2.29613
H           0.83596         3.07366         2.91234
H           1.81907         1.61778         3.12067
H           2.76045         3.58823        -0.40292
H           4.32224         3.17280        -1.10870
H           2.83625         2.50878        -1.80108
H           8.21893        -2.37714        -1.36464
H           8.82859        -2.62845         0.28411
H           7.58173        -3.70616        -0.37655
H           7.15826        -1.26151         1.04000
H          -2.94583        -1.17161         1.48510
N          -2.28855         0.01128         0.46074
N           6.93502        -1.78109         0.20367
O          -3.72875        -1.74765         1.72043
O           5.38802        -2.22776        -1.38235
S          -2.98781         1.35393        -1.68327

Model compound SR-1m, conformer 11
B3LYP/6-311+G(d,p)/SMD(MeOH)  Energy -1399.4081058 Hartree
C          -5.11906        -1.44656        -0.17929
C          -6.43155        -1.90124        -0.34514
C          -7.47374        -0.99531        -0.48742
C          -7.22715         0.38181        -0.46639
C          -5.92765         0.83788        -0.30247
C          -4.85027        -0.05354        -0.15959
C          -3.47230         0.41993        -0.00372
C          -1.37540         1.76757         0.52080
C          -1.16351         0.27792         0.18525
C          -0.22167        -0.43421         1.16369
C           1.22194         0.10767         1.22825
C           1.95019        -0.54539         2.41234
C           1.96742        -0.11825        -0.10363
C           3.41187         0.41683        -0.20140
C           3.47615         1.93816        -0.00482
C           4.01552        -0.01024        -1.55559
C           5.52669         0.22546        -1.71387
C           6.36467        -0.61445        -0.76695
C           8.23078        -0.65480         0.83689
H          -6.61159        -2.97035        -0.35768
H          -8.48613        -1.36347        -0.61364
H          -8.04168         1.08800        -0.57473
H          -5.74013         1.90559        -0.28071
H          -0.66109         2.41694         0.01790
H          -1.34007         1.95034         1.59654
H          -0.76967         0.19330        -0.83486
H          -0.67058        -0.37060         2.16192
H          -0.19417        -1.49744         0.89727
H           1.16863         1.18496         1.42518
H           1.98548        -1.19867        -0.29975
H           1.39149         0.33084        -0.92244
H           4.00708        -0.05504         0.59000
H           3.81549        -1.07463        -1.71514
H           3.50226         0.52586        -2.36283
H           5.77902         1.28262        -1.60552
H           5.82468        -0.06787        -2.72725
H           2.95166        -0.13200         2.55632
H           1.39486        -0.39258         3.34334
H           2.05465        -1.62610         2.26011
H           3.10770         2.23571         0.98068
H           4.49906         2.31554        -0.09025
H           2.86773         2.45348        -0.75780
H           8.91055         0.08363         1.26013
H           7.68428        -1.13976         1.64982
H           8.81545        -1.41384         0.31062
H           7.41910         1.02467        -0.19690
H          -3.27667        -1.87417         0.07135
N          -2.48060        -0.37682         0.16409
N           7.31977         0.02750        -0.07280
O          -4.13839        -2.36890        -0.04107
O           6.19214        -1.84177        -0.65327
S          -3.06932         2.17002        -0.07547

Model compound SR-1m, conformer 12
B3LYP/6-311+G(d,p)/SMD(MeOH)  Energy -1399.4080931 Hartree
C           4.60688         1.45659         0.84626
C           5.80193         2.17085         0.98211
C           6.84681         1.96328         0.09203
C           6.72039         1.03831        -0.95017
C           5.53812         0.32658        -1.08856
C           4.46059         0.51605        -0.20598
C           3.20159        -0.21850        -0.35593
C           1.40486        -1.94351        -0.88712
C           0.99670        -0.80373         0.06595
C           0.23877        -1.29195         1.30611
C          -1.10267        -2.00649         1.03827
C          -1.61373        -2.62404         2.34816
C          -2.13549        -1.04618         0.41068
C          -3.50945        -1.64328         0.03963
C          -3.38284        -2.79201        -0.97148
C          -4.45902        -0.56641        -0.52521
C          -4.87477         0.51964         0.48328
C          -5.91299         1.45782        -0.09973
C          -6.45857         3.77056        -0.74504
H           5.88960         2.88380         1.79429
H           7.76743         2.52422         0.21109
H           7.53721         0.87589        -1.64322
H           5.44535        -0.39347        -1.89395
H           0.64887        -2.15011        -1.64249
H           1.64044        -2.86141        -0.34478
H           0.37960        -0.08302        -0.48437
H           0.90125        -1.97173         1.85481
H           0.06179        -0.42866         1.95863
H          -0.91184        -2.82728         0.33706
H          -2.27972        -0.21642         1.11310
H          -1.71362        -0.60551        -0.50128
H          -3.97793        -2.04265         0.94780
H          -3.98962        -0.09104        -1.39640
H          -5.36580        -1.06019        -0.88836
H          -4.01029         1.09015         0.82794
H          -5.32960         0.04628         1.36081
H          -2.52065        -3.21480         2.19602
H          -0.86012        -3.28595         2.78681
H          -1.84276        -1.84546         3.08546
H          -2.79329        -3.62394        -0.57745
H          -4.36885        -3.18620        -1.23771
H          -2.90079        -2.45056        -1.89531
H          -7.37922         3.84024        -0.15996
H          -5.94458         4.73023        -0.71009
H          -6.72229         3.54757        -1.78216
H          -4.65119         3.03358         0.11382
H           2.84839         1.10388         1.49618
N           2.21510        -0.07538         0.45227
N          -5.56902         2.75319        -0.20042
O           3.61875         1.69292         1.74040
O          -7.02866         1.04896        -0.47155
S           2.93727        -1.35742        -1.72122

Model compound SR-1m, conformer 13
B3LYP/6-311+G(d,p)/SMD(MeOH)  Energy -1399.4079436 Hartree
C          -2.57426         1.65929         0.93788
C          -3.08806         2.92986         1.21846
C          -4.23352         3.37926         0.57585
C          -4.88909         2.57049        -0.35911
C          -4.38485         1.30940        -0.63976
C          -3.22981         0.82362        -0.00295
C          -2.70291        -0.51575        -0.27629
C          -2.09052        -2.75105        -1.32677
C          -1.32665        -2.36623        -0.04497
C           0.17646        -2.63373        -0.17952
C           1.02631        -2.37132         1.07906
C           0.58768        -3.24401         2.26515
C           2.52657        -2.61141         0.80166
C           3.22620        -1.74226        -0.26564
C           4.66335        -2.24854        -0.46422
C           3.18397        -0.24716         0.10318
C           3.78529         0.68412        -0.96569
C           3.56162         2.14462        -0.62769
C           4.59585         4.30738        -0.07109
H          -2.57064         3.54945         1.94228
H          -4.61820         4.36776         0.80247
H          -5.78081         2.92428        -0.86267
H          -4.88987         0.68679        -1.36987
H          -2.41096        -3.79176        -1.31921
H          -1.50144        -2.55636        -2.22524
H          -1.73196        -2.94959         0.79062
H           0.30047        -3.68272        -0.47857
H           0.54479        -2.02495        -1.01121
H           0.88799        -1.32453         1.37017
H           3.07031        -2.48574         1.74753
H           2.65364        -3.66526         0.51931
H           2.69960        -1.86399        -1.22052
H           2.14760         0.05632         0.27087
H           3.71501        -0.09650         1.05236
H           3.29223         0.50164        -1.92725
H           4.85146         0.49061        -1.09942
H           1.22596        -3.06016         3.13529
H          -0.44261        -3.04195         2.57032
H           0.66080        -4.30994         2.01866
H           4.66831        -3.31690        -0.70324
H           5.17593        -1.73033        -1.27909
H           5.25760        -2.10949         0.44685
H           5.61394         4.67868         0.03937
H           4.09427         4.87751        -0.85728
H           4.05800         4.46352         0.86770
H           5.56392         2.45288        -0.48306
H          -1.22432         0.35076         1.25792
N          -1.62243        -0.95808         0.25587
N           4.65757         2.89204        -0.41118
O          -1.45407         1.26701         1.58718
O           2.41767         2.62972        -0.55061
S          -3.57172        -1.66007        -1.35910

Model compound SR-1m, conformer 14
B3LYP/6-311+G(d,p)/SMD(MeOH)  Energy -1399.4078510 Hartree
C           4.66219         1.65999        -0.11029
C           5.90547         2.28409        -0.25678
C           7.05223         1.52477        -0.44506
C           6.98115         0.12813        -0.49031
C           5.75093        -0.49567        -0.34555
C           4.57101         0.24479        -0.15730
C           3.26469        -0.40526        -0.02165
C           1.35653        -2.02903         0.44001
C           0.95761        -0.56298         0.17852
C          -0.05690        -0.02135         1.19309
C          -1.42088        -0.74152         1.23711
C          -2.21847        -0.23045         2.44594
C          -2.19515        -0.56204        -0.08615
C          -3.55949        -1.27484        -0.19735
C          -3.42442        -2.79752        -0.05317
C          -4.25739        -0.94723        -1.53466
C          -4.70861         0.51085        -1.71953
C          -5.80004         0.92990        -0.75080
C          -6.61435         2.66442         0.79394
H           5.94919         3.36674        -0.21790
H           8.00903         2.02336        -0.55600
H           7.87728        -0.46346        -0.63475
H           5.70024        -1.57838        -0.37474
H           0.72552        -2.73747        -0.09372
H           1.35220        -2.26720         1.50534
H           0.54808        -0.47954        -0.83552
H           0.40583        -0.07504         2.18561
H          -0.21897         1.04158         0.97776
H          -1.23222        -1.81008         1.39308
H          -2.33491         0.51472        -0.24150
H          -1.57372        -0.91259        -0.91962
H          -4.21016        -0.91952         0.61104
H          -3.58513        -1.20275        -2.36254
H          -5.13504        -1.59279        -1.64054
H          -5.13413         0.62229        -2.72380
H          -3.86526         1.20218        -1.65786
H          -3.15917        -0.77160         2.57514
H          -1.64266        -0.34774         3.36961
H          -2.45820         0.83382         2.33621
H          -3.00798        -3.08465         0.91598
H          -4.39997        -3.28503        -0.14860
H          -2.77005        -3.20827        -0.83152
H          -6.23606         3.61539         1.16681
H          -7.56831         2.83638         0.28835
H          -6.78623         1.99551         1.64096
H          -4.78994         2.63454        -0.31019
H           2.78327         1.83786         0.16436
N           2.18230         0.25181         0.18642
N          -5.62889         2.10523        -0.12197
O           3.57418         2.44337         0.07469
O          -6.81491         0.23410        -0.56459
S           3.08329        -2.18635        -0.17710

Model compound SR-1m, conformer 15
B3LYP/6-311+G(d,p)/SMD(MeOH)  Energy -1399.4077339 Hartree
C          -3.11968        -0.61008        -1.47293
C          -4.00486        -1.43175        -2.17894
C          -5.08635        -2.01431        -1.53233
C          -5.30582        -1.78937        -0.16884
C          -4.43166        -0.97500         0.53557
C          -3.32965        -0.36790        -0.09075
C          -2.41244         0.50988         0.64041
C          -1.01278         1.67056         2.42002
C          -0.65431         1.98712         0.95519
C           0.86020         1.94867         0.72253
C           1.33682         2.32249        -0.69430
C           0.92070         3.74763        -1.09012
C           2.87005         2.18885        -0.82561
C           3.51673         0.81292        -0.55548
C           5.04456         0.94959        -0.64704
C           2.97673        -0.26874        -1.51131
C           3.48502        -1.69682        -1.24954
C           3.04169        -2.25552         0.09054
C           3.71075        -3.45221         2.13571
H          -3.82394        -1.60151        -3.23441
H          -5.76275        -2.65031        -2.09308
H          -6.14845        -2.24742         0.33519
H          -4.59976        -0.80691         1.59345
H          -1.02806         2.56327         3.04351
H          -0.33439         0.93309         2.85344
H          -1.04101         2.98340         0.70850
H           1.32375         2.63193         1.44608
H           1.20449         0.94129         0.97553
H           0.86549         1.63270        -1.40253
H           3.14989         2.50006        -1.84118
H           3.33287         2.91973        -0.14870
H           3.27515         0.51174         0.47129
H           1.88491        -0.28692        -1.46861
H           3.24233         0.00126        -2.54079
H           4.57142        -1.75783        -1.34241
H           3.06478        -2.36390        -2.01128
H           1.30469         3.99898        -2.08406
H          -0.16545         3.86936        -1.12211
H           1.31963         4.48538        -0.38382
H           5.40556         1.73029         0.03035
H           5.56017         0.02330        -0.37962
H           5.35374         1.22237        -1.66307
H           3.30298        -2.72531         2.84294
H           2.99442        -4.27085         2.02793
H           4.64275        -3.84905         2.53628
H           4.94129        -2.83857         0.50524
H          -1.55275         0.47708        -1.49162
N          -1.37980         1.04110         0.09502
N           3.99172        -2.82998         0.84846
O          -2.07902        -0.06735        -2.14605
O           1.85464        -2.20653         0.46072
S          -2.70040         0.93941         2.36370

Model compound SR-1m, conformer 16
B3LYP/6-311+G(d,p)/SMD(MeOH)  Energy -1399.4076132 Hartree
C          -3.83882         1.68797         0.75378
C          -4.45246         2.94517         0.75251
C          -5.38560         3.26778        -0.22328
C          -5.72535         2.34245        -1.21635
C          -5.12077         1.09422        -1.21898
C          -4.16910         0.73856        -0.24756
C          -3.51333        -0.57222        -0.25154
C          -2.90085        -3.02662        -0.57525
C          -2.02037        -2.22352         0.41287
C          -0.58238        -2.03234        -0.10455
C           0.38519        -1.27665         0.82821
C           0.62846        -2.04141         2.13697
C           1.69833        -1.00802         0.06316
C           2.78611        -0.18437         0.78361
C           2.28582         1.21396         1.17190
C           4.04033        -0.12007        -0.11128
C           5.28802         0.45831         0.57935
C           6.51306         0.36964        -0.30935
C           8.29430         1.59999        -1.48156
H          -4.18327         3.65341         1.52805
H          -5.85346         4.24621        -0.21035
H          -6.45554         2.59448        -1.97605
H          -5.39121         0.37765        -1.98660
H          -3.61430        -3.66531        -0.05427
H          -2.31102        -3.63218        -1.26230
H          -1.99481        -2.75907         1.36397
H          -0.17535        -3.03070        -0.30684
H          -0.63362        -1.51102        -1.06798
H          -0.07422        -0.31344         1.07435
H           2.13176        -1.97641        -0.22118
H           1.45069        -0.49654        -0.87684
H           3.07175        -0.71285         1.70192
H           4.27764        -1.13141        -0.45607
H           3.81557         0.47370        -1.00680
H           5.50751        -0.12369         1.48174
H           5.12393         1.49300         0.88745
H           1.28207        -1.48393         2.81297
H          -0.30353        -2.23003         2.67739
H           1.10187        -3.01088         1.94026
H           1.42663         1.16375         1.84590
H           3.05931         1.79411         1.68279
H           1.97846         1.77755         0.28271
H           9.13187         1.06286        -1.02885
H           8.09953         1.17163        -2.46809
H           8.56911         2.64741        -1.59948
H           6.71940         2.38851        -0.27897
H          -2.60704         0.48653         1.57561
N          -2.66221        -0.92217         0.64319
N           7.10916         1.52858        -0.63714
O          -2.93772         1.41948         1.72684
O           6.94490        -0.72398        -0.71899
S          -3.84995        -1.77871        -1.53848

Model compound SR-1m, conformer 17
B3LYP/6-311+G(d,p)/SMD(MeOH)  Energy -1399.4074401 Hartree
C           4.69605         1.88801         0.12615
C           5.87918         2.60531         0.33253
C           7.10905         1.96731         0.24591
C           7.18273         0.60174        -0.04977
C           6.01269        -0.11381        -0.25625
C           4.75199         0.50180        -0.17125
C           3.51031        -0.25123        -0.36994
C           1.72950        -1.94807        -1.04777
C           1.21657        -0.62609        -0.42755
C           0.57983        -0.79766         0.96501
C          -0.80851        -1.47386         0.97941
C          -1.12938        -1.95337         2.40257
C          -1.89142        -0.51751         0.43770
C          -3.31523        -1.08947         0.26784
C          -3.35266        -2.24985        -0.73639
C          -4.26812         0.05218        -0.14046
C          -5.76173        -0.31971        -0.10237
C          -6.63540         0.85357        -0.49608
C          -8.36092         2.46320         0.20072
H           5.81036         3.66342         0.55893
H           8.01758         2.53719         0.40793
H           8.14323         0.10543        -0.12038
H           6.07353        -1.17067        -0.49100
H           1.61038        -1.95966        -2.13118
H           1.24711        -2.82862        -0.62599
H           0.48708        -0.18137        -1.10754
H           1.27443        -1.37460         1.58673
H           0.49787         0.19323         1.42583
H          -0.76317        -2.35826         0.33348
H          -1.94328         0.34564         1.11459
H          -1.57333        -0.12269        -0.53529
H          -3.65591        -1.46716         1.24001
H          -4.10762         0.90076         0.53484
H          -4.00845         0.39789        -1.14757
H          -6.03268        -0.68171         0.89365
H          -5.97544        -1.12188        -0.81472
H          -2.08452        -2.48311         2.45039
H          -0.35597        -2.63647         2.76806
H          -1.18235        -1.10733         3.09807
H          -2.71416        -3.07904        -0.41997
H          -4.36250        -2.65227        -0.85501
H          -3.00698        -1.92054        -1.72361
H          -7.79329         3.36224        -0.05303
H          -9.05640         2.24990        -0.61509
H          -8.93039         2.65019         1.11028
H          -7.48402         0.89544         1.34930
H           2.79064         1.89540         0.04233
N           2.35237         0.30090        -0.32560
N          -7.47269         1.33294         0.43939
O           3.52212         2.55483         0.21926
O          -6.57462         1.35674        -1.63361
S           3.52957        -2.02098        -0.66973

Model compound SR-1m, conformer 18
B3LYP/6-311+G(d,p)/SMD(MeOH)  Energy -1399.4074304 Hartree
C          -3.88866         1.78061         0.34377
C          -4.70522         2.91588         0.38012
C          -5.95630         2.89790        -0.22129
C          -6.41744         1.74733        -0.87049
C          -5.61222         0.61878        -0.90861
C          -4.34224         0.60388        -0.30647
C          -3.49211        -0.58919        -0.32571
C          -2.35039        -2.78551        -0.91333
C          -1.66497        -1.92759         0.16756
C          -0.15240        -1.83370        -0.05697
C           0.65425        -1.10785         1.03951
C           0.62101        -1.87091         2.37119
C           2.09642        -0.88852         0.53217
C           3.03152        -0.05629         1.43258
C           2.54040         1.38773         1.61463
C           4.49519        -0.11511         0.93970
C           4.76052         0.51409        -0.44153
C           6.21009         0.35345        -0.85212
C           8.31583         1.47981        -1.44705
H          -4.33711         3.80269         0.88370
H          -6.57688         3.78677        -0.18658
H          -7.39287         1.73576        -1.34192
H          -5.96868        -0.26961        -1.41789
H          -2.38048        -3.84042        -0.64480
H          -1.87148        -2.67009        -1.88768
H          -1.86633        -2.37507         1.14854
H           0.23261        -2.85539        -0.16737
H           0.01067        -1.33191        -1.01792
H           0.19209        -0.12652         1.19478
H           2.55538        -1.87337         0.36842
H           2.03794        -0.40990        -0.45266
H           3.04902        -0.52213         2.42487
H           5.13028         0.38847         1.67850
H           4.81425        -1.16203         0.91335
H           4.48407         1.57097        -0.44583
H           4.16118         0.01285        -1.20789
H           1.15149        -1.33042         3.15943
H          -0.40177        -2.02645         2.72603
H           1.09167        -2.85595         2.26757
H           1.58305         1.42225         2.14182
H           3.25663         1.97314         2.20121
H           2.40282         1.89389         0.65331
H           8.45439         0.97168        -2.40489
H           8.64597         2.51320        -1.54500
H           8.93384         0.98023        -0.69649
H           6.44866         2.36849        -0.92625
H          -2.22994         0.96199         0.81026
N          -2.31199        -0.60741         0.17783
N           6.91299         1.48102        -1.05354
O          -2.67570         1.84851         0.93967
O           6.72883        -0.76987        -0.99292
S          -4.06887        -2.13914        -1.03367

Model compound SR-1m, conformer 19
B3LYP/6-311+G(d,p)/SMD(MeOH)  Energy -1399.4074252 Hartree
C          -3.67752         1.75887         0.62239
C          -4.39459         2.95029         0.46931
C          -5.56770         2.97106        -0.27264
C          -6.04919         1.80368        -0.87532
C          -5.34205         0.61986        -0.72669
C          -4.14850         0.56690         0.01371
C          -3.38558        -0.67574         0.16151
C          -2.62527        -3.10663         0.29822
C          -1.62069        -2.04297         0.80549
C          -0.36867        -1.94541        -0.08599
C           0.70841        -0.93379         0.35426
C           1.31282        -1.30025         1.71708
C           1.78346        -0.84711        -0.74965
C           2.91905         0.17947        -0.55844
C           2.38464         1.61424        -0.44612
C           3.92656         0.03259        -1.71780
C           5.24152         0.81383        -1.56237
C           6.09522         0.32553        -0.40587
C           7.46307         0.94858         1.54284
H          -4.01366         3.84835         0.94252
H          -6.11287         3.90240        -0.38132
H          -6.96663         1.82041        -1.45142
H          -5.72109        -0.28457        -1.18940
H          -3.12594        -3.61530         1.12214
H          -2.15737        -3.84682        -0.34978
H          -1.32191        -2.31008         1.82109
H           0.07791        -2.94655        -0.12704
H          -0.69377        -1.70290        -1.10489
H           0.22712         0.04577         0.44544
H           2.23494        -1.84174        -0.86509
H           1.28269        -0.62678        -1.70229
H           3.44723        -0.06205         0.37240
H           4.16969        -1.02709        -1.84591
H           3.44914         0.35582        -2.65057
H           5.05934         1.88699        -1.47220
H           5.84423         0.67160        -2.46709
H           2.05119        -0.56208         2.04099
H           0.55062        -1.35344         2.49959
H           1.81421        -2.27453         1.67249
H           1.71451         1.73082         0.40976
H           3.19314         2.33982        -0.31982
H           1.82492         1.89248        -1.34722
H           8.38068         0.46228         1.20146
H           7.72274         1.87841         2.04739
H           6.96404         0.28692         2.25546
H           6.35456         2.23055         0.24868
H          -2.16865         0.85867         1.36346
N          -2.31436        -0.74943         0.86454
N           6.58860         1.26334         0.42060
O          -2.54172         1.78799         1.35722
O           6.34642        -0.88257        -0.24230
S          -3.89802        -2.18726        -0.66173

Model compound SR-1m, conformer 20
B3LYP/6-311+G(d,p)/SMD(MeOH)  Energy -1399.4073486 Hartree
C           3.87401        -1.76376         0.19867
C           4.70671        -2.88654         0.14419
C           5.94805        -2.80826        -0.47228
C           6.38297        -1.60876        -1.04668
C           5.56135        -0.49263        -0.99525
C           4.30076        -0.53825        -0.37510
C           3.43403         0.64069        -0.29968
C           2.25051         2.85289        -0.72323
C           1.59679         1.91606         0.31075
C           0.08244         1.80974         0.10350
C          -0.69592         1.03081         1.18396
C          -0.69401         1.77174         2.52847
C          -2.12687         0.76135         0.66971
C          -3.04417        -0.08652         1.57388
C          -2.49693        -1.50281         1.80514
C          -4.49912        -0.10586         1.05246
C          -4.71073        -0.80192        -0.30523
C          -6.17314        -0.81583        -0.70312
C          -7.85241        -0.17344        -2.38440
H           4.35888        -3.81128         0.59071
H           6.58175        -3.68782        -0.50726
H           7.35084        -1.54971        -1.52997
H           5.89793         0.43386        -1.44678
H           2.27095         3.88815        -0.38612
H           1.75498         2.79478        -1.69441
H           1.80690         2.30250         1.31556
H          -0.31916         2.82890         0.03835
H          -0.08631         1.34357        -0.87422
H          -0.19474         0.06623         1.32281
H          -2.61462         1.72979         0.49070
H          -2.04572         0.27296        -0.30871
H          -3.10089         0.40531         2.55207
H          -5.12830        -0.60311         1.79763
H          -4.85819         0.92767         0.97761
H          -4.39436        -1.84824        -0.24396
H          -4.11430        -0.32486        -1.08592
H          -1.18466         1.18878         3.31220
H           0.32183         1.98029         2.87618
H          -1.22112         2.72981         2.44589
H          -1.55171        -1.48184         2.35445
H          -3.20150        -2.10336         2.39038
H          -2.31466        -2.02754         0.86135
H          -7.83915         0.35879        -3.33469
H          -8.25070        -1.17850        -2.54657
H          -8.51352         0.35441        -1.69235
H          -5.75107         0.18614        -2.41820
H           2.21255        -1.00398         0.74824
N           2.26383         0.60852         0.22572
N          -6.49076        -0.22657        -1.86878
O           2.67211        -1.89060         0.80716
O          -7.04093        -1.34767         0.01420
S           3.97508         2.24179        -0.91682

Model compound SR-1m, conformer 21
B3LYP/6-311+G(d,p)/SMD(MeOH)  Energy -1399.4072846 Hartree
C           4.13185        -1.51900         0.49170
C           4.97965        -2.61089         0.27696
C           6.00001        -2.53130        -0.66087
C           6.19491        -1.36093        -1.40250
C           5.35657        -0.27581        -1.19434
C           4.31160        -0.32615        -0.25560
C           3.41091         0.80974        -0.03873
C           2.33061         3.11724         0.10087
C           1.60193         1.97076         0.84453
C           0.23864         1.63408         0.21217
C          -0.56790         0.50514         0.88439
C          -0.89849         0.83138         2.34800
C          -1.84367         0.24389         0.05396
C          -2.67911        -0.99767         0.42915
C          -1.91284        -2.30077         0.15861
C          -4.02382        -1.02165        -0.32756
C          -5.02288         0.05985         0.12069
C          -6.33312        -0.03173        -0.63362
C          -8.76864        -0.36198        -0.48592
H           4.82103        -3.51183         0.85897
H           6.65035        -3.38564        -0.81446
H           6.99405        -1.29864        -2.13151
H           5.51518         0.63173        -1.76615
H           2.88218         3.75852         0.78844
H           1.65015         3.72747        -0.49193
H           1.45203         2.27570         1.88212
H          -0.35762         2.55503         0.22305
H           0.40351         1.37706        -0.84110
H           0.04918        -0.39932         0.86678
H          -2.47153         1.14068         0.11984
H          -1.55995         0.14741        -1.00267
H          -2.91020        -0.96021         1.50095
H          -3.83857        -0.92393        -1.40333
H          -4.49049        -2.00233        -0.17788
H          -4.62065         1.05898        -0.07241
H          -5.20102        -0.02038         1.19667
H          -1.47201         0.02834         2.81843
H           0.00437         0.97196         2.94882
H          -1.49289         1.75038         2.41819
H          -0.97765        -2.35155         0.72258
H          -2.51288        -3.17248         0.43924
H          -1.66539        -2.39505        -0.90539
H          -9.03807         0.55322        -1.01930
H          -8.82385        -1.20052        -1.18509
H          -9.48467        -0.52544         0.31846
H          -7.34190        -0.35144         1.09880
H           2.65773        -0.77417         1.44408
N           2.47852         0.79257         0.84296
N          -7.43828        -0.25327         0.09848
O           3.15563        -1.64281         1.42014
O          -6.38487         0.09309        -1.87152
S           3.54342         2.30711        -1.02153

Model compound SR-1m, conformer 22
B3LYP/6-311+G(d,p)/SMD(MeOH)  Energy -1399.4072727 Hartree
C          -1.13713         2.19804         0.73408
C          -0.82154         3.55557         0.61234
C          -1.52696         4.36205        -0.27058
C          -2.56189         3.83048        -1.04763
C          -2.87943         2.48549        -0.92973
C          -2.18061         1.64137        -0.04961
C          -2.49877         0.21530         0.06836
C          -3.61604        -2.07709         0.04167
C          -2.26501        -1.98086         0.79169
C          -1.13931        -2.76849         0.09527
C           0.19385        -2.84333         0.86737
C           0.08972        -3.79422         2.06850
C           1.34248        -3.27984        -0.06771
C           1.87103        -2.19551        -1.03138
C           2.63435        -2.84053        -2.19672
C           2.74718        -1.17326        -0.27865
C           2.97195         0.14287        -1.04777
C           3.87722         1.08266        -0.27964
C           4.04218         3.13355         1.06974
H          -0.02251         3.95883         1.22434
H          -1.27199         5.41312        -0.35226
H          -3.11456         4.46164        -1.73325
H          -3.68772         2.07835        -1.52700
H          -4.46036        -2.09688         0.73089
H          -3.66791        -2.94487        -0.61474
H          -2.40408        -2.36799         1.80357
H          -1.50430        -3.78892        -0.07312
H          -0.97983        -2.32473        -0.89337
H           0.42492        -1.84357         1.25103
H           2.18404        -3.63769         0.53958
H           1.00198        -4.14576        -0.65052
H           1.01160        -1.65714        -1.45098
H           2.28375        -0.92971         0.68289
H           3.71651        -1.63283        -0.05310
H           2.00976         0.62157        -1.25027
H           3.45671        -0.05230        -2.00827
H           1.01435        -3.78545         2.65433
H          -0.72790        -3.52008         2.74198
H          -0.08455        -4.82446         1.73621
H           1.98145        -3.50513        -2.77162
H           3.03622        -2.09553        -2.88971
H           3.47571        -3.43824        -1.82679
H           3.35077         3.90882         1.39731
H           4.48611         2.65998         1.94937
H           4.84085         3.59634         0.48439
H           2.30888         2.29978         0.14812
H          -0.78792         0.52165         1.57325
N          -1.90042        -0.56060         0.89754
N           3.30270         2.16604         0.26977
O          -0.42292         1.45336         1.60959
O           5.09419         0.85202        -0.14723
S          -3.74474        -0.54846        -0.97437

Model compound SR-1m, conformer 23
B3LYP/6-311+G(d,p)/SMD(MeOH)  Energy -1399.4072709 Hartree
C           4.80307         1.78349         0.26027
C           6.03152         2.41299         0.48728
C           7.21961         1.74969         0.21221
C           7.20550         0.44579        -0.29503
C           5.99022        -0.18288        -0.52200
C           4.77017         0.46012        -0.25026
C           3.48211        -0.20401        -0.46910
C           1.57994        -1.71319        -1.25151
C           1.17357        -0.47308        -0.41976
C           0.62219        -0.81077         0.97891
C          -0.77086        -1.47588         1.00951
C          -1.02611        -2.05100         2.41052
C          -1.87183        -0.48197         0.58506
C          -3.31615        -1.02164         0.50764
C          -3.44258        -2.18823        -0.48233
C          -4.26689         0.13922         0.15165
C          -5.76095        -0.18677         0.32258
C          -6.63527         1.01968         0.04373
C          -8.45046         1.97256        -1.31780
H           6.03068         3.42419         0.87842
H           8.16402         2.25189         0.39212
H           8.13337        -0.06983        -0.51212
H           5.98255        -1.19133        -0.92053
H           1.39348        -1.56495        -2.31521
H           1.08055        -2.62417        -0.92497
H           0.42579         0.09276        -0.97888
H           1.34649        -1.46455         1.47901
H           0.58614         0.11754         1.56031
H          -0.76223        -2.31409         0.30322
H          -1.85576         0.35984         1.29007
H          -1.62104        -0.06226        -0.39699
H          -3.60525        -1.38384         1.50218
H          -4.02908         0.99759         0.78762
H          -4.08134         0.45330        -0.88374
H          -5.95155        -0.48504         1.35992
H          -6.05889        -1.01928        -0.31777
H          -1.97279        -2.59502         2.46350
H          -0.23074        -2.74641         2.69721
H          -1.05786        -1.25310         3.16186
H          -2.81290        -3.03420        -0.19409
H          -4.46923        -2.56011        -0.54240
H          -3.14140        -1.87708        -1.48995
H          -9.09163         2.25775        -0.47965
H          -7.89681         2.85543        -1.64743
H          -9.07607         1.62157        -2.13753
H          -7.59987         0.02061        -1.43814
H           2.89899         1.87979         0.31435
N           2.35846         0.38364        -0.26964
N          -7.54295         0.89702        -0.93990
O           3.67262         2.47213         0.54182
O          -6.51720         2.07602         0.69189
S           3.39373        -1.91260        -1.01142

Model compound SR-1m, conformer 24
B3LYP/6-311+G(d,p)/SMD(MeOH)  Energy -1399.4072628 Hartree
C          -2.45990         1.51502         0.46705
C          -3.09330         2.76172         0.50187
C          -4.37462         2.91059        -0.01120
C          -5.04889         1.81905        -0.56943
C          -4.42598         0.58039        -0.60566
C          -3.13118         0.39593        -0.09079
C          -2.47199        -0.91252        -0.10556
C          -1.70902        -3.27779        -0.65320
C          -0.83076        -2.48936         0.33727
C           0.66070        -2.62875         0.01199
C           1.62734        -1.93233         0.98936
C           1.53354        -2.51528         2.40769
C           3.08813        -2.01540         0.49807
C           3.42880        -1.37437        -0.86343
C           4.91983        -1.57184        -1.17619
C           3.00403         0.10493        -0.99219
C           3.60517         1.06106         0.05831
C           3.21507         2.49556        -0.23073
C           1.78477         4.40030         0.38989
H          -2.56122         3.60137         0.93470
H          -4.85184         3.88401         0.02176
H          -6.04765         1.93746        -0.97235
H          -4.94840        -0.26203        -1.04504
H          -1.87634        -4.30416        -0.32998
H          -1.28785        -3.27561        -1.66053
H          -1.02461        -2.86264         1.35023
H           0.89660        -3.70022        -0.02138
H           0.81239        -2.24258        -1.00072
H           1.34501        -0.87504         1.04534
H           3.72822        -1.56421         1.26639
H           3.37868        -3.07394         0.45469
H           2.87042        -1.90947        -1.64083
H           3.29134         0.45673        -1.98887
H           1.91254         0.17520        -0.94258
H           4.69730         1.01712         0.03213
H           3.28331         0.78089         1.06370
H           2.24498        -2.02012         3.07641
H           0.53824        -2.39086         2.84314
H           1.76734        -3.58647         2.40877
H           5.17367        -2.63669        -1.19881
H           5.17963        -1.14711        -2.15148
H           5.56081        -1.09962        -0.42444
H           1.05431         4.60312         1.17191
H           2.59333         5.13200         0.46283
H           1.30147         4.51251        -0.58430
H           1.89832         2.48319         1.31487
H          -0.91500         0.46982         0.86220
N          -1.27561        -1.08846         0.32361
N           2.29014         3.04624         0.57368
O          -1.20948         1.42016         0.97628
O           3.71440         3.12880        -1.18023
S          -3.31790        -2.38501        -0.69849

Model compound SR-1m, conformer 25
B3LYP/6-311+G(d,p)/SMD(MeOH)  Energy -1399.4072584 Hartree
C           4.12392        -1.51006         0.26043
C           4.96412        -2.57213        -0.09072
C           5.91392        -2.41250        -1.09042
C           6.04496        -1.19026        -1.75882
C           5.21410        -0.13424        -1.41511
C           4.23920        -0.26532        -0.41106
C           3.34339         0.83853        -0.05412
C           2.24571         3.11252         0.31541
C           1.58598         1.90624         1.02875
C           0.18574         1.58781         0.47170
C          -0.55821         0.40767         1.12798
C          -0.82257         0.65646         2.61980
C          -1.86529         0.14895         0.34746
C          -2.69239        -1.08728         0.75655
C          -1.90228        -2.39135         0.57464
C          -4.01535        -1.17400        -0.03226
C          -5.01653        -0.04366         0.26494
C          -6.36737        -0.30111        -0.37414
C          -8.09948         0.50982        -1.92258
H           4.85547        -3.51401         0.43521
H           6.55871        -3.24501        -1.35041
H           6.78902        -1.06593        -2.53653
H           5.32239         0.81316        -1.93133
H           2.83365         3.71789         1.00533
H           1.51807         3.74744        -0.18874
H           1.50636         2.13862         2.09257
H          -0.41893         2.49690         0.57955
H           0.28107         1.39734        -0.60413
H           0.07970        -0.47755         1.03698
H          -2.48876         1.04696         0.43587
H          -1.61934         0.05084        -0.71878
H          -2.95786        -0.99890         1.81756
H          -3.79776        -1.19234        -1.10814
H          -4.49687        -2.12740         0.20632
H          -4.62791         0.92409        -0.05806
H          -5.18705         0.01459         1.34632
H          -1.33261        -0.19160         3.08417
H           0.10493         0.81454         3.17720
H          -1.45299         1.54249         2.76234
H          -0.99955        -2.41467         1.19061
H          -2.51131        -3.25763         0.85258
H          -1.59534        -2.52149        -0.46998
H          -8.92383         0.47863        -1.20539
H          -8.22394         1.38004        -2.56581
H          -8.13929        -0.39338        -2.53689
H          -6.24178         1.43163        -1.42644
H           2.71318        -0.85527         1.36317
N           2.47488         0.74603         0.88609
N          -6.81661         0.62260        -1.24086
O           3.21708        -1.71257         1.24379
O          -7.03235        -1.31895        -0.10666
S           3.38983         2.40096        -0.93808

Model compound SR-1m, conformer 26
B3LYP/6-311+G(d,p)/SMD(MeOH)  Energy -1399.4071872 Hartree
C          -2.38139        -1.05054        -1.08081
C          -3.16344        -2.14473        -1.46404
C          -4.46903        -2.26552        -1.00724
C          -5.01829        -1.29848        -0.15838
C          -4.24573        -0.21293         0.22720
C          -2.92270        -0.05973        -0.22109
C          -2.09959         1.08660         0.17312
C          -1.00724         3.00715         1.43194
C          -0.26736         2.50757         0.17825
C           1.23734         2.33804         0.41497
C           2.06580         2.07910        -0.86053
C           2.21283         3.35888        -1.69754
C           3.46207         1.51272        -0.52640
C           3.54189         0.07095         0.02263
C           4.97629        -0.21620         0.49192
C           3.06406        -0.95281        -1.02651
C           3.05953        -2.42930        -0.57824
C           2.22058        -2.72019         0.65462
C          -0.02138        -2.77180         1.65553
H          -2.72750        -2.88902        -2.12097
H          -5.06350        -3.11962        -1.31308
H          -6.03674        -1.39508         0.19842
H          -4.67219         0.53143         0.89043
H          -1.03136         4.09421         1.49145
H          -0.57535         2.60005         2.34850
H          -0.43402         3.22372        -0.63621
H           1.61248         3.24574         0.90397
H           1.36736         1.52050         1.13114
H           1.52871         1.34518        -1.47051
H           4.07997         1.55987        -1.43306
H           3.93863         2.18695         0.19768
H           2.88574        -0.00643         0.89896
H           2.05737        -0.69027        -1.36352
H           3.70991        -0.88071        -1.91046
H           4.07084        -2.77393        -0.36011
H           2.67902        -3.04071        -1.40348
H           2.73534         3.15279        -2.63710
H           1.24394         3.79883        -1.95190
H           2.78989         4.11629        -1.15412
H           5.29954         0.52871         1.22608
H           5.06855        -1.19880         0.96148
H           5.67860        -0.17963        -0.34948
H           0.05621        -3.80269         2.01005
H           0.18665        -2.10131         2.49415
H          -1.03796        -2.59597         1.30690
H           0.51005        -2.17983        -0.32005
H          -0.71840        -0.12423        -1.19857
N          -0.89760         1.24840        -0.24527
N           0.89415        -2.53329         0.54742
O          -1.11117        -0.97873        -1.54542
O           2.73360        -3.12681         1.71491
S          -2.72641         2.36750         1.26975

Model compound SR-1m, conformer 27
B3LYP/6-311+G(d,p)/SMD(MeOH)  Energy -1399.4071433 Hartree
C           4.34015         1.94493         0.16339
C           5.47099         2.73075         0.40925
C           6.73993         2.17165         0.34306
C           6.90554         0.81831         0.02891
C           5.78754         0.03485        -0.21591
C           4.48921         0.56968        -0.15198
C           3.30168        -0.25663        -0.38734
C           1.64768        -2.05756        -1.11315
C           1.03829        -0.77411        -0.50048
C           0.38798        -0.98831         0.88000
C          -0.93731        -1.78040         0.87849
C          -1.25548        -2.24151         2.30854
C          -2.08511        -0.94150         0.27668
C          -3.44408        -1.65015         0.09629
C          -3.34338        -2.85639        -0.84882
C          -4.52661        -0.68211        -0.42430
C          -4.90003         0.45197         0.54739
C          -6.10869         1.22996         0.06501
C          -6.99677         3.40786        -0.66068
H           5.33119         3.77875         0.64956
H           7.60709         2.79401         0.53570
H           7.89664         0.38406        -0.02597
H           5.91955        -1.01218        -0.46539
H           1.55771        -2.06857        -2.19937
H           1.20968        -2.96903        -0.70942
H           0.29614        -0.37446        -1.19449
H           1.11604        -1.49912         1.52113
H           0.21432        -0.00363         1.32878
H          -0.79604        -2.67763         0.26537
H          -2.21750        -0.06243         0.91860
H          -1.78030        -0.55929        -0.70574
H          -3.78377        -2.01479         1.07379
H          -4.19869        -0.24840        -1.37804
H          -5.43091        -1.26063        -0.63757
H          -4.05868         1.12919         0.70591
H          -5.16774         0.02371         1.52009
H          -2.15855        -2.85618         2.34912
H          -0.43348        -2.83728         2.71804
H          -1.40723        -1.38232         2.97263
H          -2.65879        -3.62001        -0.47038
H          -4.32162        -3.32996        -0.98042
H          -2.98612        -2.55029        -1.83935
H          -6.59278         4.41198        -0.78310
H          -7.38957         3.06445        -1.62121
H          -7.81923         3.44231         0.05846
H          -5.00958         2.93334        -0.05093
H           2.44053         1.83617         0.03050
N           2.11087         0.22281        -0.37206
N          -5.92751         2.53681        -0.19051
O           3.12493         2.53602         0.23746
O          -7.21710         0.68379        -0.08821
S           3.43790        -2.02096        -0.68803

Model compound SR-1m, conformer 28
B3LYP/6-311+G(d,p)/SMD(MeOH)  Energy -1399.4071403 Hartree
C           4.43643         1.94565         0.11673
C           5.57957         2.71973         0.34239
C           6.83853         2.13581         0.30831
C           6.98179         0.76877         0.04692
C           5.85158        -0.00315        -0.17770
C           4.56278         0.55695        -0.14503
C           3.36204        -0.25588        -0.35934
C           1.68082        -2.05262        -1.03073
C           1.09000        -0.73464        -0.47565
C           0.41966        -0.87948         0.90439
C          -0.91429        -1.65658         0.92502
C          -1.26520        -2.02139         2.37523
C          -2.04103        -0.84740         0.24748
C          -3.40585        -1.55062         0.09231
C          -3.30422        -2.82407        -0.76002
C          -4.46081        -0.60773        -0.52251
C          -4.83195         0.60064         0.35573
C          -5.93664         1.42976        -0.26689
C          -8.20478         2.35333        -0.01750
H           5.45703         3.77845         0.54165
H           7.71540         2.74937         0.48453
H           7.96515         0.31492         0.01686
H           5.96646        -1.06095        -0.38687
H           1.60012        -2.10504        -2.11646
H           1.22250        -2.93933        -0.59580
H           0.36450        -0.34802        -1.19405
H           1.13394        -1.36787         1.57776
H           0.25177         0.12687         1.30473
H          -0.77107        -2.59292         0.37394
H          -2.17275         0.07549         0.82480
H          -1.71606        -0.53723        -0.75343
H          -3.76895        -1.83933         1.08660
H          -4.10755        -0.25230        -1.49723
H          -5.37169        -1.18764        -0.71240
H          -3.97252         1.26712         0.47557
H          -5.12657         0.26299         1.35351
H          -2.17298        -2.62731         2.43681
H          -0.45603        -2.59345         2.84036
H          -1.42493        -1.11965         2.97823
H          -2.64084        -3.56806        -0.31129
H          -4.28697        -3.29156        -0.87974
H          -2.92031        -2.59612        -1.76148
H          -7.92542         3.39552        -0.19248
H          -8.60604         1.94066        -0.94674
H          -8.97972         2.31918         0.74727
H          -7.12179         1.13545         1.35647
H           2.53637         1.86655        -0.02966
N           2.18051         0.24583        -0.37351
N          -7.06365         1.57740         0.45047
O           3.23191         2.56101         0.15772
O          -5.80729         1.95058        -1.39061
S           3.46772        -2.03272        -0.59074

Model compound SR-1m, conformer 29
B3LYP/6-311+G(d,p)/SMD(MeOH)  Energy -1399.4070961 Hartree
C          -4.90994        -1.58408        -0.13123
C          -6.15578        -2.18934         0.06481
C          -7.27140        -1.41682         0.35761
C          -7.16630        -0.02533         0.45940
C          -5.93337         0.57979         0.26603
C          -4.78414        -0.17458        -0.02718
C          -3.47332         0.45497        -0.21091
C          -1.54021         2.05945        -0.65796
C          -1.17393         0.56056        -0.53716
C          -0.35339         0.21844         0.72142
C           1.11283         0.70288         0.71212
C           1.67338         0.65777         2.14125
C           1.96540        -0.13213        -0.26603
C           3.43472         0.29782        -0.46229
C           3.54915         1.73347        -0.99409
C           4.13539        -0.71167        -1.39546
C           5.66631        -0.59016        -1.47217
C           6.35682        -0.93185        -0.16362
C           8.05536        -0.28186         1.49529
H          -6.22619        -3.26805        -0.01885
H          -8.23061        -1.90099         0.50577
H          -8.03832         0.57683         0.68501
H          -5.85660         1.65890         0.33985
H          -1.55276         2.39003        -1.69646
H          -0.87538         2.70492        -0.08588
H          -0.61428         0.26561        -1.42706
H          -0.87217         0.64269         1.58913
H          -0.36794        -0.86966         0.85061
H           1.12359         1.74890         0.38449
H           1.95414        -1.17304         0.08343
H           1.48565        -0.13697        -1.25296
H           3.93787         0.25331         0.51166
H           3.88772        -1.72824        -1.07360
H           3.73392        -0.60145        -2.40987
H           5.97071         0.40114        -1.81600
H           6.04080        -1.30886        -2.21041
H           2.69436         1.04503         2.19305
H           1.05903         1.25777         2.82021
H           1.68746        -0.36957         2.52398
H           3.12502         2.46021        -0.29606
H           4.59071         2.02163        -1.16166
H           3.01802         1.83786        -1.94788
H           7.40558        -0.33330         2.37280
H           8.62807        -1.21069         1.43240
H           8.74644         0.55141         1.61641
H           7.45196         0.77579        -0.25471
H          -3.05566        -1.78556        -0.52791
N          -2.42237        -0.21443        -0.51919
N           7.28035        -0.06256         0.28099
O          -3.85339        -2.37943        -0.41793
O           6.09763        -1.97932         0.45667
S          -3.24602         2.22121         0.01432

Model compound SR-1m, conformer 30
B3LYP/6-311+G(d,p)/SMD(MeOH)  Energy -1399.4070395 Hartree
C          -3.42805         2.03251         0.21766
C          -4.03370         3.29354         0.21582
C          -5.38744         3.41955        -0.06426
C          -6.16335         2.29041        -0.34871
C          -5.56787         1.03786        -0.34865
C          -4.20060         0.87634        -0.06520
C          -3.56557        -0.44393        -0.04460
C          -2.93511        -2.87511        -0.45059
C          -1.88742        -2.01088         0.27621
C          -0.47926        -2.22964        -0.28639
C           0.66789        -1.53763         0.47856
C           0.87795        -2.15604         1.86790
C           1.94877        -1.59917        -0.38014
C           3.20515        -0.88956         0.16747
C           2.96968         0.61439         0.36484
C           4.39556        -1.18815        -0.76750
C           5.78062        -0.75924        -0.25411
C           6.14357         0.69783        -0.48344
C           7.29671         2.68130         0.41052
H          -3.42276         4.16183         0.43583
H          -5.84224         4.40422        -0.06297
H          -7.21929         2.39052        -0.56983
H          -6.17058         0.16558        -0.57563
H          -3.04964        -3.85637         0.00762
H          -2.70078        -2.99157        -1.51065
H          -1.90360        -2.26501         1.34315
H          -0.29215        -3.31064        -0.31150
H          -0.48085        -1.88748        -1.32776
H           0.39004        -0.48600         0.60917
H           2.19461        -2.65645        -0.54922
H           1.72249        -1.17653        -1.36826
H           3.45052        -1.32484         1.14466
H           4.43193        -2.27020        -0.93102
H           4.21889        -0.73584        -1.75016
H           6.54508        -1.32835        -0.79745
H           5.89658        -1.01606         0.80321
H           1.64531        -1.62265         2.43514
H          -0.03659        -2.13098         2.46731
H           1.19303        -3.20308         1.78428
H           2.14168         0.80263         1.05373
H           3.84768         1.11297         0.78413
H           2.72923         1.10240        -0.58651
H           7.99027         2.79423        -0.42683
H           6.46867         3.38169         0.27232
H           7.81703         2.92880         1.33505
H           6.98492         0.79881         1.36190
H          -1.84350         0.99631         0.44724
N          -2.31310        -0.60662         0.18217
N           6.81378         1.31033         0.50845
O          -2.10529         1.96124         0.49306
O           5.88659         1.28058        -1.55174
S          -4.51790        -1.94780        -0.30714

Model compound SR-1m, conformer 31
B3LYP/6-311+G(d,p)/SMD(MeOH)  Energy -1399.4070304 Hartree
C           3.95321        -1.38365         0.75549
C           4.89013        -2.42064         0.69280
C           6.02248        -2.29405        -0.10007
C           6.24318        -1.13012        -0.84467
C           5.31792        -0.09862        -0.78532
C           4.15905        -0.19785         0.00399
C           3.16680         0.87953         0.05917
C           1.93904         3.11478        -0.01571
C           1.17740         1.93346         0.63419
C          -0.04599         1.49796        -0.19389
C          -0.89050         0.34657         0.38770
C          -1.54001         0.73488         1.72346
C          -1.93841        -0.07837        -0.66378
C          -2.82518        -1.29365        -0.32310
C          -1.99426        -2.56526        -0.09939
C          -3.87131        -1.55202        -1.42871
C          -4.96181        -0.47951        -1.58801
C          -5.88105        -0.37826        -0.38388
C          -7.00860         1.11177         1.21893
H           4.70967        -3.31734         1.27499
H           6.73986        -3.10672        -0.13795
H           7.12873        -1.03163        -1.46110
H           5.49524         0.80410        -1.35939
H           2.34150         3.79755         0.73266
H           1.32037         3.67423        -0.71651
H           0.84999         2.24137         1.62927
H          -0.68422         2.38160        -0.31807
H           0.30302         1.21729        -1.19495
H          -0.21955        -0.49999         0.56703
H          -2.57789         0.78935        -0.86719
H          -1.41394        -0.29819        -1.60367
H          -3.37013        -1.08367         0.60568
H          -3.35685        -1.66021        -2.39107
H          -4.36186        -2.51083        -1.23275
H          -5.60087        -0.75211        -2.43606
H          -4.53209         0.49740        -1.82053
H          -2.10824        -0.09527         2.15110
H          -0.79452         1.02805         2.46804
H          -2.22937         1.57770         1.59218
H          -1.28865        -2.45597         0.72831
H          -2.64164        -3.41743         0.13134
H          -1.41715        -2.81898        -0.99674
H          -8.02561         0.78358         0.98855
H          -6.67254         0.59369         2.12070
H          -7.01864         2.18390         1.41122
H          -5.65026         1.63863        -0.33752
H           2.31285        -0.72238         1.46792
N           2.11626         0.81495         0.79363
N          -6.10943         0.85393         0.10168
O           2.86643        -1.55321         1.54353
O          -6.41705        -1.38436         0.11585
S           3.35296         2.36868        -0.92704

Model compound SR-1m, conformer 32
B3LYP/6-311+G(d,p)/SMD(MeOH)  Energy -1399.4069575 Hartree
C          -3.97811        -1.71517        -0.23296
C          -4.88187        -2.78236        -0.26875
C          -6.24357        -2.55150        -0.12893
C          -6.73045        -1.25185         0.04950
C          -5.83865        -0.19034         0.08624
C          -4.45462        -0.39057        -0.05527
C          -3.50648         0.72617        -0.03526
C          -2.32421         2.94014         0.38218
C          -1.46443         1.80863        -0.21286
C          -0.10679         1.69707         0.48821
C           0.89744         0.70667        -0.13648
C           1.37569         1.17669        -1.51744
C           2.07239         0.50486         0.84355
C           3.16225        -0.51109         0.44264
C           2.59005        -1.92193         0.24801
C           4.27969        -0.48830         1.50538
C           5.55700        -1.29149         1.17311
C           6.26070        -0.81330        -0.08357
C           7.70638         0.91288        -1.08405
H          -4.49373        -3.78544        -0.40556
H          -6.93153        -3.38957        -0.15744
H          -7.79333        -1.07329         0.16051
H          -6.21784         0.81531         0.22975
H          -2.14423         3.89565        -0.10823
H          -2.16836         3.04627         1.45766
H          -1.31391         2.00847        -1.28095
H           0.34299         2.69784         0.50779
H          -0.29330         1.41701         1.53157
H           0.38253        -0.25245        -0.25988
H           2.55210         1.47972         1.00630
H           1.66224         0.20012         1.81589
H           3.59971        -0.18639        -0.50897
H           4.56424         0.55228         1.69724
H           3.88161        -0.87743         2.45040
H           5.32718        -2.34886         1.03406
H           6.24562        -1.21262         2.02000
H           2.03728         0.44344        -1.98602
H           0.53982         1.33716        -2.20431
H           1.92765         2.12094        -1.43806
H           1.83108        -1.94463        -0.53839
H           3.36634        -2.63754        -0.03548
H           2.12282        -2.28302         1.17217
H           7.01177         1.20491        -1.87604
H           8.22223         1.80140        -0.72201
H           8.44313         0.22401        -1.50569
H           7.06616         0.74293         0.94222
H          -2.16712        -1.12197        -0.31883
N          -2.23789         0.56062        -0.13414
N           7.00058         0.30340         0.03517
O          -2.66067        -1.99073        -0.37082
O           6.15151        -1.40847        -1.17172
S          -4.06895         2.43000         0.09835

Model compound SR-1m, conformer 33
B3LYP/6-311+G(d,p)/SMD(MeOH)  Energy -1399.4069553 Hartree
C          -4.62211         1.04051        -1.11880
C          -5.84307         1.67921        -1.35980
C          -6.77370         1.81875        -0.33925
C          -6.50469         1.32350         0.94141
C          -5.29563         0.68947         1.18567
C          -4.33102         0.53559         0.17484
C          -3.04299        -0.11489         0.42957
C          -1.14600        -1.55206         1.33649
C          -0.88886        -0.85418        -0.01328
C          -0.27560        -1.78202        -1.06880
C           1.10903        -2.37288        -0.72801
C           1.46543        -3.44360        -1.76981
C           2.18385        -1.26868        -0.63545
C           3.60690        -1.71817        -0.24371
C           3.66170        -2.34817         1.15587
C           4.62970        -0.57016        -0.40229
C           4.43303         0.63265         0.54024
C           5.51043         1.67907         0.33857
C           6.02454         4.00794        -0.27298
H          -6.04172         2.05728        -2.35639
H          -7.71634         2.31546        -0.54215
H          -7.23291         1.43071         1.73647
H          -5.09246         0.30162         2.17764
H          -0.29943        -1.47683         2.01662
H          -1.41713        -2.60158         1.20582
H          -0.22895         0.00654         0.15002
H          -0.98117        -2.60359        -1.23937
H          -0.20557        -1.22565        -2.01110
H           1.03269        -2.87080         0.24613
H           2.23434        -0.76370        -1.61008
H           1.85250        -0.51263         0.08435
H           3.92832        -2.48407        -0.95895
H           5.63402        -0.97524        -0.24169
H           4.59701        -0.21333        -1.43871
H           4.50307         0.30837         1.58342
H           3.44683         1.08042         0.40068
H           2.39502        -3.96327        -1.52431
H           0.67597        -4.19907        -1.83642
H           1.58477        -2.99828        -2.76465
H           3.08250        -3.27460         1.20062
H           4.69223        -2.59366         1.43373
H           3.26133        -1.67465         1.92101
H           6.58945         4.24223         0.63302
H           6.73198         3.77138        -1.07201
H           5.44419         4.88292        -0.56307
H           4.11608         3.06277        -0.17614
H          -2.94374         0.44453        -1.80258
N          -2.16470        -0.29676        -0.48821
N           5.10405         2.90200        -0.04357
O          -3.74961         0.92602        -2.14704
O           6.71523         1.41985         0.51740
S          -2.58430        -0.67302         2.07530

Model compound SR-1m, conformer 34
B3LYP/6-311+G(d,p)/SMD(MeOH)  Energy -1399.4069214 Hartree
C          -2.51919         1.04322         0.63670
C          -3.36232         2.15145         0.76037
C          -4.64248         2.11942         0.22303
C          -5.10487         0.98192        -0.44708
C          -4.27240        -0.12060        -0.57121
C          -2.97314        -0.12021        -0.03618
C          -2.09129        -1.28509        -0.14518
C          -0.89916        -3.40828        -0.88190
C          -0.20410        -2.58236         0.21806
C           1.29624        -2.42354        -0.05208
C           2.10899        -1.69413         1.03626
C           2.08211        -2.44947         2.37410
C           3.57336        -1.49697         0.58936
C           3.86570        -0.53545        -0.58305
C           5.35062        -0.64830        -0.96474
C           3.50394         0.94116        -0.27169
C           2.14489         1.40011        -0.83232
C           1.89440         2.87315        -0.57227
C           0.44229         4.56563         0.45284
H          -2.99587         3.02791         1.28250
H          -5.28501         2.98711         0.32586
H          -6.10327         0.95957        -0.86726
H          -4.63074        -0.99966        -1.09529
H          -0.88803        -4.47546        -0.66584
H          -0.45810        -3.22989        -1.86454
H          -0.35436        -3.08634         1.18051
H           1.71556        -3.42860        -0.18852
H           1.40744        -1.90661        -1.01053
H           1.65839        -0.70950         1.20274
H           4.15002        -1.14425         1.45445
H           3.98293        -2.48437         0.33652
H           3.28311        -0.85194        -1.45627
H           3.52454         1.10610         0.81235
H           4.27231         1.59426        -0.69511
H           1.32797         0.80141        -0.42734
H           2.14173         1.26513        -1.91998
H           2.67187        -1.91886         3.12829
H           1.06875        -2.55702         2.77074
H           2.50719        -3.45448         2.26635
H           5.62132        -1.68032        -1.21075
H           5.58420        -0.02408        -1.83307
H           5.99414        -0.32315        -0.13866
H           1.24655         5.06046         1.00302
H           0.23804         5.14210        -0.45386
H          -0.45328         4.55560         1.07282
H           0.17617         2.44915         0.44455
H          -0.82675         0.23715         0.99933
N          -0.89525        -1.28953         0.31942
N           0.79779         3.18910         0.13493
O          -1.27591         1.11904         1.17103
O           2.67556         3.74829        -0.99463
S          -2.64082        -2.81357        -0.91518

Model compound SR-1m, conformer 35
B3LYP/6-311+G(d,p)/SMD(MeOH)  Energy -1399.4069211 Hartree
C          -2.51893         1.04389         0.63615
C          -3.36174         2.15241         0.75952
C          -4.64196         2.12055         0.22231
C          -5.10474         0.98294        -0.44735
C          -4.27258        -0.11985        -0.57120
C          -2.97325        -0.11964        -0.03630
C          -2.09174        -1.28479        -0.14499
C          -0.90024        -3.40850        -0.88123
C          -0.20483        -2.58244         0.21840
C           1.29552        -2.42416        -0.05191
C           2.10861        -1.69468         1.03613
C           2.08173        -2.44965         2.37417
C           3.57295        -1.49801         0.58889
C           3.86520        -0.53637        -0.58344
C           5.34989        -0.64970        -0.96586
C           3.50409         0.94031        -0.27151
C           2.14549         1.40012        -0.83250
C           1.89554         2.87315        -0.57187
C           0.44387         4.56581         0.45358
H          -2.99499         3.02894         1.28130
H          -5.28424         2.98845         0.32490
H          -6.10318         0.96071        -0.86742
H          -4.63121        -0.99899        -1.09494
H          -0.88934        -4.47562        -0.66486
H          -0.45926        -3.23050        -1.86397
H          -0.35518        -3.08606         1.18103
H           1.71451        -3.42939        -0.18808
H           1.40682        -1.90756        -1.01053
H           1.65830        -0.70988         1.20239
H           4.15001        -1.14563         1.45386
H           3.98210        -2.48552         0.33577
H           3.28207        -0.85244        -1.45645
H           3.52429         1.10474         0.81262
H           4.27296         1.59324        -0.69427
H           1.32815         0.80157        -0.42813
H           2.14272         1.26564        -1.92022
H           2.67168        -1.91896         3.12814
H           1.06839        -2.55690         2.77094
H           2.50660        -3.45478         2.26664
H           5.62004        -1.68176        -1.21234
H           5.58332        -0.02530        -1.83410
H           5.99393        -0.32509        -0.13997
H           0.24039         5.14284        -0.45294
H          -0.45204         4.55589         1.07306
H           1.24809         5.05995         1.00444
H           0.17686         2.44944         0.44430
H          -0.82664         0.23752         0.99883
N          -0.89561        -1.28937         0.31941
N           0.79886         3.18926         0.13513
O          -1.27557         1.11956         1.17032
O           2.67719         3.74815        -0.99361
S          -2.64176        -2.81336        -0.91446

Model compound SR-1m, conformer 36
B3LYP/6-311+G(d,p)/SMD(MeOH)  Energy -1399.4068983 Hartree
C          -4.53804        -1.62366        -0.54353
C          -5.72086        -2.36939        -0.50218
C          -6.88150        -1.81347         0.01836
C          -6.88497        -0.50250         0.50721
C          -5.71492         0.24122         0.46843
C          -4.52255        -0.29392        -0.04905
C          -3.27815         0.47997        -0.07905
C          -1.51195         2.32121        -0.11571
C          -1.01457         0.88712        -0.41863
C          -0.10455         0.29970         0.67715
C           1.30782         0.91745         0.76610
C           1.93732         0.55939         2.12039
C           2.18896         0.45921        -0.41608
C           3.56796         1.13746        -0.56017
C           3.43885         2.64327        -0.83229
C           4.40129         0.48407        -1.68351
C           4.87793        -0.95339        -1.41873
C           5.86141        -1.05480        -0.26647
C           6.51707        -2.27429         1.76914
H          -5.70716        -3.38348        -0.88552
H          -7.79096        -2.40399         0.04190
H          -7.79196        -0.06851         0.91081
H          -5.72274         1.25887         0.84277
H          -1.60311         2.91784        -1.02328
H          -0.87662         2.84750         0.59516
H          -0.47772         0.89781        -1.36937
H          -0.61575         0.41691         1.63994
H          -0.01289        -0.77821         0.50154
H           1.20325         2.00769         0.72716
H           2.32409        -0.62495        -0.32098
H           1.64746         0.61685        -1.35725
H           4.12214         1.01477         0.37851
H           3.81617         0.48403        -2.61100
H           5.28200         1.10499        -1.87572
H           5.41050        -1.31581        -2.30593
H           4.03762        -1.63253        -1.25904
H           2.92378         1.01343         2.24624
H           1.30830         0.90535         2.94683
H           2.05446        -0.52598         2.22283
H           2.91258         3.16410        -0.02800
H           4.42562         3.10666        -0.93216
H           2.88929         2.82681        -1.76341
H           6.58633        -1.39716         2.41758
H           6.11076        -3.10597         2.34336
H           7.52296        -2.53578         1.43022
H           4.82008        -2.60915         0.52316
H          -2.69328        -1.53818        -1.02114
N          -2.19014         0.02048        -0.58189
N           5.63266        -2.02107         0.63918
O          -3.43416        -2.20915        -1.06326
O           6.84450        -0.29699        -0.17599
S          -3.19030         2.13259         0.61559

Model compound SR-1m, conformer 37
B3LYP/6-311+G(d,p)/SMD(MeOH)  Energy -1399.4068823 Hartree
C          -2.51947         1.87766         0.52503
C          -3.00680         3.18735         0.59312
C          -4.25489         3.49804         0.07109
C          -5.04141         2.50871        -0.52949
C          -4.56362         1.20858        -0.59848
C          -3.30592         0.86089        -0.07569
C          -2.80336        -0.51454        -0.12333
C          -2.33247        -2.94068        -0.72719
C          -1.37048        -2.28936         0.28482
C           0.09204        -2.61510        -0.03663
C           1.14226        -2.09687         0.96559
C           0.91860        -2.65561         2.37911
C           2.57323        -2.44392         0.50049
C           3.06018        -1.84559        -0.83542
C           4.45677        -2.38875        -1.17578
C           3.00968        -0.30282        -0.88863
C           3.87359         0.42109         0.16123
C           3.75492         1.92646         0.03616
C           4.92717         4.05554        -0.35226
H          -2.38777         3.94639         1.05805
H          -4.61779         4.51846         0.12987
H          -6.01392         2.75335        -0.93975
H          -5.17190         0.44504        -1.07025
H          -2.62340        -3.94733        -0.43077
H          -1.90881        -2.96408        -1.73329
H          -1.61851        -2.65736         1.28774
H           0.17852        -3.70737        -0.10511
H           0.30459        -2.22115        -1.03546
H           1.05126        -1.00625         1.02007
H           3.27053        -2.14552         1.29287
H           2.65449        -3.53728         0.43087
H           2.38684        -2.19086        -1.62880
H           3.33326         0.01468        -1.88728
H           1.97473         0.03263        -0.77949
H           4.92051         0.12055         0.07876
H           3.53686         0.16315         1.17044
H           1.69741        -2.29997         3.06125
H          -0.04372        -2.35065         2.79908
H           0.95186        -3.75164         2.37942
H           4.43577        -3.47913        -1.27227
H           4.82180        -1.97864        -2.12347
H           5.19052        -2.14388        -0.40081
H           5.95771         4.35486        -0.53924
H           4.30527         4.38576        -1.18839
H           4.57500         4.54793         0.55785
H           5.75058         2.08893        -0.30356
H          -1.10370         0.65567         0.90023
N          -1.63801        -0.84383         0.30109
N           4.88835         2.60593        -0.21067
O          -1.29677         1.62571         1.04575
O           2.66081         2.50825         0.15515
S          -3.82079        -1.85994        -0.75070

Model compound SR-1m, conformer 38
B3LYP/6-311+G(d,p)/SMD(MeOH)  Energy -1399.4068758 Hartree
C           4.74575        -0.87488        -1.21199
C           5.98312        -1.45358        -1.51357
C           6.87427        -1.77025        -0.49737
C           6.54893        -1.51500         0.83935
C           5.32384        -0.94058         1.14371
C           4.39830        -0.61168         0.13824
C           3.09537        -0.01961         0.45236
C           1.15986         1.24641         1.51778
C           0.95254         0.78090         0.06337
C           0.37147         1.87043        -0.84584
C          -1.01666         2.41501        -0.44751
C          -1.34020         3.64037        -1.31522
C          -2.10353         1.32358        -0.55358
C          -3.52130         1.71594        -0.08809
C          -3.57568         2.05530         1.40913
C          -4.56579         0.64589        -0.47910
C          -4.37861        -0.73912         0.16876
C          -5.44311        -1.71582        -0.28927
C          -7.26485        -3.23332         0.37343
H           6.22541        -1.64546        -2.55281
H           7.83004        -2.21804        -0.74721
H           7.24609        -1.76038         1.63157
H           5.07697        -0.73849         2.18002
H           0.29084         1.05966         2.14610
H           1.42944         2.30304         1.57181
H           0.29193        -0.09463         0.05985
H           1.08625         2.70146        -0.86679
H           0.32160         1.47148        -1.86600
H          -0.95973         2.75287         0.59420
H          -2.15611         0.99918        -1.60199
H          -1.78414         0.44800         0.02165
H          -3.82134         2.61627        -0.63657
H          -5.56131         1.02238        -0.21457
H          -4.55516         0.52608        -1.56713
H          -4.38307        -0.66284         1.25848
H          -3.41562        -1.16790        -0.12640
H          -2.27338         4.12313        -1.01416
H          -0.54561         4.38980        -1.24140
H          -1.43538         3.35875        -2.37059
H          -2.96881         2.93422         1.64370
H          -4.60197         2.27514         1.72224
H          -3.20802         1.22925         2.02707
H          -8.02139        -2.79818        -0.28451
H          -6.85950        -4.12767        -0.10704
H          -7.73657        -3.52004         1.31250
H          -6.04347        -2.01728         1.62787
H           3.08631        -0.17842        -1.84430
N           2.24722         0.30967        -0.45256
N          -6.20958        -2.27150         0.66492
O           3.91249        -0.58230        -2.23735
O          -5.60128        -1.99149        -1.49322
S           2.57689         0.25763         2.15093

Model compound SR-1m, conformer 39
B3LYP/6-311+G(d,p)/SMD(MeOH)  Energy -1399.4066790 Hartree
C           4.06720        -1.61911         0.23412
C           5.06118        -2.60344         0.24427
C           6.39093        -2.25752         0.04625
C           6.75525        -0.92331        -0.16606
C           5.77392         0.05672        -0.17596
C           4.41946        -0.26052         0.02563
C           3.37771         0.76976         0.03682
C           1.99530         2.87314        -0.33663
C           1.25420         1.66937         0.27670
C          -0.10447         1.43863        -0.39284
C          -0.99914         0.35709         0.24710
C          -1.50450         0.78414         1.63233
C          -2.15990         0.03684        -0.71928
C          -3.13395        -1.08343        -0.30113
C          -2.41309        -2.42130        -0.08109
C          -4.25270        -1.27348        -1.34706
C          -5.22413        -0.08894        -1.53076
C          -5.97450         0.30614        -0.27012
C          -7.62174        -0.37138         1.43103
H           4.76757        -3.63437         0.40710
H           7.14992        -3.03236         0.05534
H           7.79317        -0.65536        -0.32361
H           6.05801         1.08923        -0.34657
H           1.74822         3.80798         0.16426
H           1.79877         2.96914        -1.40635
H           1.11237         1.85397         1.34866
H          -0.64381         2.39424        -0.39534
H           0.08264         1.18194        -1.44209
H          -0.39083        -0.54600         0.36700
H          -2.72460         0.96281        -0.88078
H          -1.73141        -0.23586        -1.69338
H          -3.60929        -0.80016         0.64634
H          -3.79822        -1.48586        -2.32242
H          -4.83161        -2.16521        -1.08210
H          -5.95804        -0.35671        -2.29839
H          -4.69919         0.80038        -1.88083
H          -2.08424        -0.00878         2.11218
H          -0.67990         1.02963         2.30781
H          -2.14855         1.66811         1.55667
H          -1.66832        -2.36090         0.71662
H          -3.12476        -3.20677         0.19350
H          -1.89754        -2.74390        -0.99357
H          -8.22216        -1.25987         1.62281
H          -6.97335        -0.19005         2.29217
H          -8.28870         0.48676         1.31235
H          -6.94515        -1.47898        -0.25898
H           2.21656        -1.18340         0.38171
N           2.13212         0.49431         0.17457
N          -6.83834        -0.59810         0.22376
O           2.78494        -2.00584         0.42670
O          -5.80659         1.41058         0.27959
S           3.78545         2.51579        -0.10741

Model compound SR-1m, conformer 40
B3LYP/6-311+G(d,p)/SMD(MeOH)  Energy -1399.4066379 Hartree
C           5.26323         0.65031        -0.92452
C           6.60403         0.65059        -1.32343
C           7.43678        -0.40596        -0.98084
C           6.94848        -1.48303        -0.23298
C           5.61991        -1.48824         0.16504
C           4.75044        -0.43537        -0.16855
C           3.34078        -0.44219         0.23116
C           1.11799        -0.82560         1.41290
C           1.13868         0.28003         0.33948
C           0.46244         1.57910         0.79397
C          -1.03757         1.47307         1.14230
C          -1.49330         2.78063         1.80656
C          -1.88228         1.13515        -0.10401
C          -3.39662         0.91969         0.10803
C          -3.67795        -0.26522         1.04238
C          -4.07532         0.76601        -1.26892
C          -5.61295         0.73717        -1.26447
C          -6.24124        -0.61396        -0.96908
C          -8.11088        -1.80902         0.09711
H           6.97215         1.49096        -1.90121
H           8.47420        -0.39065        -1.29681
H           7.59980        -2.30612         0.03567
H           5.24562        -2.32168         0.74895
H           0.23899        -1.46360         1.34147
H           1.18976        -0.41401         2.42165
H           0.64875        -0.09444        -0.56754
H           1.00652         1.94705         1.67187
H           0.59594         2.32722         0.00351
H          -1.15552         0.66924         1.87834
H          -1.74500         1.94635        -0.83169
H          -1.48432         0.22991        -0.57851
H          -3.81522         1.82224         0.57099
H          -3.76764         1.61239        -1.89162
H          -3.70072        -0.13444        -1.76898
H          -5.96945         0.99986        -2.26820
H          -6.01336         1.49610        -0.58540
H          -2.52985         2.72655         2.14921
H          -0.87151         3.01311         2.67707
H          -1.41649         3.62228         1.10801
H          -3.21038        -0.12316         2.02060
H          -4.74829        -0.39760         1.22175
H          -3.29072        -1.19944         0.62000
H          -7.50551        -2.51915         0.66704
H          -8.97722        -1.52615         0.69394
H          -8.45586        -2.30154        -0.81559
H          -7.66934         0.27591         0.16850
H           3.57681         1.54204        -0.91319
N           2.54044         0.52523        -0.03428
N          -7.35405        -0.60377        -0.21427
O           4.49254         1.70392        -1.28126
O          -5.78805        -1.66985        -1.44501
S           2.61934        -1.84193         1.09734

Model compound SR-1m, conformer 41
B3LYP/6-311+G(d,p)/SMD(MeOH)  Energy -1399.4066147 Hartree
C          -2.66803         1.86869         0.85733
C          -3.09743         3.16772         1.14884
C          -4.25925         3.66601         0.57520
C          -5.01518         2.87858        -0.30027
C          -4.59357         1.59014        -0.59284
C          -3.42370         1.05544        -0.02617
C          -2.98041        -0.31077        -0.31526
C          -2.52516        -2.57078        -1.39000
C          -1.69134        -2.22924        -0.14108
C          -0.20984        -2.57073        -0.33177
C           0.66918        -2.45420         0.93015
C           0.34630        -3.55999         1.94575
C           2.16748        -2.49811         0.55760
C           2.75648        -1.22661        -0.09320
C           4.07315        -1.56751        -0.80662
C           2.92382        -0.10699         0.95449
C           3.22147         1.29607         0.39735
C           4.67087         1.55903         0.02873
C           6.21676         2.62522        -1.56300
H          -2.50340         3.76980         1.82721
H          -4.57846         4.67566         0.80995
H          -5.92054         3.26972        -0.74881
H          -5.17786         0.98341        -1.27566
H          -2.89398        -3.59522        -1.37212
H          -1.96496        -2.39966        -2.31159
H          -2.09226        -2.79034         0.71223
H          -0.14733        -3.59923        -0.70925
H           0.17832        -1.92280        -1.12461
H           0.45655        -1.49028         1.40590
H           2.75164        -2.71888         1.46042
H           2.32450        -3.34976        -0.11726
H           2.05153        -0.86553        -0.85334
H           1.99991        -0.02905         1.53422
H           3.70865        -0.38831         1.66627
H           2.98882         2.03584         1.17308
H           2.56769         1.51896        -0.45126
H           0.93383        -3.43133         2.86028
H          -0.70926        -3.56325         2.23312
H           0.58236        -4.54861         1.53450
H           3.91380        -2.34839        -1.55742
H           4.50172        -0.70492        -1.32379
H           4.82152        -1.93645        -0.09601
H           6.71146         3.26298        -0.82591
H           6.84381         1.74703        -1.73880
H           6.11508         3.17796        -2.49619
H           4.09212         2.48536        -1.68311
H          -1.37347         0.49263         1.11925
N          -1.90045        -0.80685         0.16887
N           4.88684         2.23847        -1.11125
O          -1.52796         1.42833         1.43839
O           5.61042         1.21235         0.76677
S          -3.95224        -1.40974        -1.35670

Model compound SR-1m, conformer 42
B3LYP/6-311+G(d,p)/SMD(MeOH)  Energy -1399.4066118 Hartree
C           4.06789        -1.39718        -0.21669
C           5.16916        -2.20646        -0.51560
C           6.39526        -1.63382        -0.82510
C           6.54673        -0.24291        -0.84327
C           5.45763         0.56398        -0.54960
C           4.20398         0.01498        -0.22927
C           3.05211         0.85921         0.09735
C           1.35634         2.74893         0.24948
C           0.90193         1.37949         0.78874
C          -0.51245         1.02342         0.31985
C          -1.12462        -0.25479         0.92895
C          -1.39792        -0.09498         2.43110
C          -2.40500        -0.61623         0.14459
C          -3.11932        -1.92586         0.53458
C          -2.20173        -3.14756         0.37795
C          -4.40994        -2.15070        -0.28232
C          -5.55402        -1.15193        -0.03811
C          -5.47639         0.14630        -0.82280
C          -5.92346         2.56719        -0.81618
H           5.04004        -3.28285        -0.50016
H           7.23955        -2.27452        -1.05552
H           7.50380         0.20282        -1.08668
H           5.57613         1.64159        -0.56983
H           1.07187         3.56749         0.90898
H           0.97174         2.93812        -0.75480
H           0.93226         1.40815         1.88495
H          -1.16479         1.87630         0.54627
H          -0.48752         0.92934        -0.77194
H          -0.39795        -1.06358         0.79642
H          -3.10328         0.22243         0.25244
H          -2.15349        -0.67088        -0.92261
H          -3.41665        -1.86175         1.58917
H          -4.17297        -2.17553        -1.35224
H          -4.79210        -3.14559        -0.03166
H          -5.66065        -0.94221         1.03051
H          -6.49494        -1.61652        -0.35805
H          -1.77646        -1.02058         2.87272
H          -0.49325         0.17495         2.98337
H          -2.14359         0.68900         2.61001
H          -1.31967        -3.08542         1.02042
H          -2.73246        -4.06910         0.63853
H          -1.85280        -3.24592        -0.65687
H          -6.29522         3.28880        -0.08965
H          -4.93380         2.88477        -1.15547
H          -6.59703         2.55274        -1.67695
H          -6.12545         1.18750         0.79661
H           2.22520        -1.28178         0.26421
N           1.89621         0.37734         0.37692
N          -5.86522         1.25975        -0.17629
O           2.89358        -2.00220         0.07693
O          -5.12881         0.17625        -2.01643
S           3.19133         2.65211         0.15609

Model compound SR-1m, conformer 43
B3LYP/6-311+G(d,p)/SMD(MeOH)  Energy -1399.4065585 Hartree
C           5.05057         1.50404        -0.21341
C           6.35108         1.98504        -0.39800
C           7.40959         1.10019        -0.55224
C           7.19159        -0.28163        -0.52477
C           5.90402        -0.76378        -0.34251
C           4.81065         0.10590        -0.18730
C           3.44478        -0.39544        -0.01326
C           1.38320        -1.78663         0.53577
C           1.13628        -0.30142         0.20466
C           0.19066         0.38959         1.19463
C          -1.23915        -0.18576         1.27579
C          -1.96594         0.43955         2.47558
C          -2.00947         0.03301        -0.04310
C          -3.43104        -0.56261        -0.13298
C          -3.42374        -2.09073         0.01204
C          -4.07466        -0.11604        -1.46126
C          -5.56504        -0.47373        -1.65247
C          -6.47158         0.11051        -0.58437
C          -7.57540         2.13706         0.27664
H           6.50922         3.05753        -0.41504
H           8.41250         1.48860        -0.69263
H           8.01890        -0.97132        -0.64215
H           5.73869        -1.83511        -0.31554
H           0.67606        -2.45027         0.04145
H           1.36564        -1.97105         1.61166
H           0.72928        -0.22433        -0.81094
H           0.65285         0.33552         2.18733
H           0.13625         1.45214         0.92945
H          -1.15803        -1.26290         1.46281
H          -2.07441         1.11540        -0.21840
H          -1.42565        -0.37615        -0.87694
H          -4.03147        -0.14581         0.68434
H          -3.96179         0.96920        -1.56123
H          -3.51927        -0.56122        -2.29578
H          -5.71060        -1.55473        -1.64419
H          -5.88644        -0.10610        -2.63200
H          -2.95645         0.00325         2.62742
H          -1.39599         0.28886         3.39801
H          -2.09483         1.51946         2.33622
H          -3.00440        -2.40333         0.97210
H          -4.43252        -2.50761        -0.04633
H          -2.82375        -2.55394        -0.78062
H          -7.63293         3.18140        -0.02776
H          -8.58665         1.72303         0.31076
H          -7.14499         2.08406         1.28005
H          -6.36522         1.93683        -1.46688
H           3.20342         1.89443         0.06239
N           2.43922         0.38066         0.16878
N          -6.74883         1.42235        -0.68690
O           4.05303         2.40644        -0.06354
O          -6.92795        -0.57902         0.34649
S           3.07693        -2.15306        -0.08319

Model compound SR-1m, conformer 44
B3LYP/6-311+G(d,p)/SMD(MeOH)  Energy -1399.4063271 Hartree
C           4.20322         1.29169         0.56419
C           5.44902         1.92671         0.60308
C           6.53615         1.37733        -0.06287
C           6.40166         0.18380        -0.78057
C           5.16858        -0.44978        -0.82256
C           4.04795         0.08234        -0.16161
C           2.73777        -0.57209        -0.21366
C           0.82657        -2.24730        -0.38602
C           0.46199        -0.84823         0.14827
C          -0.41287        -0.88858         1.40703
C          -1.79033        -1.56756         1.25628
C          -2.43485        -1.70129         2.64401
C          -2.69314        -0.79836         0.26744
C          -4.10274        -1.37522         0.02363
C          -4.05116        -2.81448        -0.50975
C          -4.93015        -0.50346        -0.94451
C          -5.25418         0.92278        -0.46741
C          -4.18876         1.96734        -0.75387
C          -3.06453         4.01007         0.03623
H           5.54215         2.85008         1.16366
H           7.49589         1.88089        -0.02196
H           7.25144        -0.24553        -1.29770
H           5.06915        -1.37766        -1.37470
H           0.11127        -2.61624        -1.11895
H           0.93138        -2.97572         0.42050
H          -0.05105        -0.28647        -0.64156
H           0.15454        -1.40706         2.18894
H          -0.55719         0.14189         1.75283
H          -1.62651        -2.57988         0.86847
H          -2.78375         0.22856         0.64158
H          -2.18966        -0.72811        -0.70406
H          -4.64289        -1.38935         0.97875
H          -4.42979        -0.45242        -1.91838
H          -5.88300        -1.01402        -1.11780
H          -5.51218         0.92738         0.59599
H          -6.14359         1.27618        -1.00354
H          -3.37131        -2.26369         2.60941
H          -1.76448        -2.22230         3.33512
H          -2.65303        -0.71572         3.07221
H          -3.57083        -3.49810         0.19509
H          -5.05976        -3.19573        -0.70003
H          -3.49428        -2.86334        -1.45304
H          -3.33071         4.62388        -0.82820
H          -3.10886         4.62631         0.93343
H          -2.04043         3.65077        -0.09544
H          -4.50828         2.82069         1.06064
H           2.37352         1.28097         1.10397
N           1.71292        -0.12082         0.41274
N          -3.99440         2.89990         0.19506
O           3.17537         1.86467         1.23264
O          -3.56957         1.99765        -1.83217
S           2.46594        -2.05017        -1.19922

Model compound SR-1m, conformer 45
B3LYP/6-311+G(d,p)/SMD(MeOH)  Energy -1399.4063040 Hartree
C          -2.26897         1.55685         0.82898
C          -2.65033         2.90110         0.76243
C          -3.54660         3.32723        -0.20820
C          -4.08107         2.42065        -1.13027
C          -3.70804         1.08633        -1.06725
C          -2.79963         0.62425        -0.09932
C          -2.39000        -0.78135        -0.03207
C          -2.24256        -3.32202        -0.20143
C          -1.19925        -2.63289         0.71170
C           0.23301        -2.74712         0.15549
C           1.34323        -2.09645         1.00232
C           1.42182        -2.70442         2.41118
C           2.71909        -2.22141         0.31346
C           2.89817        -1.54381        -1.06107
C           4.30156        -1.83850        -1.61244
C           2.58262        -0.03186        -1.06770
C           3.44088         0.82695        -0.11889
C           3.15107         2.30357        -0.29662
C           2.29394         4.36986         0.72899
H          -2.23197         3.59468         1.48318
H          -3.83313         4.37260        -0.24670
H          -4.78216         2.75436        -1.88588
H          -4.12930         0.38515        -1.77917
H          -3.04078        -3.78801         0.37645
H          -1.79410        -4.06583        -0.85899
H          -1.24279        -3.10059         1.69720
H           0.45221        -3.81671         0.04593
H           0.23570        -2.32006        -0.85258
H           1.10919        -1.03182         1.11184
H           3.47954        -1.82799         0.99933
H           2.94928        -3.28921         0.19665
H           2.18438        -1.99686        -1.75930
H           2.71590         0.33898        -2.08923
H           1.52720         0.12156        -0.81891
H           4.50361         0.68863        -0.34074
H           3.28058         0.53494         0.92151
H           2.23384        -2.24589         2.98463
H           0.49929        -2.55712         2.97947
H           1.61656        -3.78245         2.36402
H           4.45477        -2.91659        -1.72637
H           4.44664        -1.37627        -2.59451
H           5.08829        -1.46570        -0.94835
H           1.54104         4.57944        -0.03516
H           1.89498         4.64845         1.70351
H           3.17826         4.97788         0.52129
H           2.45763         2.43367         1.60722
H          -1.24166         0.20368         1.69493
N          -1.58430        -1.22358         0.86382
N           2.62984         2.95243         0.75840
O          -1.39379         1.18882         1.79346
O           3.38098         2.88874        -1.37166
S          -2.98518        -1.98482        -1.22482

Model compound SR-1m, conformer 46
B3LYP/6-311+G(d,p)/SMD(MeOH)  Energy -1399.4062507 Hartree
C          -3.76140         1.50226         0.89924
C          -4.38577         2.74617         1.04073
C          -5.19647         3.24168         0.02864
C          -5.40090         2.50592        -1.14387
C          -4.78402         1.27224        -1.28938
C          -3.95342         0.74516        -0.28540
C          -3.28229        -0.54896        -0.43703
C          -2.58715        -2.90799        -1.11216
C          -1.86107        -2.30235         0.11381
C          -0.37044        -2.02954        -0.16216
C           0.44418        -1.43247         1.00272
C           0.48747        -2.37770         2.21166
C           1.85782        -1.08098         0.48945
C           2.78376        -0.32739         1.46544
C           2.23635         1.05694         1.84461
C           4.23266        -0.25342         0.93251
C           4.42193         0.54036        -0.37411
C           5.86995         0.53811        -0.82048
C           7.85949         1.88809        -1.34902
H          -4.22280         3.30635         1.95464
H          -5.67528         4.20680         0.15404
H          -6.03698         2.89213        -1.93135
H          -4.95034         0.70148        -2.19623
H          -3.35180        -3.62598        -0.81531
H          -1.90008        -3.38311        -1.81144
H          -1.95295        -3.00154         0.94732
H           0.08227        -2.98236        -0.46339
H          -0.30115        -1.35948        -1.02756
H          -0.04875        -0.50427         1.31151
H           2.35457        -2.01305         0.18630
H           1.74642        -0.48258        -0.42273
H           2.85209        -0.91430         2.38894
H           4.86410         0.19663         1.70806
H           4.60283        -1.27219         0.77899
H           4.06764         1.56722        -0.25947
H           3.84475         0.08119        -1.18283
H           1.04380        -1.94086         3.04508
H          -0.51466        -2.60770         2.58425
H           0.97165        -3.32588         1.94851
H           1.29394         0.97861         2.39352
H           2.94326         1.59439         2.48583
H           2.04911         1.67614         0.96092
H           8.01379         1.47945        -2.35102
H           8.09890         2.95066        -1.36058
H           8.53745         1.37982        -0.65844
H           5.93968         2.56396        -0.71186
H          -2.62919         0.16203         1.64523
N          -2.55191        -1.06049         0.48623
N           6.47260         1.73452        -0.92973
O          -2.98497         1.05892         1.91459
O           6.47471        -0.52073        -1.07287
S          -3.42182        -1.50026        -1.95383

Model compound SR-1m, conformer 47
B3LYP/6-311+G(d,p)/SMD(MeOH)  Energy -1399.4062402 Hartree
C          -3.77296        -1.48553        -0.80961
C          -4.42175        -2.72229        -0.89131
C          -5.21224        -3.16884         0.15878
C          -5.37165        -2.39043         1.31057
C          -4.73097        -1.16336         1.39662
C          -3.92048        -0.68490         0.35257
C          -3.22471         0.60200         0.44123
C          -2.47103         2.97018         1.01564
C          -1.78452         2.30721        -0.20347
C          -0.29376         2.01356         0.04955
C           0.48735         1.38359        -1.12110
C           0.56031         2.32864        -2.32877
C           1.88830         0.97185        -0.61818
C           2.79178         0.21777        -1.61480
C           2.18640        -1.12136        -2.06110
C           4.22850         0.04971        -1.07011
C           4.36647        -0.83317         0.18425
C           5.81629        -1.00420         0.59110
C           7.49965        -0.71569         2.36400
H          -4.29316        -3.31610        -1.78931
H          -5.71013        -4.12918         0.07971
H          -5.99133        -2.73894         2.12815
H          -4.86150        -0.56009         2.28823
H          -3.22689         3.69369         0.70987
H          -1.75891         3.45434         1.68296
H          -1.88190         2.97804        -1.05933
H           0.18162         2.96283         0.32593
H          -0.22095         1.35709         0.92507
H          -0.04557         0.47698        -1.42758
H           2.41511         1.87823        -0.28845
H           1.75534         0.35158         0.27635
H           2.89999         0.84121        -2.51011
H           4.85175        -0.37626        -1.86289
H           4.63814         1.04242        -0.84773
H           3.97941        -1.83722        -0.01793
H           3.79203        -0.42184         1.01704
H           1.07708         1.86543        -3.17328
H          -0.43454         2.61363        -2.68255
H           1.09930         3.24867        -2.07224
H           1.25888        -0.97439        -2.62112
H           2.87870        -1.66549        -2.71240
H           1.95352        -1.76708        -1.20783
H           8.20746        -0.13675         1.76515
H           7.49989        -0.32879         3.38222
H           7.83006        -1.75751         2.38106
H           5.42716        -0.21518         2.42047
H          -2.63562        -0.19414        -1.63105
N          -2.50627         1.06630        -0.51573
N           6.14841        -0.60407         1.83050
O          -3.01676        -1.09158        -1.85999
O           6.66000        -1.49396        -0.18264
S          -3.31573         1.61094         1.92401

Model compound SR-1m, conformer 48
B3LYP/6-311+G(d,p)/SMD(MeOH)  Energy -1399.4061918 Hartree
C          -1.65902         2.06466        -0.09160
C          -1.73490         3.46139        -0.10392
C          -2.96263         4.09727         0.02139
C          -4.13882         3.35244         0.16045
C          -4.06957         1.96726         0.17234
C          -2.84191         1.29383         0.05131
C          -2.75703        -0.16876         0.07886
C          -3.21419        -2.65356        -0.15469
C          -1.74889        -2.25834         0.11055
C          -0.78180        -3.04413        -0.78902
C           0.65610        -3.24371        -0.26408
C           1.41618        -4.16265        -1.23180
C           1.38786        -1.90632        -0.03513
C           2.84197        -1.98278         0.47587
C           2.95909        -2.79222         1.77546
C           3.43168        -0.57476         0.70028
C           3.51385         0.30166        -0.56342
C           4.21529         1.61478        -0.28309
C           3.98739         4.05746        -0.07601
H          -0.81782         4.02924        -0.21368
H          -3.00490         5.18101         0.00937
H          -5.09645         3.85005         0.25622
H          -4.98324         1.39217         0.27378
H          -3.52051        -3.51691         0.43427
H          -3.39287        -2.85159        -1.21372
H          -1.51134        -2.46718         1.16282
H          -1.21646        -4.03920        -0.93718
H          -0.76094        -2.56741        -1.77687
H           0.57227        -3.76347         0.69868
H           1.36938        -1.35241        -0.98099
H           0.81573        -1.30702         0.68181
H           3.45858        -2.47546        -0.28662
H           2.83532        -0.05336         1.46021
H           4.44058        -0.68210         1.11186
H           2.51954         0.49390        -0.97000
H           4.09514        -0.21754        -1.33309
H           2.40396        -4.43286        -0.85013
H           0.86404        -5.09278        -1.40182
H           1.55688        -3.67719        -2.20479
H           2.65091        -3.83233         1.64109
H           3.99256        -2.80008         2.13696
H           2.33398        -2.35931         2.56550
H           4.36547         4.13218         0.94710
H           4.79932         4.30415        -0.76481
H           3.18152         4.77828        -0.20800
H           2.48135         2.62988        -0.57043
H          -0.57428         0.49846        -0.18804
N          -1.64782        -0.79909        -0.05636
N           3.46152         2.72575        -0.34560
O          -0.44021         1.49064        -0.21918
O           5.42675         1.66231         0.00169
S          -4.21561        -1.19078         0.33447

Model compound SR-1m, conformer 49
B3LYP/6-311+G(d,p)/SMD(MeOH)  Energy -1399.4061541 Hartree
C           2.08788         1.95318        -0.07549
C           2.43880         3.30002         0.06420
C           3.74702         3.65526         0.36353
C           4.73026         2.67392         0.53036
C           4.38732         1.33688         0.39475
C           3.07267         0.94482         0.08887
C           2.70436        -0.46449        -0.07144
C           2.55283        -2.99895         0.09222
C           1.35926        -2.28627        -0.57027
C           0.01509        -2.81679        -0.05956
C          -1.22196        -2.31456        -0.83249
C          -1.33660        -2.99207        -2.20547
C          -2.51364        -2.54482        -0.01585
C          -2.71938        -1.63405         1.22168
C          -3.35633        -2.42038         2.37744
C          -3.57724        -0.38655         0.92561
C          -3.00578         0.56015        -0.14156
C          -3.84132         1.81371        -0.30777
C          -3.84781         4.27328        -0.41356
H           1.66889         4.05230        -0.06588
H           4.00349         4.70385         0.46889
H           5.75056         2.95242         0.76554
H           5.15044         0.57844         0.52988
H           2.85531        -3.89103        -0.45424
H           2.34403        -3.26048         1.13159
H           1.42242        -2.42961        -1.65634
H           0.04128        -3.91276        -0.10553
H          -0.06236        -2.55087         0.99989
H          -1.10184        -1.23927        -0.99622
H          -3.37892        -2.43515        -0.68132
H          -2.51876        -3.59437         0.30520
H          -1.73754        -1.28440         1.56473
H          -4.57996        -0.70719         0.62120
H          -3.69865         0.17582         1.85920
H          -2.99240         0.06683        -1.11906
H          -1.97486         0.82871         0.10175
H          -2.16962        -2.57367        -2.77936
H          -0.42989        -2.86628        -2.80498
H          -1.51550        -4.06811        -2.09498
H          -2.72479        -3.26315         2.67574
H          -3.50800        -1.78648         3.25740
H          -4.33303        -2.82430         2.08595
H          -4.30457         4.34854        -1.40395
H          -4.62564         4.42166         0.33979
H          -3.10096         5.05931        -0.30867
H          -2.19080         2.97363        -0.07468
H           0.73255         0.66015        -0.43325
N           1.50713        -0.84157        -0.33734
N          -3.18775         2.98629        -0.23719
O           0.79936         1.65646        -0.36409
O          -5.06857         1.76272        -0.51169
S           3.92779        -1.77592         0.06928

Model compound SR-1m, conformer 50
B3LYP/6-311+G(d,p)/SMD(MeOH)  Energy -1399.4061405 Hartree
C          -2.10969         2.21645        -0.31756
C          -2.22644         3.60521        -0.43993
C          -3.45346         4.22439        -0.24493
C          -4.58807         3.47062         0.07531
C          -4.47820         2.09333         0.19626
C          -3.24963         1.43688         0.00805
C          -3.12063        -0.01596         0.14766
C          -3.53335        -2.51913         0.17556
C          -2.05996        -2.07596         0.25427
C          -1.16761        -2.92828        -0.66231
C           0.31327        -3.07683        -0.25257
C           0.97490        -4.13945        -1.14280
C           1.07354        -1.73609        -0.28908
C           2.55857        -1.76257         0.13302
C           2.73662        -2.25917         1.57479
C           3.16303        -0.35887        -0.07175
C           4.69220        -0.29427         0.09495
C           5.23416         1.07988        -0.24349
C           6.36238         3.10413         0.58785
H          -1.34130         4.17921        -0.69020
H          -3.52827         5.30183        -0.34471
H          -5.54551         3.95519         0.22510
H          -5.36038         1.51093         0.43794
H          -3.75531        -3.33299         0.86429
H          -3.81230        -2.81244        -0.83870
H          -1.71399        -2.18420         1.29156
H          -1.60179        -3.93429        -0.68303
H          -1.24269        -2.54007        -1.68552
H           0.31754        -3.45237         0.77852
H           1.01097        -1.33673        -1.31025
H           0.55618        -1.01477         0.35275
H           3.09957        -2.44617        -0.53317
H           2.91200        -0.01228        -1.07925
H           2.69388         0.34335         0.62930
H           5.16438        -1.00294        -0.59446
H           4.98799        -0.57189         1.10845
H           1.99399        -4.36769        -0.82060
H           0.40693        -5.07527        -1.12125
H           1.02315        -3.80339        -2.18536
H           2.34742        -3.27256         1.70443
H           3.78942        -2.28104         1.86978
H           2.20635        -1.60669         2.27904
H           6.75330         3.43901         1.54779
H           7.17427         3.10342        -0.14419
H           5.59415         3.80613         0.25368
H           5.85621         1.33843         1.67134
H          -0.99445         0.67084        -0.39598
N          -2.01455        -0.63610        -0.04864
N           5.81020         1.76660         0.75796
O          -0.89351         1.65896        -0.51771
O           5.14389         1.55380        -1.39132
S          -4.51838        -1.03762         0.63874

Model compound SR-1m, conformer 51
B3LYP/6-311+G(d,p)/SMD(MeOH)  Energy -1399.4061388 Hartree
C          -4.78257        -1.60684        -0.00595
C          -6.04830        -2.19150        -0.12043
C          -7.15983        -1.40685        -0.39590
C          -7.03069        -0.02349        -0.56161
C          -5.77831         0.56141        -0.44790
C          -4.63293        -0.20581        -0.17321
C          -3.30393         0.40191        -0.06586
C          -1.34309         1.98210         0.31372
C          -0.99628         0.48781         0.16416
C          -0.01565        -0.01656         1.22990
C           1.36424         0.67347         1.26032
C           2.12905         0.20889         2.50852
C           2.15718         0.40837        -0.03722
C           3.53874         1.08561        -0.15860
C           3.44080         2.61547        -0.06644
C           4.23915         0.70109        -1.47870
C           4.62619        -0.78453        -1.64620
C           5.57492        -1.29276        -0.57523
C           7.86928        -1.23484         0.31865
H          -6.13708        -3.26395         0.01191
H          -8.13451        -1.87496        -0.48112
H          -7.89928         0.58809        -0.77473
H          -5.68261         1.63455        -0.57034
H          -0.67518         2.62708        -0.25432
H          -1.35033         2.29456         1.35974
H          -0.57713         0.31678        -0.83487
H          -0.49580         0.10784         2.20771
H           0.12391        -1.09394         1.08144
H           1.19675         1.75254         1.35696
H           2.27788        -0.67706        -0.13383
H           1.55886         0.72854        -0.89941
H           4.17270         0.74182         0.66765
H           3.59011         0.97252        -2.32025
H           5.14438         1.30934        -1.58326
H           5.10039        -0.91009        -2.62490
H           3.74411        -1.42548        -1.62629
H           3.07978         0.73503         2.62625
H           1.54036         0.38771         3.41410
H           2.34645        -0.86431         2.45836
H           3.03342         2.94489         0.89292
H           4.42781         3.07594        -0.17825
H           2.79579         3.01610        -0.85767
H           8.79665        -0.72977         0.05097
H           7.58334        -0.93609         1.33045
H           8.04034        -2.31472         0.31117
H           7.10322        -0.24508        -1.40711
H          -2.91612        -1.83582         0.31488
N          -2.25148        -0.27798         0.21085
N           6.84560        -0.85859        -0.64712
O          -3.73086        -2.41378         0.26581
O           5.20211        -2.06345         0.32856
S          -3.05029         2.15839        -0.35070

Model compound SR-1m, conformer 52
B3LYP/6-311+G(d,p)/SMD(MeOH)  Energy -1399.4061191 Hartree
C          -2.15841         2.21771        -0.26548
C          -2.29755         3.60829        -0.33049
C          -3.54018         4.19715        -0.14060
C          -4.66858         3.41062         0.11649
C          -4.53660         2.03147         0.18029
C          -3.29173         1.40514        -0.00320
C          -3.13896        -0.04978         0.07803
C          -3.50146        -2.55862        -0.02268
C          -2.04119        -2.09241         0.12802
C          -1.09770        -2.88199        -0.79391
C           0.36490        -3.03489        -0.32441
C           1.09030        -4.01703        -1.25619
C           1.09784        -1.68245        -0.22367
C           2.55948        -1.71494         0.27331
C           2.67561        -2.32161         1.67866
C           3.14023        -0.28732         0.21721
C           4.66062        -0.21065         0.44507
C           5.17049         1.21287         0.35305
C           6.65365         2.79501        -0.81124
H          -1.41691         4.20779        -0.53206
H          -3.63207         5.27654        -0.19435
H          -5.63822         3.87157         0.26229
H          -5.41394         1.42418         0.37319
H          -3.73040        -3.40873         0.61841
H          -3.74049        -2.80733        -1.05885
H          -1.72971        -2.24130         1.17117
H          -1.51477        -3.89059        -0.89242
H          -1.13181        -2.43627        -1.79565
H           0.32728        -3.48566         0.67533
H           1.07991        -1.20983        -1.21494
H           0.53346        -1.01910         0.44072
H           3.14815        -2.33345        -0.41564
H           2.91700         0.14408        -0.76566
H           2.63229         0.34010         0.95826
H           5.18050        -0.84744        -0.27646
H           4.91689        -0.56951         1.44654
H           2.09629        -4.25322        -0.90022
H           0.54017        -4.96054        -1.33343
H           1.18385        -3.60289        -2.26715
H           2.31296        -3.35259         1.70572
H           3.71137        -2.33819         2.02898
H           2.08847        -1.74274         2.40163
H           7.34239         2.74143        -1.65345
H           5.87835         3.53246        -1.03387
H           7.20248         3.12482         0.07485
H           6.37280         0.71801        -1.20633
H          -1.01232         0.69686        -0.37624
N          -2.01480        -0.63969        -0.10833
N           6.07421         1.47371        -0.60699
O          -0.92773         1.69071        -0.45917
O           4.76863         2.10064         1.12817
S          -4.53071        -1.11917         0.47658

Model compound SR-1m, conformer 53
B3LYP/6-311+G(d,p)/SMD(MeOH)  Energy -1399.4061069 Hartree
C           4.29348         1.91734         0.26587
C           5.43823         2.68986         0.48829
C           6.69922         2.15283         0.26748
C           6.84270         0.83518        -0.18054
C           5.71083         0.06501        -0.40258
C           4.42041         0.57774        -0.18391
C           3.22050        -0.23673        -0.39678
C           1.51996        -1.98358        -1.14873
C           0.95665        -0.76424        -0.37975
C           0.40749        -1.10950         1.01759
C          -0.92310        -1.89220         1.02435
C          -1.11899        -2.55629         2.39541
C          -2.11378        -0.97715         0.66197
C          -3.42836        -1.69864         0.29569
C          -3.34385        -2.40056        -1.06822
C          -4.64996        -0.75715         0.38402
C          -4.63146         0.44747        -0.57625
C          -5.91345         1.25006        -0.48118
C          -6.94327         3.42533         0.03470
H           5.31542         3.71043         0.83314
H           7.57725         2.76474         0.44366
H           7.82721         0.41806        -0.35553
H           5.82528        -0.95371        -0.75602
H           1.34225        -1.90266        -2.22115
H           1.11948        -2.93080        -0.79081
H           0.16360        -0.31106        -0.97847
H           1.17451        -1.68245         1.55177
H           0.27410        -0.17403         1.57281
H          -0.85323        -2.69013         0.27577
H          -2.29602        -0.31222         1.51702
H          -1.83315        -0.32719        -0.17428
H          -3.61034        -2.47419         1.04925
H          -5.55511        -1.34182         0.19029
H          -4.73030        -0.38328         1.41172
H          -4.55447         0.10319        -1.61244
H          -3.77121         1.09060        -0.37704
H          -2.05558        -3.11817         2.44805
H          -0.30399        -3.25387         2.61346
H          -1.13663        -1.80412         3.19286
H          -2.56530        -3.16865        -1.07528
H          -4.29050        -2.89303        -1.31451
H          -3.11448        -1.69549        -1.87401
H          -7.46114         3.54701        -0.92036
H          -7.65548         3.04139         0.76943
H          -6.58330         4.39815         0.36725
H          -4.87751         2.89902         0.09204
H           2.38943         1.80243         0.27822
N           2.03326         0.22662        -0.24320
N          -5.79903         2.53338        -0.09903
O           3.08669         2.48694         0.49217
O          -7.02126         0.74467        -0.74128
S           3.33855        -1.96499        -0.86706

Model compound SR-1m, conformer 54
B3LYP/6-311+G(d,p)/SMD(MeOH)  Energy -1399.4059588 Hartree
C           4.34807         1.91835         0.32548
C           5.49708         2.67821         0.56883
C           6.75444         2.14750         0.31477
C           6.89006         0.84902        -0.18834
C           5.75394         0.09189        -0.43241
C           4.46707         0.59856        -0.18133
C           3.26287        -0.20220        -0.41965
C           1.54954        -1.90390        -1.24273
C           0.99809        -0.72497        -0.40500
C           0.46267        -1.14467         0.97709
C          -0.87679        -1.91152         0.94975
C          -1.05905        -2.67602         2.26935
C          -2.06365        -0.95960         0.68086
C          -3.37680        -1.64040         0.23897
C          -3.30226        -2.15455        -1.20689
C          -4.60473        -0.73198         0.46904
C          -4.60038         0.59845        -0.30711
C          -5.82432         1.43284         0.01306
C          -7.82901         2.56034        -0.86710
H           5.38029         3.68398         0.95657
H           7.63579         2.74934         0.50824
H           7.87174         0.43676        -0.38891
H           5.86215        -0.91174        -0.82847
H           1.36136        -1.76692        -2.30766
H           1.14952        -2.86728        -0.93001
H           0.19931        -0.23925        -0.96980
H           1.22927        -1.75649         1.46694
H           0.34578        -0.24262         1.58835
H          -0.83013        -2.65054         0.14107
H          -2.24613        -0.38605         1.59938
H          -1.78031        -0.22684        -0.08291
H          -3.54000        -2.51163         0.88476
H          -5.50887        -1.29141         0.19980
H          -4.67947        -0.51006         1.53834
H          -4.53958         0.42274        -1.38362
H          -3.72994         1.19826        -0.02237
H          -2.00807        -3.21873         2.29947
H          -0.25678        -3.40658         2.41466
H          -1.04231        -1.98767         3.12245
H          -2.50489        -2.89341        -1.32834
H          -4.24093        -2.63653        -1.50047
H          -3.10683        -1.34311        -1.91569
H          -8.28595         2.68154        -1.84844
H          -8.54469         2.07130        -0.20114
H          -7.59535         3.54785        -0.46083
H          -6.37387         1.43107        -1.94110
H           2.44396         1.80691         0.35403
N           2.07872         0.25513        -0.22920
N          -6.62176         1.75857        -1.01872
O           3.14523         2.48094         0.58708
O          -6.08017         1.79919         1.17525
S           3.37092        -1.90448        -0.97921

Model compound SR-1m, conformer 55
B3LYP/6-311+G(d,p)/SMD(MeOH)  Energy -1399.4059527 Hartree
C           2.96186        -1.96267        -0.19508
C           3.51090        -3.24830        -0.24876
C           4.88473        -3.42696        -0.16118
C           5.73775        -2.32691        -0.01912
C           5.19869        -1.05011         0.03440
C           3.81186        -0.83613        -0.04755
C           3.23097         0.50708         0.02640
C           2.80647         3.00415        -0.12275
C           1.57163         2.12317         0.14605
C           0.36951         2.56596        -0.70351
C          -1.03415         2.26858        -0.13378
C          -2.08509         2.99155        -0.98959
C          -1.31835         0.75734        -0.02253
C          -2.68377         0.34272         0.56677
C          -2.88009         0.87593         1.99307
C          -2.80899        -1.19407         0.51124
C          -4.20358        -1.75863         0.82936
C          -5.25288        -1.37699        -0.19901
C          -7.52312        -0.50919        -0.59066
H           2.84075        -4.09315        -0.36140
H           5.29528        -4.42989        -0.20578
H           6.81002        -2.46781         0.04625
H           5.86282        -0.19928         0.13831
H           2.81254         3.90212         0.49352
H           2.88121         3.28314        -1.17591
H           1.30621         2.20346         1.20929
H           0.44810         3.65231        -0.82435
H           0.47169         2.13711        -1.70796
H          -1.06319         2.70437         0.87302
H          -1.22724         0.31861        -1.02520
H          -0.53634         0.29088         0.58661
H          -3.47508         0.76219        -0.06678
H          -2.51686        -1.54044        -0.48530
H          -2.09485        -1.63817         1.21476
H          -4.53153        -1.46878         1.83014
H          -4.15119        -2.85357         0.81883
H          -3.08867         2.90714        -0.56511
H          -1.85339         4.05839        -1.07341
H          -2.11774         2.57732        -2.00420
H          -2.86213         1.96867         2.02384
H          -3.83783         0.55970         2.41586
H          -2.08708         0.51086         2.65681
H          -7.23555         0.27748        -1.29299
H          -7.87684        -1.37178        -1.16133
H          -8.33568        -0.14297         0.03557
H          -6.50942        -0.75393         1.26930
H           1.40372        -0.86276        -0.23471
N           1.97027         0.72360        -0.07560
N          -6.40715        -0.87484         0.27202
O           1.61806        -1.83894        -0.28976
O          -5.06461        -1.54263        -1.41825
S           4.25829         1.95880         0.30118

Model compound SR-1m, conformer 56
B3LYP/6-311+G(d,p)/SMD(MeOH)  Energy -1399.4058614 Hartree
C          -3.23346         1.93236         0.77270
C          -3.64731         3.26817         0.73318
C          -4.65789         3.66268        -0.13291
C          -5.27610         2.73251        -0.97576
C          -4.86984         1.40691        -0.94031
C          -3.84648         0.97663        -0.07816
C          -3.39911        -0.41868        -0.04535
C          -3.20213        -2.95629        -0.22169
C          -2.08646        -2.23372         0.57297
C          -0.71845        -2.31373        -0.12991
C           0.46625        -1.65491         0.60464
C           0.75705        -2.34091         1.94701
C           1.69527        -1.66726        -0.32871
C           2.97507        -0.96378         0.17061
C           2.73703         0.52746         0.44520
C           4.10760        -1.20853        -0.84826
C           5.51499        -0.76743        -0.41285
C           5.83514         0.70332        -0.61870
C           7.02658         2.67501         0.25068
H          -3.16308         3.98015         1.39208
H          -4.96850         4.70169        -0.15113
H          -6.06697         3.04115        -1.64892
H          -5.35540         0.68737        -1.59017
H          -3.91893        -3.44331         0.43949
H          -2.80573        -3.68901        -0.92372
H          -2.01331        -2.69579         1.55950
H          -0.49581        -3.37664        -0.28509
H          -0.81933        -1.86383        -1.12488
H           0.19527        -0.61278         0.80419
H           1.94180        -2.71387        -0.55371
H           1.40704        -1.20952        -1.28461
H           3.28520        -1.43562         1.11178
H           4.15264        -2.28397        -1.04910
H           3.85855        -0.72918        -1.80196
H           6.25263        -1.30398        -1.02249
H           5.70540        -1.05368         0.62599
H           1.57311        -1.84830         2.48224
H          -0.11330        -2.32578         2.60915
H           1.04274        -3.38890         1.79573
H           1.95265         0.67626         1.19232
H           3.63493         1.01914         0.82898
H           2.43157         1.05149        -0.46757
H           7.65020         2.82813        -0.63401
H           6.17993         3.36500         0.20210
H           7.61412         2.90062         1.13984
H           6.82170         0.75494         1.15540
H          -2.08488         0.61284         1.53107
N          -2.48939        -0.83349         0.75933
N           6.57277         1.29344         0.33837
O          -2.24744         1.59547         1.63578
O           5.48498         1.31787        -1.64172
S          -4.09029        -1.64562        -1.15970

Model compound SR-1m, conformer 57
B3LYP/6-311+G(d,p)/SMD(MeOH)  Energy -1399.4057714 Hartree
C          -1.74990         1.79291        -0.28251
C          -2.02060         3.16147        -0.37837
C          -3.31201         3.63495        -0.18899
C          -4.35804         2.75195         0.09858
C          -4.09460         1.39363         0.19506
C          -2.79774         0.88330         0.01316
C          -2.50937        -0.54878         0.13364
C          -2.64644        -3.08193         0.14571
C          -1.22932        -2.48200         0.21326
C          -0.25965        -3.22928        -0.71695
C           1.23721        -3.19266        -0.33985
C           2.01438        -4.13465        -1.27052
C           1.79897        -1.75851        -0.35422
C           3.28308        -1.57629         0.02471
C           3.60668        -2.09112         1.43447
C           3.71589        -0.10490        -0.16991
C           3.07099         0.90093         0.80914
C           3.33107         2.32690         0.37573
C           2.39303         4.36005        -0.63606
H          -1.20452         3.83782        -0.60547
H          -3.50619         4.69907        -0.26847
H          -5.36614         3.12198         0.24239
H          -4.90853         0.71052         0.41079
H          -2.77069        -3.91971         0.83025
H          -2.90364        -3.39661        -0.86791
H          -0.86337        -2.55740         1.24656
H          -0.57095        -4.27998        -0.72484
H          -0.40104        -2.85875        -1.73982
H           1.31700        -3.58674         0.68161
H           1.64847        -1.34303        -1.36014
H           1.19295        -1.14931         0.32089
H           3.88900        -2.15343        -0.68376
H           4.80460        -0.03469        -0.07639
H           3.46971         0.19185        -1.19630
H           3.49576         0.77958         1.80921
H           1.99549         0.73198         0.88210
H           3.06236        -4.22947        -0.97473
H           1.57926        -5.13942        -1.26211
H           1.99219        -3.77118        -2.30476
H           3.46470        -3.17286         1.50853
H           4.64844        -1.87932         1.69828
H           2.96927        -1.62450         2.19308
H           2.71594         5.04674         0.15082
H           3.10832         4.41833        -1.46106
H           1.41426         4.67418        -0.99649
H           1.38779         2.52713        -0.19446
H          -0.46999         0.38035        -0.38685
N          -1.34429        -1.04227        -0.07973
N           2.28312         2.99857        -0.13017
O          -0.47576         1.37768        -0.47931
O           4.46260         2.84293         0.46130
S          -3.78117        -1.71987         0.63162

Model compound SR-1m, conformer 58
B3LYP/6-311+G(d,p)/SMD(MeOH)  Energy -1399.4055712 Hartree
C          -3.54983        -1.62645        -0.35434
C          -4.46217        -2.68462        -0.28490
C          -5.68285        -2.51566         0.35441
C          -6.01721        -1.28810         0.93680
C          -5.11694        -0.23517         0.86927
C          -3.87462        -0.37317         0.22615
C          -2.92529         0.73921         0.13347
C          -1.58617         2.86753         0.52204
C          -1.00861         1.87560        -0.50599
C           0.49654         1.66823        -0.30930
C           1.21209         0.82530        -1.38506
C           1.24429         1.54525        -2.74046
C           2.62872         0.47494        -0.87786
C           3.48465        -0.43761        -1.77862
C           2.83983        -1.81404        -2.00128
C           4.94452        -0.55808        -1.28015
C           5.18566        -1.29032         0.05361
C           4.91650        -0.47274         1.30456
C           3.98478        -0.46679         3.58357
H          -4.19218        -3.63206        -0.73773
H          -6.37880        -3.34630         0.40167
H          -6.96878        -1.15858         1.43851
H          -5.37569         0.71298         1.32748
H          -1.53725         3.89779         0.17262
H          -1.08706         2.78597         1.48966
H          -1.20052         2.26427        -1.51361
H           0.96709         2.65834        -0.26016
H           0.64192         1.20403         0.67304
H           0.64883        -0.10712        -1.50487
H           3.17433         1.41324        -0.71229
H           2.52179         0.00319         0.10620
H           3.56554         0.04396        -2.76049
H           5.51239        -1.09470        -2.04779
H           5.38698         0.44167        -1.21685
H           6.24930        -1.55230         0.11018
H           4.63402        -2.23234         0.09420
H           1.69216         0.92202        -3.51889
H           0.24018         1.81002        -3.08422
H           1.82932         2.47055        -2.67636
H           1.89030        -1.72969        -2.53680
H           3.49378        -2.46042        -2.59654
H           2.63569        -2.32652        -1.05519
H           3.35315         0.41690         3.45855
H           3.46407        -1.18607         4.21479
H           4.90991        -0.16449         4.08100
H           3.93931        -2.04140         2.14699
H          -1.84493        -0.99242        -0.92849
N          -1.76448         0.61867        -0.40013
N           4.26496        -1.09812         2.30096
O          -2.37108        -1.84145        -0.98314
O           5.32142         0.69735         1.42626
S          -3.34714         2.38053         0.73682

Model compound SR-1m, conformer 59
B3LYP/6-311+G(d,p)/SMD(MeOH)  Energy -1399.4055589 Hartree
C          -3.19698         1.80295         0.71192
C          -3.82786         3.02562         0.96500
C          -5.11620         3.25734         0.50293
C          -5.80004         2.27447        -0.22107
C          -5.17876         1.06094        -0.47563
C          -3.87656         0.79412        -0.01858
C          -3.21848        -0.49126        -0.26657
C          -2.46394        -2.72088        -1.23287
C          -1.57949        -2.12440        -0.12152
C          -0.09041        -2.20657        -0.47265
C           0.88992        -1.80295         0.64812
C           0.87597        -2.81467         1.80264
C           2.29964        -1.63163         0.04128
C           3.41539        -1.15341         0.99299
C           3.12183         0.22988         1.59193
C           4.80607        -1.23503         0.32016
C           5.06037        -0.33642        -0.90425
C           5.39233         1.11166        -0.58713
C           5.11036         3.46671        -1.24638
H          -3.28831         3.78060         1.52577
H          -5.59197         4.21055         0.70670
H          -6.80487         2.45732        -0.58271
H          -5.70896         0.30362        -1.04222
H          -2.63090        -3.78859        -1.09823
H          -2.04733        -2.53877        -2.22553
H          -1.77134        -2.67168         0.80954
H           0.12524        -3.23696        -0.78251
H           0.07897        -1.57334        -1.35128
H           0.56434        -0.83220         1.03849
H           2.60389        -2.59381        -0.39395
H           2.22078        -0.92792        -0.79611
H           3.46843        -1.86201         1.82813
H           5.57685        -1.02521         1.06914
H           4.96352        -2.27129         0.00235
H           4.23362        -0.38627        -1.61658
H           5.94346        -0.71956        -1.43037
H           1.51319        -2.49263         2.63037
H          -0.12962        -2.95230         2.21033
H           1.23597        -3.79434         1.46613
H           2.21776         0.21324         2.20702
H           3.94495         0.56462         2.23049
H           2.97066         0.98660         0.81486
H           4.78826         3.83747        -0.26949
H           6.17722         3.67449        -1.36187
H           4.56175         3.99783        -2.02332
H           4.18867         1.74212        -2.09652
H          -1.64872         0.70684         0.91046
N          -2.01996        -0.74188         0.11739
N           4.83795         2.04223        -1.38395
O          -1.94036         1.62495         1.18140
O           6.17920         1.42272         0.32471
S          -4.07071        -1.83321        -1.10900

Model compound SR-1m, conformer 60
B3LYP/6-311+G(d,p)/SMD(MeOH)  Energy -1399.4053072 Hartree
C          -2.56741         0.98754         0.96837
C          -3.44604         2.02757         1.28575
C          -4.74706         2.01508         0.80055
C          -5.19376         0.96646        -0.01069
C          -4.32438        -0.06615        -0.33004
C          -3.00302        -0.08418         0.14809
C          -2.07752        -1.17403        -0.17254
C          -0.81771        -3.07037        -1.30182
C          -0.13404        -2.43321        -0.07806
C           1.35582        -2.17616        -0.32800
C           2.19410        -1.76726         0.90081
C           2.27308        -2.90207         1.93347
C           3.62195        -1.36670         0.46544
C           3.82402        -0.01021        -0.25000
C           5.16610        -0.03151        -1.00038
C           3.78629         1.20372         0.71702
C           2.42972         1.89729         0.90125
C           1.93807         2.62257        -0.34143
C          -0.01938         3.36889        -1.62621
H          -3.08880         2.83564         1.91418
H          -5.41810         2.82836         1.05464
H          -6.20873         0.95910        -0.38967
H          -4.67217        -0.87384        -0.96444
H          -0.75087        -4.15718        -1.29220
H          -0.41145        -2.68694        -2.24004
H          -0.25396        -3.10769         0.77843
H           1.78472        -3.09620        -0.74520
H           1.43519        -1.41349        -1.10993
H           1.71293        -0.91002         1.38291
H           4.27326        -1.37462         1.34857
H           3.99737        -2.16489        -0.18881
H           3.03478         0.11889        -1.00077
H           4.14620         0.88999         1.70312
H           4.49419         1.95963         0.36443
H           2.52967         2.66762         1.67685
H           1.66197         1.20535         1.25212
H           2.84374        -2.58615         2.81240
H           1.28570        -3.21791         2.28204
H           2.77372        -3.78102         1.51009
H           5.20878        -0.85813        -1.71678
H           5.32637         0.90068        -1.55081
H           6.00320        -0.15355        -0.30226
H           0.19521         4.43948        -1.56384
H           0.33127         3.00216        -2.59433
H          -1.09682         3.22113        -1.56403
H           0.01312         2.16831         0.13888
H          -0.83564         0.20772         1.16049
N          -0.86962        -1.20597         0.26080
N           0.60845         2.63989        -0.53221
O          -1.30363         1.04530         1.45490
O           2.71699         3.20259        -1.12028
S          -2.58416        -2.56792        -1.18891

Model compound SR-1m, conformer 61
B3LYP/6-311+G(d,p)/SMD(MeOH)  Energy -1399.4052612 Hartree
C          -2.34338         1.50211         0.15536
C          -2.93769         2.76756         0.13836
C          -4.31057         2.89344        -0.02763
C          -5.11615         1.76001        -0.18011
C          -4.53150         0.50223        -0.16586
C          -3.14573         0.34115         0.00286
C          -2.51689        -0.98222         0.02983
C          -1.91686        -3.43040        -0.32763
C          -0.80700        -2.53539         0.25743
C           0.53763        -2.75048        -0.44524
C           1.73997        -2.02881         0.20544
C           2.17170        -2.74838         1.49202
C           2.86485        -1.89016        -0.84478
C           4.11749        -1.03262        -0.52673
C           5.16935        -1.74602         0.33894
C           3.80260         0.35897         0.05494
C           2.92732         1.24397        -0.85195
C           2.83787         2.66420        -0.32985
C           1.41518         4.43341         0.60254
H          -2.30571         3.64037         0.25594
H          -4.75678         3.88192        -0.03943
H          -6.18689         1.86048        -0.31158
H          -5.15779        -0.37403        -0.29105
H          -1.98967        -4.38701         0.18765
H          -1.77862        -3.60149        -1.39702
H          -0.70582        -2.75141         1.32836
H           0.73764        -3.82859        -0.48099
H           0.42088        -2.41882        -1.48301
H           1.40746        -1.02093         0.47710
H           3.20550        -2.89479        -1.12996
H           2.40502        -1.46938        -1.74623
H           4.59486        -0.86123        -1.50149
H           3.31991         0.25529         1.03374
H           4.75111         0.87691         0.23056
H           1.92744         0.82044        -0.96403
H           3.37762         1.30082        -1.84926
H           2.88871        -2.16115         2.06849
H           1.31538        -2.93762         2.14701
H           2.63386        -3.71571         1.26428
H           5.38231        -2.74833        -0.04666
H           6.10924        -1.18366         0.33436
H           4.85726        -1.84889         1.38095
H           1.66885         5.20073        -0.13379
H           0.36308         4.53321         0.86646
H           2.02100         4.59904         1.49735
H           0.83260         2.47291         0.00691
H          -0.75845         0.44921         0.30495
N          -1.24990        -1.13786         0.15714
N           1.62927         3.09708         0.06341
O          -1.00129         1.42386         0.32021
O           3.84632         3.39394        -0.26341
S          -3.48406        -2.49254        -0.09222
